# Supplementary material for: Genome-wide identification of DNA methylation QTLs in whole blood highlights pathways for cardiovascular disease
Source: Nat Commun. 2019 Sep 19;10:4267. doi: 10.1038/s41467-019-12228-z (PMC6753136; doi:10.1038/s41467-019-12228-z)
Supplement: Supplementary file 2 — Dataset 1 [file 41467_2019_12228_MOESM2_ESM.xlsx]

## Sheet: Sheet1
Supplementary Data 1: CpGs with h2 >0.1
CpG	h2	Household Effect	CHR	MAPINFO	UCSC_RefGene_Name	UCSC_RefGene_Accession	UCSC_RefGene_Group	UCSC_CpG_Islands_Name	Relation_to_UCSC_CpG_Island
cg19108289	1	2.3216e-09	5	76114812	F2RL1	NM_005242	TSS200	chr5:76114562-76115044	Island
cg05960806	1	7.91453e-10	11	77348884	CLNS1A	NM_001293	TSS200	chr11:77348423-77348959	Island
cg01183017	0.997065	2.93508e-08	5	76114822	F2RL1	NM_005242	TSS200	chr5:76114562-76115044	Island
cg18148452	0.995857	0.00414198	10	74856741	P4HA1;P4HA1;P4HA1;P4HA1	NM_001142596;NM_001142595;NM_001017962;NM_000917	TSS200;TSS200;TSS200;TSS200	chr10:74855858-74856985	Island
cg12536936	0.993564	0.00433878	19	40338074	FBL	NM_001436	TSS1500	chr19:40336877-40337211	S_Shore
cg22948335	0.992989	0.00701066	2	70475902	TIA1;TIA1	NM_022037;NM_022173	TSS200;TSS200	chr2:70475427-70476151	Island
cg24162367	0.992014	0.00798638	1	211751793	SLC30A1	NM_021194	1stExon	chr1:211751121-211753177	Island
cg12087797	0.991729	0.00826972	14	39644714	PNN	NM_002687	Body	chr14:39644344-39645022	Island
cg26225882	0.990079	0.00992056	10	134351354	INPP5A;INPP5A	NM_005539;NM_005539	1stExon;5'UTR	chr10:134350302-134351119	S_Shore
cg25088409	0.986146	0.0128917	14	50335050
cg02296904	0.98591	0.0140899	4	877321	GAK	NM_005255	Body	chr4:878714-878917	N_Shore
cg24942285	0.983521	0.0164786	3	47866555	DHX30;DHX30	NM_138615;NM_014966	Body;Body	chr3:47866474-47866882	Island
cg07596209	0.982328	0.0106789	1	14026618	PRDM2	NM_001135610	TSS200	chr1:14026481-14027200	Island
cg20729891	0.981342	0.0186581	6	110500390	WASF1;WASF1;WASF1;CDC40;WASF1	NM_001024935;NM_003931;NM_001024934;NM_015891;NM_001024936	5'UTR;5'UTR;5'UTR;TSS1500;5'UTR	chr6:110500025-110500966	Island
cg11753193	0.979073	0.00230954	8	94753277	RBM12B	NM_203390	TSS200	chr8:94752975-94753499	Island
cg27555479	0.974414	0.0255862	16	80574649	DYNLRB2	NM_130897	TSS1500	chr16:80574741-80575090	N_Shore
cg00459289	0.97436	0.0256403	7	152456746	ACTR3B;ACTR3B	NM_020445;NM_001040135	TSS200;TSS200	chr7:152456740-152457511	Island
cg00157855	0.971448	0.0112177	7	35734423	HERPUD2;HERPUD2	NM_022373;NM_022373	1stExon;5'UTR	chr7:35733995-35734979	Island
cg19747852	0.969592	0.00689174	7	23571693	TRA2A	NM_013293	TSS200	chr7:23570757-23571819	Island
cg18020955	0.969004	3.09961e-07	1	147790806				chr1:147789652-147790094	S_Shore
cg19877205	0.96787	0.00477199	20	52824603	PFDN4;PFDN4	NM_002623;NM_002623	1stExon;5'UTR	chr20:52824330-52825048	Island
cg13901901	0.965094	0.034906	1	76190435	ACADM;ACADM;ACADM;ACADM	NM_000016;NM_000016;NM_001127328;NM_001127328	1stExon;5'UTR;1stExon;5'UTR	chr1:76189916-76190730	Island
cg03599729	0.965035	0.0349637	2	200820225	C2orf60;C2orf60;C2orf47;C2orf60	NR_004862;NM_001039693;NM_024520;NM_001039693	Body;1stExon;5'UTR;5'UTR	chr2:200820053-200820716	Island
cg22796749	0.964813	0.00325343	14	105512071				chr14:105512055-105512307	Island
cg18756954	0.964474	0.0355256	5	1074733	SLC12A7	NM_006598	Body	chr5:1073560-1074023	S_Shore
cg15797608	0.964391	0.0251045	2	204192851	ABI2	NM_005759	TSS200	chr2:204192655-204193740	Island
cg06345952	0.964129	0.00311667	16	30042541	FAM57B	NM_031478	TSS1500	chr16:30042307-30042612	Island
cg03780338	0.963294	6.37501e-06	13	103244558
cg07518035	0.963099	0.0021226	19	54693944	MBOAT7;MBOAT7;MBOAT7;MBOAT7;TSEN34;TSEN34	NM_024298;NM_001146056;NM_001146082;NM_001146083;NM_024075;NM_001077446	TSS1500;TSS1500;TSS1500;TSS1500;TSS200;TSS1500	chr19:54693034-54695497	Island
cg07780856	0.960564	0.0394359	3	183967543	ALG3;ALG3;ECE2;ALG3;ECE2;ALG3	NR_024534;NM_005787;NM_032331;NR_024533;NM_014693;NM_001006941	TSS1500;TSS1500;1stExon;TSS1500;1stExon;TSS1500	chr3:183967304-183967801	Island
cg14606117	0.955233	0.016591	17	35870413	DUSP14	NM_007026	5'UTR	chr17:35872722-35873026	N_Shelf
cg12549268	0.953386	0.00508923	1	55008028				chr1:55007704-55008448	Island
cg06675530	0.952389	0.0400989	3	48229843	CDC25A;CDC25A	NM_001789;NM_201567	TSS200;TSS200	chr3:48229077-48230285	Island
cg15116388	0.947329	0.0299833	17	618171	VPS53;VPS53	NM_001128159;NM_018289	TSS200;TSS200	chr17:617755-618559	Island
cg00298020	0.945587	0.00201061	1	52870154	ORC1L;PRPF38A	NM_004153;NM_032864	TSS200;TSS200	chr1:52869867-52870305	Island
cg07286085	0.944937	0.0550618	12	2999994	TULP3;TULP3	NM_003324;NM_001160408	TSS200;TSS200	chr12:2999665-3000638	Island
cg10016610	0.944931	0.0386542	11	124735994	ROBO3	NM_022370	Body	chr11:124735069-124736465	Island
cg00679383	0.942294	0.00377789	4	2009215	WHSC2	NM_005663	Body	chr4:2009714-2011428	N_Shore
cg19658926	0.941317	0.0265311	7	26240443	CBX3;CBX3;HNRNPA2B1;HNRNPA2B1	NM_016587;NM_007276;NM_002137;NM_031243	TSS1500;TSS1500;TSS200;TSS200	chr7:26239418-26242062	Island
cg13131577	0.941064	0.00553734	12	132530412	EP400	NM_015409	Body
cg18031747	0.940355	5.21445e-05	19	9929709	FBXL12;FBXL12	NM_017703;NM_017703	1stExon;5'UTR	chr19:9929166-9930494	Island
cg12025938	0.939618	0.00780914	12	72080006	TMEM19;TMEM19	NM_018279;NM_018279	5'UTR;1stExon	chr12:72079789-72080261	Island
cg05001758	0.937362	0.00132475	1	173794044	CENPL;DARS2;CENPL;CENPL;DARS2	NM_001171182;NM_018122;NM_001127181;NM_033319;NM_018122	TSS1500;1stExon;TSS1500;TSS1500;5'UTR	chr1:173793288-173794095	Island
cg21044797	0.936779	0.0257815	8	142138325	DENND3	NM_014957	TSS1500	chr8:142138208-142139342	Island
cg24419436	0.936072	0.0151722	19	4446031	UBXN6;UBXN6	NM_001171091;NM_025241	Body;Body	chr19:4446011-4446629	Island
cg11123056	0.932728	0.0324407	17	74553845	SNORD1C	NR_004397	TSS1500	chr17:74553220-74553912	Island
cg06365976	0.930643	0.0523993	16	89462292	ANKRD11	NM_013275	5'UTR
cg13024633	0.929895	0.0372084	14	94546944	DDX24;IFI27L1;IFI27L1	NM_020414;NM_145249;NM_206949	5'UTR;TSS1500;TSS1500	chr14:94547001-94547665	N_Shore
cg08545531	0.929849	7.01503e-07	7	44530521	NUDCD3	NM_015332	TSS200	chr7:44529710-44530557	Island
cg18544365	0.929766	0.00937574	19	10928178	MIR199A1;DNM2;DNM2;DNM2;DNM2	NR_029586;NM_004945;NM_001005361;NM_001005362;NM_001005360	TSS200;Body;Body;Body;Body
cg11462016	0.927603	0.00288873	8	87354819	WWP1	NM_007013	TSS200	chr8:87354544-87355446	Island
cg20583684	0.927552	0.0190227	11	33722499	C11orf91	NM_001166692	TSS1500	chr11:33722142-33722599	Island
cg12675714	0.927002	7.29975e-07	4	159592618	C4orf46;ETFDH	NM_001008393;NM_004453	Body;TSS1500	chr4:159592617-159593587	Island
cg03217915	0.925806	0.0572304	21	44840965	SIK1	NM_173354	Body	chr21:44840119-44840450	S_Shore
cg02482460	0.924407	0.0503551	1	89664338	GBP4	NM_052941	Body
cg15988734	0.924041	0.00169927	14	103411822	CDC42BPB	NM_006035	Body
cg27485235	0.922629	0.00872828	3	184080068	CLCN2;CLCN2;POLR2H;CLCN2;CLCN2	NM_001171089;NM_004366;NM_006232;NM_001171087;NM_001171088	TSS1500;TSS1500;TSS1500;TSS1500;TSS1500	chr3:184079215-184081286	Island
cg05637308	0.922393	0.0242177	11	108092704	ATM;NPAT	NM_000051;NM_002519	TSS1500;Body	chr11:108093211-108093969	N_Shore
cg06502868	0.922063	7.79362e-07	17	73775964	H3F3B	NM_005324	TSS200	chr17:73774789-73776044	Island
cg12736937	0.92112	0.0474941	8	144329131	ZFP41;ZFP41	NM_173832;NM_173832	1stExon;5'UTR	chr8:144328103-144329545	Island
cg03934478	0.918875	0.0134772	11	495069	RNH1;RNH1;RNH1;RNH1;RNH1;RNH1;RNH1;RNH1	NM_203386;NM_203385;NM_203389;NM_203384;NM_002939;NM_203388;NM_203387;NM_203383	Body;Body;Body;Body;Body;Body;Body;Body	chr11:494853-495156	Island
cg16136678	0.918027	0.0364267	1	8021749	PARK7;PARK7;PARK7;PARK7	NM_001123377;NM_007262;NM_001123377;NM_007262	5'UTR;1stExon;1stExon;5'UTR	chr1:8021301-8022226	Island
cg22694153	0.918003	0.0278308	1	46768912	LRRC41;UQCRH	NM_006369;NM_006004	1stExon;TSS1500	chr1:46767425-46769036	Island
cg22249279	0.917516	0.0192139	6	10695044	C6orf52;C6orf52;PAK1IP1;C6orf52	NR_026737;NM_001145020;NM_017906;NR_026736	TSS1500;TSS1500;TSS200;TSS200	chr6:10694617-10695352	Island
cg26147311	0.916173	0.0463685	4	114748506
cg25109431	0.915355	0.00113248	7	130419057	KLF14	NM_138693	TSS200	chr7:130417912-130419378	Island
cg09432792	0.914963	0.00111172	16	56352311	GNAO1;GNAO1	NM_020988;NM_138736	Body;Body
cg03173679	0.912883	0.0714571	2	74710205	TTC31;CCDC142;TTC31;TTC31;CCDC142	NM_022492;NM_032779;NM_022492;NR_027749;NM_032779	5'UTR;5'UTR;1stExon;Body;1stExon	chr2:74709164-74710110	S_Shore
cg21315798	0.911548	0.0480529	22	50354594	PIM3;PIM3	NM_001001852;NM_001001852	1stExon;5'UTR	chr22:50353596-50357215	Island
cg06474453	0.911277	0.0150546	13	49549489	FNDC3A	NM_001079673	TSS1500	chr13:49549822-49551042	N_Shore
cg21583812	0.911062	0.0103356	1	2346088				chr1:2345891-2346156	Island
cg00543485	0.909095	0.0390158	1	59249218	JUN;JUN	NM_002228;NM_002228	5'UTR;1stExon	chr1:59247461-59250940	Island
cg05789403	0.909087	0.0173403	10	43903343	HNRNPF;HNRNPF;HNRNPF;HNRNPF	NM_001098205;NM_001098206;NM_001098204;NM_004966	5'UTR;TSS200;5'UTR;5'UTR	chr10:43902580-43904792	Island
cg17157630	0.907685	0.0138349	2	74648928	WDR54;WDR54	NM_032118;NM_032118	1stExon;5'UTR	chr2:74648512-74649419	Island
cg17781879	0.906856	0.013733	2	32234829	MEMO1;MEMO1	NM_015955;NM_001137602	Body;Body	chr2:32234653-32236248	Island
cg13217159	0.90095	1.13747e-05	12	30907849	CAPRIN2;CAPRIN2;CAPRIN2	NM_023925;NM_001002259;NM_032156	TSS1500;TSS1500;TSS1500	chr12:30907359-30908245	Island
cg18263451	0.898789	1.01467e-06	1	25573180	C1orf63	NM_020317	Body	chr1:25572966-25574521	Island
cg06201680	0.898729	0.00682584	7	151078646	WDR86	NM_198285	3'UTR	chr7:151078462-151079536	Island
cg16331358	0.898565	0.092534	10	1147675	WDR37	NM_014023	Body	chr10:1147967-1148271	N_Shore
cg18269526	0.898086	1.01913e-06	11	984455	AP2A2	NM_012305	Body	chr11:980023-980568	S_Shelf
cg02260386	0.89789	0.0942382	2	37311527	HEATR5B;CCDC75	NM_019024;NM_174931	TSS200;TSS200	chr2:37311072-37311893	Island
cg05353710	0.896289	0.0300679	1	28586936	SESN2	NM_031459	Body	chr1:28585831-28587249	Island
cg02845365	0.896115	0.00773749	2	58468581	FANCL;FANCL	NM_018062;NM_001114636	TSS200;TSS200	chr2:58468113-58468632	Island
cg05267524	0.895988	1.04011e-06	4	99917608	METAP1	NM_015143	Body	chr4:99916375-99917569	S_Shore
cg14568217	0.895732	0.00460827	5	176057061	SNCB;EIF4E1B;SNCB	NM_003085;NM_001099408;NM_001001502	5'UTR;TSS1500;5'UTR	chr5:176056520-176057494	Island
cg06838921	0.895469	0.0723651	16	88878442	APRT;APRT	NM_000485;NM_001030018	TSS200;TSS200	chr16:88877712-88878936	Island
cg07630649	0.895392	0.0310103	16	75600717	GABARAPL2	NM_007285	Body	chr16:75600006-75600860	Island
cg14550653	0.893703	0.106297	6	52149695	MCM3	NM_002388	TSS200	chr6:52149149-52149725	Island
cg13478031	0.893669	0.0538994	18	47808184	MBD1;MBD1;MBD1;MBD1;MBD1	NM_015845;NM_015844;NM_015847;NM_002384;NM_015846	TSS200;TSS200;TSS200;TSS200;TSS200	chr18:47807857-47809365	Island
cg12815697	0.89287	0.0988479	16	83841917	HSBP1	NM_001537	Body	chr16:83841412-83841988	Island
cg20141549	0.892358	0.00458821	3	51534298	VPRBP	NM_014703	TSS1500	chr3:51533342-51534260	S_Shore
cg20074371	0.892067	0.0214137	3	31574495	STT3B	NM_178862	1stExon	chr3:31573302-31575282	Island
cg04160663	0.89201	0.0534977	19	10342230	S1PR2	NM_004230	TSS1500	chr19:10340776-10342254	Island
cg19326622	0.89196	0.0520367	2	73511683				chr2:73511157-73512086	Island
cg23702897	0.891884	0.0272044	4	2263850	MXD4	NM_006454	TSS200	chr4:2262960-2264669	Island
cg15060663	0.891095	0.0240353	19	18059054				chr19:18058664-18059218	Island
cg13792025	0.890438	0.0840017	7	66205470	RABGEF1	NM_014504	TSS200	chr7:66205245-66206565	Island
cg12737588	0.889828	0.053166	15	70546706
cg12525224	0.889762	0.0756008	3	5229201	EDEM1	NM_014674	TSS200	chr3:5228958-5230190	Island
cg16670155	0.888585	0.111415	19	18557220	ELL	NM_006532	Body	chr19:18557038-18557284	Island
cg09392940	0.887761	0.0340905	2	109745828	LOC100287216;SH3RF3	NR_029193;NM_001099289	Body;TSS200	chr2:109744585-109746833	Island
cg12443481	0.887729	0.0199653	5	137801165	EGR1	NM_001964	TSS200	chr5:137799615-137802253	Island
cg13900348	0.887598	1.12401e-06	5	76114646	F2RL1	NM_005242	TSS200	chr5:76114562-76115044	Island
cg15668587	0.886856	0.113144	11	63581119	C11orf84;C11orf84	NM_138471;NM_138471	5'UTR;1stExon	chr11:63580537-63581740	Island
cg13614092	0.886594	0.0210532	17	40688338	NAGLU	NM_000263	1stExon	chr17:40688033-40688745	Island
cg13391456	0.886569	0.0675509	1	24127242	GALE;GALE;GALE;GALE	NM_000403;NM_001008216;NM_001008216;NM_001127621	TSS1500;1stExon;5'UTR;TSS1500	chr1:24126799-24127549	Island
cg21626372	0.886504	0.0695365	12	88536536	TMTC3;CEP290	NM_181783;NM_025114	5'UTR;TSS1500	chr12:88535735-88536148	S_Shore
cg17080534	0.885593	0.0333042	1	212781452	ATF3;ATF3;ATF3	NM_001674;NM_001040619;NM_001030287	TSS1500;TSS1500;5'UTR	chr1:212780151-212783086	Island
cg20295671	0.884894	0.0387578	22	22090486	YPEL1	NM_013313	TSS1500	chr22:22089624-22090909	Island
cg11704780	0.884591	0.103777	5	109026877	MAN2A1	NM_002372	Body	chr5:109024965-109026701	S_Shore
cg05814027	0.884575	0.00859902	1	2345894				chr1:2345891-2346156	Island
cg22251298	0.883704	0.116296	17	42785946	DBF4B;DBF4B	NM_145663;NM_025104	TSS200;TSS200	chr17:42785900-42786278	Island
cg00903010	0.883412	0.0266785	14	23236465	OXA1L	NM_005015	Body	chr14:23235774-23236578	Island
cg08127916	0.882312	0.0425766	11	122643989	UBASH3B	NM_032873	Body
cg21365602	0.882004	0.0517023	1	89664407	GBP4	NM_052941	Body
cg02410200	0.881316	0.0547394	16	325290	RGS11;RGS11	NM_183337;NM_003834	Body;Body	chr16:324797-326177	Island
cg14659008	0.880977	0.00896869	8	102090315				chr8:102092794-102093240	N_Shelf
cg03416888	0.880265	0.0975894	20	60719627	PSMA7;SS18L1	NM_002792;NM_198935	TSS1500;Body	chr20:60717598-60719667	Island
cg07158701	0.880214	0.0353143	17	40540601	STAT3;STAT3;STAT3	NM_139276;NM_003150;NM_213662	TSS200;TSS200;TSS200	chr17:40539837-40540775	Island
cg02007933	0.879861	0.0190251	16	89767497	SPATA2L	NM_152339	Body	chr16:89767253-89768882	Island
cg04258380	0.879568	0.000820073	1	26249582				chr1:26249205-26249613	Island
cg05935283	0.879421	0.0266044	3	190231667	IL1RAP;IL1RAP;IL1RAP;IL1RAP;IL1RAP;IL1RAP	NM_134470;NM_002182;NM_001167929;NM_001167931;NM_001167928;NM_001167930	TSS200;TSS200;TSS200;TSS200;TSS200;TSS200	chr3:190231330-190232026	Island
cg03548490	0.879413	0.0114628	16	19061053	TMC7;TMC7	NM_001160364;NM_024847	Body;Body
cg01141572	0.879288	0.0271783	4	146682572	ZNF827	NM_178835	3'UTR	chr4:146682510-146682817	Island
cg13473894	0.87845	0.054921	10	13771383	FRMD4A	NM_018027	Body
cg20352351	0.877419	1.2258e-06	12	124870274	NCOR2;NCOR2	NM_006312;NM_001077261	Body;Body	chr12:124872135-124872419	N_Shore
cg15021292	0.877353	0.0190617	5	67521596	PIK3R1	NM_181523	TSS1500
cg00459816	0.877028	1.22971e-06	17	37862113	ERBB2;ERBB2	NM_001005862;NM_004448	5'UTR;Body
cg14862111	0.876847	0.0317948	12	110011546	MMAB;MVK;MVK;MVK;MVK	NM_052845;NM_001114185;NM_000431;NM_000431;NM_001114185	TSS200;5'UTR;5'UTR;1stExon;1stExon	chr12:110010994-110011599	Island
cg17165158	0.876589	0.106257	1	2182612	SKI	NM_003036	Body
cg02371408	0.876479	1.2352e-06	5	82767280	VCAN;VCAN;VCAN;VCAN	NM_001164097;NM_001164098;NM_001126336;NM_004385	TSS1500;TSS1500;TSS1500;TSS1500	chr5:82768387-82769268	N_Shore
cg00298921	0.875966	0.0113368	8	1309865				chr8:1311387-1311626	N_Shore
cg18149508	0.874911	0.0232763	1	10532693	DFFA;DFFA	NM_004401;NM_213566	TSS200;TSS200	chr1:10532177-10532800	Island
cg11977919	0.874345	0.125655	1	8263776
cg24139835	0.874012	0.0083063	3	11607118	VGLL4;VGLL4;VGLL4;VGLL4	NM_014667;NM_001128220;NM_001128219;NM_001128221	Body;Body;Body;Body	chr3:11610137-11610370	N_Shelf
cg25837803	0.873955	0.00095956	1	186649909	PTGS2	NM_000963	TSS1500	chr1:186649310-186650081	Island
cg16324184	0.87383	0.0116285	10	3165537	PFKP	NM_002627	Body
cg10240778	0.873435	0.030118	1	1407180	ATAD3B;ATAD3B	NM_031921;NM_031921	1stExon;5'UTR	chr1:1406844-1407821	Island
cg16859511	0.871213	0.0743519	3	45058178
cg26286036	0.870715	0.0871273	22	21922412	UBE2L3;UBE2L3;UBE2L3	NR_028436;NR_028437;NM_003347	Body;Body;Body	chr22:21921936-21922715	Island
cg02876237	0.86987	0.0275958	19	52531528	ZNF614;ZNF614	NM_025040;NM_025040	1stExon;5'UTR	chr19:52531323-52531724	Island
cg01869750	0.86956	0.129823	5	64920154	TRIM23;C5orf44;TRIM23;C5orf44;TRIM23;TRIM23;TRIM23;C5orf44;C5orf44;TRIM23	NM_001656;NM_001093755;NM_033227;NM_024941;NM_033227;NM_033228;NM_001656;NR_003545;NM_001093756;NM_033228	5'UTR;TSS1500;5'UTR;TSS1500;1stExon;5'UTR;1stExon;TSS1500;TSS1500;1stExon	chr5:64919914-64920288	Island
cg10228629	0.869482	0.0409386	1	1406955	ATAD3B	NM_031921	TSS1500	chr1:1406844-1407821	Island
cg00635382	0.869326	0.0140846	8	143824558	SLURP1	NM_020427	TSS1500	chr8:143820468-143821310	S_Shelf
cg18060685	0.86912	0.0239403	3	50329850	IFRD2	NM_006764	1stExon	chr3:50329399-50330116	Island
cg05648986	0.867078	0.0133474	3	45883734	LZTFL1	NM_020347	TSS200	chr3:45883221-45883860	Island
cg08899126	0.866741	0.0191967	7	66147017				chr7:66146725-66148011	Island
cg27172057	0.86661	1.33388e-06	12	64616385	C12orf66	NM_152440	TSS1500	chr12:64615824-64616386	Island
cg19562312	0.866198	0.0210644	10	44069847	ZNF239;ZNF239;ZNF239	NM_001099284;NM_001099282;NM_001099283	5'UTR;5'UTR;5'UTR	chr10:44069359-44070179	Island
cg06013127	0.86548	0.0234886	17	27903940	GIT1;GIT1	NM_001085454;NM_014030	Body;Body	chr17:27899511-27900067	S_Shelf
cg10166159	0.86544	0.13456	5	64920260	TRIM23;C5orf44;TRIM23;TRIM23;C5orf44;C5orf44;C5orf44	NM_001656;NM_024941;NM_033228;NM_033227;NR_003545;NM_001093755;NM_001093756	TSS200;TSS1500;TSS200;TSS200;TSS1500;TSS1500;TSS1500	chr5:64919914-64920288	Island
cg02452585	0.865052	0.0183005	1	43424823	SLC2A1;SLC2A1	NM_006516;NM_006516	1stExon;5'UTR	chr1:43423467-43424768	S_Shore
cg05822739	0.864866	0.0179234	4	3504980				chr4:3504890-3505194	Island
cg07701375	0.864666	0.0242168	4	144258077	GAB1;GAB1;GAB1;GAB1	NM_207123;NM_207123;NM_002039;NM_002039	5'UTR;1stExon;1stExon;5'UTR	chr4:144256931-144258527	Island
cg25475171	0.864622	1.35377e-06	15	91643132	SV2B;SV2B	NM_001167580;NM_014848	TSS200;TSS1500	chr15:91642908-91643702	Island
cg11892997	0.864355	0.0174679	12	123482053	PITPNM2	NM_020845	Body	chr12:123481890-123482117	Island
cg08142063	0.864024	0.0797072	12	64616026	C12orf66;C12orf66	NM_152440;NM_152440	1stExon;5'UTR	chr12:64615824-64616386	Island
cg22618487	0.863619	0.0688337	12	16064282	DERA;DERA	NM_015954;NM_015954	1stExon;5'UTR	chr12:16064080-16064534	Island
cg14315232	0.863561	0.0395578	17	13313251
cg02941431	0.86308	0.0271404	16	68563886				chr16:68563759-68564281	Island
cg16357930	0.862888	1.37111e-06	3	48465206	PLXNB1;PLXNB1	NM_001130082;NM_002673	Body;Body
cg14563196	0.862533	0.0118766	1	89664582	GBP4;GBP4	NM_052941;NM_052941	1stExon;5'UTR
cg19091068	0.861141	0.014181	5	140071001	HARS;HARS2	NM_002109;NM_012208	TSS200;TSS200	chr5:140070804-140071328	Island
cg15996282	0.860787	0.0488043	5	36152109	LMBRD2;SKP2;SKP2	NM_001007527;NM_005983;NM_032637	TSS200;TSS200;TSS200	chr5:36151497-36152379	Island
cg14518464	0.86072	1.39278e-06	11	129563013
cg15457314	0.859584	1.66389e-06	11	117352822	DSCAML1	NM_020693	Body	chr11:117352691-117352961	Island
cg10927534	0.859288	0.0147091	5	141392688	GNPDA1	NM_005471	TSS200	chr5:141392360-141392587	S_Shore
cg13234997	0.859133	0.0822885	12	110011138	MVK;MMAB;MVK	NM_001114185;NM_052845;NM_000431	TSS1500;Body;TSS1500	chr12:110010994-110011599	Island
cg01573955	0.859009	0.0234494	17	79008822	FLJ90757;BAIAP2;BAIAP2;BAIAP2;BAIAP2	NR_026857;NM_001144888;NM_006340;NM_017450;NM_017451	TSS1500;TSS200;TSS200;TSS200;TSS200	chr17:79008929-79009762	N_Shore
cg24967142	0.858846	0.0165449	12	112280161	C12orf47;MAPKAPK5;MAPKAPK5	NR_015404;NM_003668;NM_139078	Body;TSS200;TSS200	chr12:112279692-112280714	Island
cg03787899	0.858821	0.0420236	5	661046	TPPP	NM_007030	3'UTR	chr5:662283-663402	N_Shore
cg09048586	0.858268	0.134488	5	64920189	TRIM23;C5orf44;TRIM23;TRIM23;C5orf44;C5orf44;C5orf44	NM_001656;NM_024941;NM_033228;NM_033227;NR_003545;NM_001093755;NM_001093756	TSS200;TSS1500;TSS200;TSS200;TSS1500;TSS1500;TSS1500	chr5:64919914-64920288	Island
cg14756332	0.857949	0.142051	5	64920198	TRIM23;C5orf44;TRIM23;TRIM23;C5orf44;C5orf44;C5orf44	NM_001656;NM_024941;NM_033228;NM_033227;NR_003545;NM_001093755;NM_001093756	TSS200;TSS1500;TSS200;TSS200;TSS1500;TSS1500;TSS1500	chr5:64919914-64920288	Island
cg09356014	0.855449	0.0380961	16	87380193	FBXO31;FBXO31	NR_024568;NM_024735	Body;Body
cg13446658	0.85514	0.0488224	10	135192079	PAOX;PAOX;PAOX	NM_152911;NM_207128;NM_207127	TSS1500;TSS1500;TSS1500	chr10:135191594-135193307	Island
cg11864882	0.855037	0.0305062	18	43652232	PSTPIP2;PSTPIP2	NM_024430;NM_024430	1stExon;5'UTR	chr18:43651796-43652455	Island
cg03051003	0.85478	0.0344034	2	72014031				chr2:72012850-72013078	S_Shore
cg22221320	0.854563	0.0325888	1	89664340	GBP4	NM_052941	Body
cg09506661	0.854319	0.0536336	19	1152022	SBNO2	NM_014963	Body	chr19:1152015-1152249	Island
cg09327397	0.853026	1.46973e-06	19	54687634	MBOAT7;MBOAT7;MBOAT7;MBOAT7	NM_001146083;NM_001146082;NM_001146056;NM_024298	Body;Body;Body;Body	chr19:54684476-54684876	S_Shelf
cg06982827	0.852194	0.0139973	2	75785554	FAM176A;FAM176A	NM_032181;NM_001135032	5'UTR;5'UTR	chr2:75787129-75787420	N_Shore
cg21242212	0.851292	0.0131401	14	23888370	MIR208B;MYH7	NR_030624;NM_000257	TSS1500;Body	chr14:23889144-23889408	N_Shore
cg04048705	0.850883	0.0476541	2	80534883	CTNNA2;CTNNA2	NM_004389;NM_001164883	Body;Body	chr2:80531367-80531719	S_Shelf
cg23508540	0.850842	0.041167	1	9884032	CLSTN1;CLSTN1;CLSTN1;CLSTN1	NM_001009566;NM_014944;NM_014944;NM_001009566	1stExon;1stExon;5'UTR;5'UTR	chr1:9883011-9884667	Island
cg09400392	0.850394	0.0576651	16	84150674	MBTPS1	NM_003791	TSS200	chr16:84149912-84151110	Island
cg26042514	0.850019	0.0525002	1	1425726	ATAD3B	NM_031921	Body
cg01209642	0.849822	0.022363	6	170581355				chr6:170580889-170581113	S_Shore
cg16022304	0.849747	0.0398089	14	21564730	ZNF219;ZNF219;ZNF219	NM_001102454;NM_016423;NM_001101672	5'UTR;5'UTR;5'UTR	chr14:21566540-21566822	N_Shore
cg04507446	0.84953	0.0846821	16	422157	TMEM8A	NM_021259	Body	chr16:423871-424423	N_Shore
cg14304073	0.848568	0.0825569	14	91691190	C14orf159;C14orf159;C14orf159;C14orf159;C14orf159	NM_001102366;NM_001102368;NM_024952;NM_001102367;NM_001102369	3'UTR;3'UTR;3'UTR;3'UTR;3'UTR
cg03799835	0.848397	1.51602e-06	17	48267237	COL1A1	NM_000088	Body
cg16182685	0.848059	0.0473296	2	3260980	TSSC1	NM_003310	Body
cg25787131	0.847794	0.00931084	7	5265865	WIPI2;WIPI2;WIPI2;WIPI2;WIPI2	NM_016003;NM_001033519;NM_015610;NM_001033520;NM_001033518	Body;Body;Body;Body;Body	chr7:5266921-5267306	N_Shore
cg21250931	0.847783	0.0868399	15	81624928	TMC3	NM_001080532	Body
cg16628556	0.84767	0.000113229	16	58073817	MMP15	NM_002428	Body	chr16:58073816-58074029	Island
cg04311230	0.847178	0.110955	6	160114681	SOD2;SOD2;SOD2	NM_001024465;NM_000636;NM_001024466	TSS1500;TSS1500;TSS1500	chr6:160113557-160114863	Island
cg18430156	0.846951	0.0591179	2	187558795	FAM171B;FAM171B	NM_177454;NM_177454	5'UTR;1stExon	chr2:187558794-187559012	Island
cg24421707	0.8468	1.53198e-06	15	55489318	RSL24D1	NM_016304	TSS200	chr15:55488742-55489294	S_Shore
cg26670100	0.846424	0.0832081	1	212964990	TATDN3;TATDN3;NSL1;NSL1;TATDN3;TATDN3;TATDN3	NM_001146170;NM_001042552;NM_015471;NM_001042549;NM_001146169;NM_001146171;NM_001042553	TSS200;TSS200;1stExon;1stExon;TSS200;TSS200;TSS200	chr1:212964866-212965347	Island
cg02765177	0.845867	1.94962e-06	10	124605963	CUZD1	NM_022034	TSS1500
cg20536841	0.845059	0.0617386	17	65027292	CACNG4	NM_014405	3'UTR
cg09361219	0.844876	0.0331136	2	61293079	KIAA1841;KIAA1841;KIAA1841	NM_001129993;NM_032506;NM_001129993	5'UTR;TSS1500;1stExon	chr2:61292868-61293585	Island
cg23092635	0.844763	0.0635812	2	107199136
cg20372543	0.843841	0.072101	2	242575850	ATG4B;THAP4;ATG4B	NM_178326;NM_015963;NM_013325	TSS1500;Body;TSS1500	chr2:242575706-242577492	Island
cg13354046	0.843224	0.0281235	1	27216933	GPN2	NM_018066	TSS200	chr1:27216161-27217045	Island
cg13522003	0.843029	0.0259134	3	3221500	CRBN	NM_016302	TSS200	chr3:3221083-3221617	Island
cg27658017	0.842945	1.57054e-06	5	76114522	F2RL1	NM_005242	TSS1500	chr5:76114562-76115044	N_Shore
cg13289692	0.842572	0.0178034	8	22857502	RHOBTB2;RHOBTB2;RHOBTB2;RHOBTB2	NM_015178;NM_001160036;NM_001160037;NM_015178	1stExon;Body;Body;5'UTR	chr8:22856800-22857728	Island
cg01271325	0.842146	0.0172074	16	69143315	HAS3;HAS3	NM_005329;NM_138612	Body;Body	chr16:69143499-69143919	N_Shore
cg24533678	0.842137	0.0377526	1	32254198				chr1:32254004-32254353	Island
cg04725442	0.841904	0.0524725	7	4807556	FOXK1	NM_001037165	3'UTR	chr7:4806860-4807086	S_Shore
cg08343222	0.841457	0.0159086	12	77157678	ZDHHC17	NM_015336	TSS200	chr12:77157518-77158405	Island
cg22172115	0.841132	0.046893	19	10230272	EIF3G	NM_003755	Body	chr19:10230162-10230682	Island
cg15227302	0.841122	0.14816	7	135195347	CNOT4;CNOT4	NM_001008225;NM_013316	TSS1500;TSS1500	chr7:135194567-135195309	S_Shore
cg22173752	0.84109	0.0494303	5	114937919	TMED7-TICAM2;TICAM2;TICAM2;TMED7-TICAM2	NM_001164468;NM_021649;NM_021649;NM_001164469	Body;1stExon;5'UTR;Body	chr5:114937613-114938149	Island
cg25080256	0.840816	0.0795234	2	31215798	GALNT14	NM_024572	Body
cg09837864	0.840607	2.78548e-06	14	59951053	C14orf149;JKAMP;C14orf149;JKAMP	NM_144581;NM_016475;NM_144581;NM_001098625	1stExon;TSS200;5'UTR;TSS200	chr14:59950460-59951527	Island
cg04300632	0.839907	0.0167898	17	6915671	RNASEK	NM_001004333	TSS200	chr17:6915824-6916201	N_Shore
cg03958269	0.839611	0.0445259	5	134094426	DDX46	NM_014829	TSS200	chr5:134094169-134094771	Island
cg04663690	0.839511	0.110733	21	47800627	PCNT	NM_006031	Body	chr21:47802465-47804760	N_Shore
cg27014380	0.839459	0.0265396	3	133393454				chr3:133393118-133393657	Island
cg22277431	0.838926	0.0185704	2	75426726	TACR1;TACR1	NM_001058;NM_015727	TSS200;TSS200	chr2:75426592-75428030	Island
cg02631868	0.838819	0.0417894	2	242190788	HDLBP;HDLBP	NM_203346;NM_005336	Body;Body
cg18375707	0.838807	0.0431859	11	64034959	PLCB3	NM_000932	Body	chr11:64034860-64035066	Island
cg07878085	0.838642	0.0341566	17	9801088	RCVRN	NM_002903	3'UTR
cg02500267	0.838558	0.0472036	20	18568541	DTD1	NM_080820	TSS200	chr20:18568436-18569092	Island
cg05341329	0.838076	0.0504272	1	162467671	UHMK1;UHMK1	NM_175866;NM_175866	1stExon;5'UTR	chr1:162467599-162468027	Island
cg00151788	0.837894	0.0727713	2	99757758	C2orf15;TSGA10;TSGA10	NM_144706;NM_182911;NM_025244	TSS1500;5'UTR;5'UTR	chr2:99757355-99758220	Island
cg16986150	0.837618	0.0424801	7	151553782	PRKAG2	NM_016203	Body
cg11991449	0.837422	0.0416529	13	112806734
cg07965986	0.837192	0.106964	3	42241425	TRAK1;TRAK1	NM_001042646;NM_014965	Body;Body	chr3:42243930-42244371	N_Shelf
cg26480543	0.837166	0.0482141	19	55629279	PPP1R12C	NM_017607	TSS1500	chr19:55628488-55629105	S_Shore
cg10566703	0.837007	0.032569	5	19989519	CDH18;CDH18	NM_004934;NM_001167667	TSS1500;TSS1500
cg12989560	0.836653	1.63345e-06	18	43914264	RNF165	NM_152470	1stExon	chr18:43913345-43914477	Island
cg23978657	0.836505	0.00891396	1	89664260	GBP4	NM_052941	Body
cg05553591	0.836467	1.63532e-06	5	76114933	F2RL1;F2RL1	NM_005242;NM_005242	1stExon;5'UTR	chr5:76114562-76115044	Island
cg20275777	0.836384	0.00515388	13	21277393	IL17D	NM_138284	TSS200	chr13:21277233-21278446	Island
cg24323341	0.835983	0.0153173	1	42501936				chr1:42500855-42501980	Island
cg23141632	0.835558	1.6444e-06	5	76114571	F2RL1	NM_005242	TSS1500	chr5:76114562-76115044	Island
cg04720785	0.835437	0.0206233	1	51434666	CDKN2C;CDKN2C;CDKN2C	NM_001262;NM_078626;NM_001262	5'UTR;TSS1500;1stExon	chr1:51433762-51435505	Island
cg11055242	0.835324	0.00193155	12	122255755	SETD1B	NM_015048	Body	chr12:122254907-122255494	S_Shore
cg22223430	0.835103	0.0273575	1	227015971
cg22120488	0.834932	0.0511584	2	107199102
cg27315239	0.83489	1.65109e-06	1	53593711	SLC1A7	NM_006671	Body
cg25395505	0.834129	0.0384329	7	97877765	TECPR1	NM_015395	5'UTR	chr7:97881132-97881906	N_Shelf
cg25307371	0.833954	0.0213265	1	65885547	LEPROT;LEPR;LEPR;LEPR	NM_017526;NM_001003680;NM_002303;NM_001003679	TSS1500;TSS1500;TSS1500;TSS1500	chr1:65885856-65886704	N_Shore
cg05663173	0.833925	0.0710648	2	54853229	SPTBN1;SPTBN1	NM_178313;NM_003128	Body;Body	chr2:54856098-54856487	N_Shelf
cg15439819	0.833258	0.0188011	20	35724418	RBL1;RBL1	NM_183404;NM_002895	TSS200;TSS200	chr20:35724039-35724644	Island
cg04462132	0.832997	0.0519803	6	161860635	PARK2;PARK2;PARK2	NM_004562;NM_013987;NM_013988	Body;Body;Body
cg19826211	0.832419	0.0151338	10	30348638	KIAA1462	NM_020848	TSS200	chr10:30347599-30348416	S_Shore
cg07046426	0.832363	0.0539359	2	237623903
cg20668887	0.832027	0.0339235	15	34635399	NOP10	NM_018648	TSS200
cg08080475	0.831901	0.0752637	2	110962626	NPHP1;NPHP1;NPHP1;NPHP1;NPHP1;NPHP1;NPHP1;NPHP1	NM_001128178;NM_001128179;NM_000272;NM_207181;NM_001128178;NM_207181;NM_001128179;NM_000272	1stExon;5'UTR;5'UTR;1stExon;5'UTR;5'UTR;1stExon;1stExon	chr2:110962400-110962631	Island
cg05973084	0.831648	0.01603	6	170581039				chr6:170580889-170581113	Island
cg27066256	0.831623	0.0530872	11	362614
cg00924676	0.831297	0.0995068	18	11851252	GNAL;GNAL;GNAL;CHMP1B	NM_001142339;NM_182978;NM_002071;NM_020412	Body;Body;Body;TSS200	chr18:11851209-11852122	Island
cg05502098	0.831287	0.0279393	19	1916931	SCAMP4	NM_079834	Body	chr19:1918075-1918305	N_Shore
cg16441144	0.831114	0.168886	3	130533733
cg08460635	0.830991	0.000433859	2	219267203	CTDSP1;CTDSP1;MIR26B	NM_182642;NM_021198;NR_029500	Body;Body;TSS200	chr2:219263098-219265556	S_Shore
cg01690029	0.830949	0.019102	3	125314090	OSBPL11;OSBPL11	NM_022776;NM_022776	5'UTR;1stExon	chr3:125313986-125314609	Island
cg02093708	0.830824	0.00427758	16	87577273
cg14898260	0.82992	0.0152858	8	61194099	CA8	NM_004056	TSS200	chr8:61193312-61194195	Island
cg07188220	0.829678	0.00750673	14	67981637	TMEM229B	NM_182526	5'UTR	chr14:67981514-67982380	Island
cg14016055	0.829542	0.0723596	1	30511748
cg25561440	0.829147	0.0228519	15	74220017	LOXL1	NM_005576	1stExon	chr15:74218696-74220373	Island
cg18788725	0.828984	0.0415381	19	45512122	RELB	NM_006509	Body	chr19:45515163-45515560	N_Shelf
cg13414916	0.82803	1.71968e-06	10	17272616	VIM	NM_003380	Body	chr10:17270430-17272617	Island
cg18015985	0.827928	0.0172847	5	176779051	LMAN2	NM_006816	TSS200	chr5:176778572-176779090	Island
cg25277553	0.827173	0.0624802	1	112162387	RAP1A;RAP1A	NM_001010935;NM_002884	TSS200;TSS200	chr1:112162204-112162837	Island
cg19043969	0.827085	0.0532477	7	1162860	C7orf50;C7orf50;C7orf50	NM_001134395;NM_032350;NM_001134396	Body;Body;Body
cg27396760	0.827077	0.0502769	16	81726253	CMIP;CMIP	NM_030629;NM_198390	Body;Body
cg22627950	0.826726	0.0744498	7	44622302	TMED4	NM_182547	TSS1500	chr7:44621293-44622377	Island
cg13684807	0.826649	0.0672251	11	69278535
cg26143732	0.825981	0.121322	2	3688910	COLEC11;COLEC11	NM_024027;NM_199235	Body;Body	chr2:3688204-3688539	S_Shore
cg22759624	0.824841	0.104192	17	47966849				chr17:47967873-47968409	N_Shore
cg07067280	0.824506	1.79169e-06	2	220087063	ATG9A;ATG9A	NM_024085;NM_001077198	Body;Body	chr2:220082991-220084012	S_Shelf
cg03535439	0.824305	0.0195411	6	42981950	MEA1;KLHDC3	NM_014623;NM_057161	TSS1500;TSS200	chr6:42981408-42982077	Island
cg06639788	0.823762	0.0489191	1	100503523	HIAT1	NM_033055	TSS1500	chr1:100503482-100504404	Island
cg12770003	0.823491	1.76507e-06	1	6126139	KCNAB2;KCNAB2	NM_003636;NM_172130	Body;Body
cg03634592	0.823119	0.0205665	7	43946398	URGCP;URGCP;URGCP	NM_017920;NM_001077664;NM_001077663	TSS200;5'UTR;TSS200	chr7:43945583-43946456	Island
cg18120807	0.822932	0.0215747	2	241512465	RNPEPL1	NM_018226	5'UTR	chr2:241512464-241512671	Island
cg11990562	0.82242	0.0294159	11	67806526	TCIRG1;TCIRG1	NM_006019;NM_006019	1stExon;5'UTR	chr11:67806251-67806611	Island
cg16177250	0.822402	0.0494403	7	102087731	ORAI2;ORAI2	NM_032831;NM_001126340	3'UTR;3'UTR
cg10030417	0.822191	0.0138714	3	11102607
cg22303084	0.82193	2.07069e-06	18	61637694	SERPINB8;SERPINB8;SERPINB8	NM_002640;NM_198833;NM_001031848	5'UTR;5'UTR;5'UTR	chr18:61637425-61637941	Island
cg02753362	0.821242	0.00564188	18	2847917	EMILIN2	NM_032048	Body	chr18:2846565-2848175	Island
cg16016616	0.821057	0.0113806	1	212209319	INTS7;DTL	NM_015434;NM_016448	TSS1500;Body	chr1:212208837-212209364	Island
cg02003624	0.820683	1.79315e-06	2	128849209	UGGT1;UGGT1	NM_020120;NR_027671	Body;Body	chr2:128848663-128849210	Island
cg26595006	0.820612	0.00363423	16	89121741				chr16:89118801-89119152	S_Shelf
cg05131034	0.820591	0.000245066	16	88773950	CTU2;CTU2;RNF166	NM_001012759;NM_001012762;NM_178841	Body;Body;TSS1500	chr16:88772237-88773195	S_Shore
cg06891663	0.820205	0.0276642	14	74227101	C14orf43;C14orf43	NM_001043318;NM_194278	5'UTR;TSS200	chr14:74225626-74227209	Island
cg04339290	0.819943	0.0234366	1	38455704	SF3A3;SF3A3	NM_006802;NM_006802	1stExon;5'UTR	chr1:38455232-38455769	Island
cg01169952	0.81993	0.0243644	3	153838930	SGEF	NM_015595	TSS1500	chr3:153838787-153840380	Island
cg14759740	0.819779	0.0604291	20	60962311	RPS21	NM_001024	5'UTR	chr20:60961570-60962753	Island
cg07354129	0.81941	1.80588e-06	16	29827367	C16orf53	NM_024516	TSS200	chr16:29826662-29828302	Island
cg16706427	0.819353	0.0258974	21	30445738	CCT8	NM_006585	Body	chr21:30445575-30446255	Island
cg00438309	0.819136	1.80863e-06	1	36620222				chr1:36621451-36622310	N_Shore
cg11893698	0.819008	0.0777765	8	143463667	TSNARE1	NM_145003	5'UTR
cg17301053	0.818967	0.0312959	6	166891617	RPS6KA2;RPS6KA2	NM_021135;NM_001006932	Body;Body
cg24654177	0.818834	0.044321	15	58791257	LIPC	NM_000236	Body
cg17973739	0.81883	0.0676508	1	43232666	LEPRE1;LEPRE1;LEPRE1;LEPRE1;C1orf50	NM_022356;NM_022356;NM_001146289;NM_001146289;NM_024097	1stExon;5'UTR;5'UTR;1stExon;TSS1500	chr1:43232214-43233359	Island
cg12392429	0.818435	0.00375617	18	34919017	BRUNOL4;BRUNOL4;BRUNOL4;BRUNOL4	NM_001025088;NM_020180;NM_001025089;NM_001025087	Body;Body;Body;Body	chr18:34916712-34916915	S_Shelf
cg08858926	0.818355	0.0345403	16	72918832	ZFHX3;ZFHX3	NM_001164766;NM_006885	Body;Body
cg20971220	0.818213	0.0346863	19	50554067	FLJ26850	NR_027257	Body	chr19:50554012-50554492	Island
cg22646780	0.81814	1.81858e-06	7	158769835				chr7:158766126-158767400	S_Shelf
cg17138037	0.818077	0.0451933	1	5932994	NPHP4	NM_015102	Body
cg08544583	0.817901	0.0450815	4	1341575	KIAA1530	NM_020894	5'UTR	chr4:1340107-1341471	S_Shore
cg08410878	0.81787	0.0558629	8	1733369	CLN8	NM_018941	3'UTR	chr8:1733267-1733929	Island
cg11957777	0.817569	0.0826742	2	128015142	ERCC3	NM_000122	3'UTR
cg24873649	0.816947	0.014585	2	39005358	GEMIN6;GEMIN6	NM_024775;NM_024775	1stExon;5'UTR
cg09257092	0.816588	0.0834452	12	26986805	ITPR2	NM_002223	TSS1500	chr12:26985453-26986304	S_Shore
cg08727535	0.816451	0.0933733	10	62703089	RHOBTB1;RHOBTB1;RHOBTB1;RHOBTB1	NR_024555;NM_014836;NR_024554;NR_024556	Body;5'UTR;Body;Body	chr10:62703307-62704290	N_Shore
cg00919118	0.816399	0.0354343	10	114886498	TCF7L2;TCF7L2;TCF7L2;TCF7L2;TCF7L2;TCF7L2	NM_001146284;NM_001146285;NM_030756;NM_001146274;NM_001146286;NM_001146283	Body;Body;Body;Body;Body;Body
cg14485877	0.816361	0.060363	8	1592736	DLGAP2	NM_004745	Body	chr8:1590038-1592282	S_Shore
cg13099139	0.815611	0.0200232	1	43901596	KIAA0467	NM_015284	Body
cg25953044	0.815579	0.070478	3	174279284
cg16460157	0.815465	0.068226	14	77781561	POMT2	NM_013382	Body
cg18981758	0.815391	0.103203	22	38530712	PLA2G6;PLA2G6	NM_003560;NM_001004426	Body;Body	chr22:38528820-38529084	S_Shore
cg11399754	0.815388	0.120971	5	64920452	C5orf44;TRIM23;C5orf44;C5orf44;TRIM23;C5orf44;TRIM23	NM_001093755;NM_001656;NM_024941;NR_003545;NM_033227;NM_001093756;NM_033228	TSS200;TSS1500;TSS200;TSS200;TSS1500;TSS200;TSS1500	chr5:64919914-64920288	S_Shore
cg26272893	0.815342	0.0533708	1	41445793	CTPS	NM_001905	5'UTR	chr1:41444870-41446116	Island
cg06530961	0.814777	0.0399926	18	12038718				chr18:12038413-12039359	Island
cg10476558	0.814716	0.0101275	20	30326789	TPX2	NM_012112	TSS200	chr20:30326913-30327430	N_Shore
cg20668275	0.814409	0.0758405	10	134981801	KNDC1	NM_152643	Body	chr10:134980302-134981059	S_Shore
cg10578112	0.814156	0.00952091	11	122526355	UBASH3B	NM_032873	TSS200	chr11:122526278-122527479	Island
cg22655195	0.813485	0.102118	11	130468548
cg10531774	0.813314	0.0572335	1	6111756	KCNAB2;KCNAB2	NM_003636;NM_172130	Body;Body	chr1:6111609-6111836	Island
cg15268007	0.813185	0.0190749	3	196045224	TCTEX1D2	NM_152773	TSS200	chr3:196044436-196045284	Island
cg13276896	0.812754	1.87244e-06	14	105781308	PACS2;PACS2	NM_015197;NM_001100913	1stExon;1stExon	chr14:105780339-105782027	Island
cg08220028	0.811553	0.0562281	12	132834453	GALNT9	NM_001122636	Body	chr12:132834178-132834430	S_Shore
cg24431096	0.811238	0.0274951	4	103682414	MANBA	NM_005908	TSS1500	chr4:103681836-103682348	S_Shore
cg18556220	0.811236	0.00356083	9	139838518	C8G;FBXW5	NM_000606;NM_018998	TSS1500;Body	chr9:139835416-139839440	Island
cg16445721	0.811002	6.90023e-06	6	52110012	IL17F	NM_052872	TSS1500
cg05967120	0.810989	0.0543293	7	100064619	TSC22D4	NM_030935	Body
cg26435149	0.810947	1.89051e-06	3	55605611	ERC2	NM_015576	3'UTR
cg00882685	0.810421	0.0762369	2	232528498				chr2:232526666-232527777	S_Shore
cg15016740	0.810269	0.0636994	5	959680				chr5:958785-959172	S_Shore
cg19824689	0.810034	0.068454	3	111716367	TAGLN3;TAGLN3	NM_013259;NM_001008272	TSS1500;TSS1500
cg00309462	0.80956	0.02486	1	1840482				chr1:1839958-1840601	Island
cg19195609	0.809516	0.00213323	12	123464932	ARL6IP4;ARL6IP4;ARL6IP4;ARL6IP4;ARL6IP4;ARL6IP4;ARL6IP4;ARL6IP4	NM_001002252;NM_018694;NM_001002252;NM_018694;NM_001002251;NM_016638;NM_016638;NM_001002251	1stExon;5'UTR;5'UTR;1stExon;5'UTR;5'UTR;1stExon;1stExon	chr12:123464820-123465972	Island
cg02447733	0.809378	0.0154307	22	50845380	SAPS2	NM_014678	Body	chr22:50845158-50845437	Island
cg03599658	0.809125	0.0191043	7	4803508	FOXK1	NM_001037165	3'UTR	chr7:4801841-4802219	S_Shore
cg16402873	0.808894	0.077436	10	95256341	CEP55;CEP55	NM_018131;NM_001127182	TSS200;TSS200	chr10:95256133-95256562	Island
cg05844473	0.808322	0.0135859	22	30792924	SEC14L2;SEC14L2	NM_012429;NM_033382	TSS200;TSS200	chr22:30792887-30793312	Island
cg16668678	0.808212	0.0306712	13	113510359	ATP11A;ATP11A	NM_015205;NM_032189	Body;Body
cg27160241	0.808023	0.0422055	19	10225927	EIF3G;P2RY11	NM_003755;NM_002566	Body;3'UTR	chr19:10226164-10226702	N_Shore
cg13723217	0.807502	0.0548259	17	12927897
cg18039933	0.807206	0.065948	12	133132641	FBRSL1	NM_001142641	Body	chr12:133131896-133132157	S_Shore
cg00475456	0.806826	0.0304694	1	208131213				chr1:208132327-208133117	N_Shore
cg16590643	0.806745	0.0844039	15	42162712	SPTBN5	NM_016642	Body
cg21379546	0.806589	0.0609305	7	1624987	KIAA1908;KIAA1908;KIAA1908	NR_027329;NR_027328;NR_021487	Body;Body;Body
cg03466717	0.806273	0.025361	16	49564370	ZNF423	NM_015069	Body
cg10533159	0.805841	0.0121971	1	207991937	LOC148696	NR_026817	Body
cg19446385	0.805373	0.00347981	12	34458462
cg18429235	0.80535	0.113056	19	46216541	FBXO46	NM_001080469	Body	chr19:46214961-46216180	S_Shore
cg21613549	0.804996	2.99294e-06	13	111936071	ARHGEF7;ARHGEF7;ARHGEF7;ARHGEF7;ARHGEF7	NM_001113511;NM_001113513;NM_001113512;NM_003899;NM_145735	Body;Body;Body;Body;Body	chr13:111935411-111935682	S_Shore
cg20718524	0.804898	0.0401695	10	849032				chr10:851100-851525	N_Shelf
cg06949234	0.804751	0.0191553	1	41327641	CITED4	NM_133467	1stExon	chr1:41326949-41328285	Island
cg06742493	0.804647	0.0193713	19	13056745	RAD23A;RAD23A	NM_005053;NM_005053	1stExon;5'UTR	chr19:13056458-13057125	Island
cg06662976	0.804639	0.0429665	17	6817409
cg13205059	0.804634	0.0946463	1	68586408	GPR177	NM_001002292	Body
cg26693529	0.804627	0.0375869	2	20101779	TTC32	NM_001008237	TSS200	chr2:20101004-20102067	Island
cg19205041	0.804418	0.0550549	6	143929511	PHACTR2;PHACTR2	NM_001100166;NM_014721	Body;Body
cg18762016	0.80397	0.0357272	1	46152368	TMEM69;GPBP1L1	NM_016486;NM_021639	TSS1500;TSS200	chr1:46151751-46153080	Island
cg08639434	0.803253	0.0396485	1	88054918
cg07509646	0.803242	0.00412774	2	20251843	LAPTM4A	NM_014713	TSS200	chr2:20251040-20251864	Island
cg15644191	0.803096	0.134094	8	42948687	SGK196;SGK196	NM_032237;NM_032237	1stExon;5'UTR	chr8:42948532-42948928	Island
cg15107869	0.802818	0.0278007	3	156269381	SSR3	NM_007107	Body	chr3:156272636-156273099	N_Shelf
cg14420117	0.80271	0.0328801	14	74724299	VSX2	NM_182894	Body	chr14:74724228-74725374	Island
cg13094511	0.802686	0.197314	2	99061177	INPP4A;INPP4A;INPP4A;INPP4A	NM_001566;NM_004027;NM_001134225;NM_001134224	TSS200;TSS200;TSS200;TSS200	chr2:99061174-99061848	Island
cg04934246	0.802684	0.0922554	11	131410981	NTM	NM_001048209	Body
cg16805188	0.802567	0.0962361	2	152858262	CACNB4;CACNB4;CACNB4	NM_000726;NM_001145798;NM_001005746	Body;Body;Body
cg06249198	0.802541	0.133939	16	976559	LMF1	NM_022773	Body	chr16:979422-979663	N_Shelf
cg25905674	0.802379	0.197621	17	43047856				chr17:43047547-43047954	Island
cg23012855	0.802052	0.0504332	1	235111328
cg07723855	0.801847	0.00383542	4	140216998	NDUFC1	NM_002494	TSS200	chr4:140216727-140217078	Island
cg25297425	0.801846	0.0489854	7	6144127	USP42	NM_032172	TSS1500	chr7:6144047-6144469	Island
cg16814680	0.801641	0.0731057	8	91681699
cg20248954	0.80127	0.0248317	1	202896457	KLHL12	NM_021633	TSS200	chr1:202896204-202896524	Island
cg21766188	0.800818	0.0144319	17	46573805				chr17:46569974-46570505	S_Shelf
cg17176228	0.800726	0.0108373	8	145159019	SHARPIN;MAF1;SHARPIN	NM_030974;NM_032272;NM_030974	5'UTR;TSS1500;1stExon	chr8:145158467-145160068	Island
cg02461665	0.800705	0.0210365	12	133758089	ZNF268;ZNF268;ZNF268;ZNF268;ZNF268;ZNF268;ZNF268;ZNF268;ZNF268;ZNF268;ZNF268;ZNF268;ZNF268;ZNF268;ZNF268;ZNF268;ZNF268;ZNF268	NM_001165882;NM_001165884;NM_001165882;NM_001165883;NM_001165887;NM_003415;NM_001165884;NM_001165881;NM_152943;NM_001165887;NM_001165883;NM_003415;NM_001165881;NM_001165886;NM_152943;NM_001165886;NM_001165885;NM_001165885	1stExon;1stExon;5'UTR;1stExon;1stExon;5'UTR;5'UTR;5'UTR;1stExon;5'UTR;5'UTR;1stExon;1stExon;5'UTR;5'UTR;1stExon;1stExon;5'UTR	chr12:133757946-133758188	Island
cg16531664	0.800365	2.35788e-06	8	140749025	TRAPPC9;TRAPPC9	NM_001160372;NM_031466	Body;Body
cg23837191	0.800355	0.0407651	18	77335239				chr18:77336081-77336282	N_Shore
cg09579561	0.800196	0.0157894	4	2252195	MXD4	NM_006454	3'UTR
cg03835755	0.800061	0.0778188	2	191519599	NAB1	NM_005966	5'UTR
cg16006841	0.799942	0.0853712	5	176797999	RGS14	NM_006480	Body	chr5:176793959-176794841	S_Shelf
cg08034643	0.799925	0.0234009	17	55163474	AKAP1	NM_003488	5'UTR	chr17:55162173-55163908	Island
cg07564598	0.799805	0.120086	17	25619946	WSB1;WSB1	NM_015626;NM_134265	TSS1500;TSS1500	chr17:25620999-25621730	N_Shore
cg03340303	0.799693	2.00305e-06	8	100230864	VPS13B;VPS13B	NM_017890;NM_152564	Body;Body
cg16789592	0.799573	0.0102733	17	42083306	PYY;NAGS	NM_004160;NM_153006	TSS1500;Body	chr17:42082027-42084972	Island
cg23245642	0.799526	2.00472e-06	2	239062662				chr2:239059419-239059650	S_Shelf
cg01197136	0.799512	0.0189455	11	18652814	SPTY2D1	NM_194285	Body	chr11:18655811-18656482	N_Shelf
cg03485694	0.799152	0.00386981	12	3862473	EFCAB4B;EFCAB4B;EFCAB4B	NM_001144959;NM_032680;NM_001144958	TSS200;TSS200;TSS200	chr12:3862068-3862606	Island
cg06560760	0.798675	0.0235758	10	23216847	ARMC3	NM_173081	TSS200
cg08464831	0.798521	0.0357492	16	5951274
cg07045054	0.798355	2.01643e-06	3	10005827	TMEM111	NM_018447	Body
cg08793689	0.798251	2.01747e-06	5	76114684	F2RL1	NM_005242	TSS200	chr5:76114562-76115044	Island
cg15765398	0.79816	0.0392677	21	46409994				chr21:46410338-46410661	N_Shore
cg01746044	0.797842	2.02156e-06	22	30234775	ASCC2	NM_032204	TSS1500	chr22:30233923-30234399	S_Shore
cg14160016	0.797636	0.0514326	6	169952115	WDR27	NM_182552	Body
cg01306161	0.797559	3.46338e-06	18	55289380	NARS	NM_004539	TSS1500	chr18:55288640-55289482	Island
cg16521633	0.797546	0.0835792	19	11142255	SMARCA4;SMARCA4;SMARCA4;SMARCA4;SMARCA4;SMARCA4;SMARCA4	NM_001128846;NM_001128848;NM_001128844;NM_003072;NM_001128847;NM_001128849;NM_001128845	Body;Body;Body;Body;Body;Body;Body	chr19:11143975-11144249	N_Shore
cg17509989	0.797447	0.0876246	5	176798049	RGS14	NM_006480	Body	chr5:176793959-176794841	S_Shelf
cg25587069	0.797402	0.00780771	5	151066484	SPARC;SPARC	NM_003118;NM_003118	1stExon;5'UTR
cg10331462	0.797283	0.0107122	1	23687823	ZNF436;ZNF436	NM_001077195;NM_030634	3'UTR;3'UTR
cg01287012	0.79684	0.155284	5	95954300
cg26999505	0.79683	0.00215928	19	10691861	AP1M2	NM_005498	Body	chr19:10691835-10692057	Island
cg10639888	0.796067	0.0218355	2	154335368	RPRM	NM_019845	TSS200	chr2:154334449-154335458	Island
cg02147041	0.795882	2.04116e-06	11	57308142	SMTNL1	NM_001105565	TSS1500
cg11135412	0.795861	0.0496394	1	6637055	TAS1R1;TAS1R1;TAS1R1;TAS1R1	NM_177541;NM_177539;NM_138697;NM_177540	Body;Body;Body;Body	chr1:6639427-6640361	N_Shelf
cg02514143	0.795626	0.0735665	5	958299				chr5:958785-959172	N_Shore
cg02725259	0.795605	0.0791027	8	62048493				chr8:62051646-62052431	N_Shelf
cg06510617	0.795562	2.04436e-06	3	10378071	ATP2B2;ATP2B2	NM_001683;NM_001001331	Body;Body
cg12562232	0.795119	0.0655654	15	99256251	IGF1R	NM_000875	Body
cg02671751	0.794941	0.00742702	10	88281576	WAPAL	NM_015045	TSS200	chr10:88280635-88282089	Island
cg20705804	0.794897	0.205103	7	43590176	HECW1	NM_015052	Body
cg15463989	0.794696	0.100373	7	137519766	DGKI	NM_004717	Body
cg21743649	0.794583	0.0638649	11	3820252	PGAP2;PGAP2;NUP98;PGAP2;PGAP2;NUP98;NUP98;NUP98;PGAP2	NM_001145438;NM_001145439;NM_139132;NR_027015;NR_027017;NM_005387;NM_139131;NM_016320;NR_027014	Body;Body;TSS1500;Body;Body;TSS1500;TSS1500;TSS1500;Body	chr11:3818447-3819307	S_Shore
cg24213433	0.794469	6.03851e-06	2	37061797
cg02949574	0.794222	0.0819574	10	50824106	CHAT;CHAT;CHAT;CHAT;CHAT;CHAT;CHAT	NM_020549;NM_001142929;NM_001142933;NM_020985;NM_020984;NM_020986;NM_001142934	Body;5'UTR;Body;5'UTR;5'UTR;5'UTR;5'UTR	chr10:50822350-50822666	S_Shore
cg18389827	0.793935	0.104975	14	93419447	ITPK1;ITPK1;ITPK1	NM_001142593;NM_014216;NM_001142594	Body;Body;Body
cg09344348	0.793779	0.0167831	6	170581085				chr6:170580889-170581113	Island
cg23878202	0.793766	0.0362792	11	118924234	HYOU1;HYOU1	NM_006389;NM_001130991	Body;Body	chr11:118927374-118928412	N_Shelf
cg03053553	0.793628	0.0759333	1	174526483	RABGAP1L	NM_014857	Body
cg11099600	0.793604	0.0413764	3	14558454	GRIP2	NM_001080423	Body
cg18451131	0.793543	0.0934648	7	5396268	TNRC18	NM_001080495	Body	chr7:5395872-5396300	Island
cg03051617	0.793509	0.125824	17	48562276	RSAD1	NM_018346	3'UTR
cg13601161	0.793126	0.0288011	9	35071966	VCP	NM_007126	Body	chr9:35071756-35072885	Island
cg06416026	0.793099	0.0130373	11	7674535	PPFIBP2	NM_003621	3'UTR
cg15067144	0.793081	0.041209	4	146540054	MMAA	NM_172250	TSS1500	chr4:146540053-146540656	Island
cg00024416	0.792846	0.0347442	22	24240387				chr22:24236257-24237539	S_Shelf
cg22273955	0.792796	2.07202e-06	7	6727116
cg04060456	0.792741	0.110667	3	195771573				chr3:195771456-195771713	Island
cg02254709	0.791829	0.00957752	17	5400462				chr17:5403131-5404602	N_Shelf
cg08106184	0.791611	0.0227782	14	64805656	ESR2	NM_001040276	TSS1500	chr14:64805109-64805785	Island
cg04239680	0.791192	2.08805e-06	5	158533696				chr5:158533557-158534000	Island
cg16865777	0.791025	0.0517217	17	73452602	KIAA0195	NM_014738	TSS200	chr17:73452534-73452898	Island
cg13289118	0.790833	2.09165e-06	15	75255681				chr15:75251467-75251773	S_Shelf
cg11342941	0.790766	0.0625343	6	161561121	AGPAT4	NM_020133	Body
cg00954161	0.790664	0.0656145	1	3696925	LRRC47	NM_020710	3'UTR
cg16597689	0.790561	0.0134158	17	75848879
cg11203330	0.790466	0.00183557	3	133979475
cg17217296	0.790381	0.0470134	1	159046937	AIM2	NM_004833	TSS1500
cg24136700	0.790222	0.0622442	17	17696044	RAI1	NM_030665	5'UTR	chr17:17697710-17698063	N_Shore
cg06442790	0.789463	9.13285e-06	1	89458396	RBMXL1;CCBL2;CCBL2;RBMXL1;RBMXL1;CCBL2;RBMXL1;CCBL2	NM_001162536;NM_001008662;NM_001008662;NM_001162536;NM_019610;NM_001008661;NM_019610;NM_001008661	1stExon;1stExon;5'UTR;5'UTR;5'UTR;5'UTR;1stExon;1stExon	chr1:89458034-89458604	Island
cg09655876	0.789413	0.0717206	6	161561066	AGPAT4	NM_020133	Body
cg07933035	0.789409	0.117422	10	131557294	MGMT	NM_002412	Body
cg14149701	0.789346	0.0320741	11	624995	MUPCDH;MUPCDH;MUPCDH;MUPCDH	NM_021924;NM_031264;NM_031264;NM_021924	5'UTR;5'UTR;1stExon;1stExon	chr11:624780-625053	Island
cg24219929	0.789067	0.0483074	15	60884748	RORA;RORA;RORA;RORA	NM_002943;NM_134262;NM_134261;NM_134260	Body;TSS200;Body;Body	chr15:60883298-60885350	Island
cg24861013	0.78863	0.0305702	2	114733020				chr2:114736853-114737689	N_Shelf
cg20759595	0.788347	0.0580744	13	20207640	MPHOSPH8	NM_017520	TSS200	chr13:20207461-20208252	Island
cg22266764	0.788151	0.039111	19	2740123	SLC39A3;SLC39A3	NM_144564;NM_213568	TSS200;TSS200	chr19:2739851-2740393	Island
cg25674838	0.788146	0.0181604	17	41856568	C17orf105;DUSP3	NM_001136483;NM_004090	TSS1500;TSS1500	chr17:41856470-41856687	Island
cg06060754	0.787982	0.0774659	5	176797920	RGS14	NM_006480	Body	chr5:176793959-176794841	S_Shelf
cg01756841	0.787905	2.12093e-06	1	176176579	RFWD2;RFWD2	NM_001001740;NM_022457	TSS1500;TSS1500	chr1:176175711-176176811	Island
cg15369751	0.787295	0.0546333	14	51940694
cg06360956	0.787273	0.109184	3	37000235
cg10747192	0.787217	0.129748	11	63784063	MACROD1	NM_014067	Body
cg05718771	0.786963	0.0848248	8	9182010
cg14493571	0.786934	0.0520965	12	133351746	GOLGA3	NM_005895	Body	chr12:133349663-133349998	S_Shore
cg04105166	0.786663	0.12848	12	6836105	COPS7A;COPS7A;COPS7A;COPS7A	NM_016319;NM_001164094;NM_001164095;NM_001164093	Body;Body;Body;Body	chr12:6833058-6833491	S_Shelf
cg13736263	0.786615	0.00474878	10	102778909	PDZD7	NM_024895	Body	chr10:102778604-102778922	Island
cg16064425	0.786424	0.0158309	14	101111348
cg16930768	0.786118	2.1388e-06	7	142960502	GSTK1;GSTK1;GSTK1;GSTK1	NM_015917;NM_001143681;NM_001143680;NM_001143679	TSS200;TSS200;TSS200;TSS200
cg25463863	0.78608	0.0480668	3	140947861				chr3:140949911-140950963	N_Shelf
cg13619177	0.785966	0.0428174	17	14106800	COX10	NM_001303	Body	chr17:14110197-14110574	N_Shelf
cg19462022	0.785946	0.0792467	13	114810756	RASA3	NM_007368	Body	chr13:114813942-114814457	N_Shelf
cg19260329	0.785747	0.0178586	1	159174076	DARC;DARC	NM_001122951;NM_002036	TSS1500;TSS1500
cg02196379	0.785747	0.0760514	16	16215875	ABCC1;ABCC1;ABCC1;ABCC1;ABCC1	NM_019862;NM_019898;NM_019899;NM_004996;NM_019900	Body;Body;Body;Body;Body
cg15838054	0.785704	0.208397	10	102747180	MRPL43;C10orf2;C10orf2;MRPL43;MRPL43;C10orf2;MRPL43;C10orf2	NM_032112;NM_001163813;NM_001163812;NM_176792;NM_176793;NM_001163814;NM_176794;NM_021830	1stExon;TSS200;TSS200;1stExon;1stExon;TSS200;1stExon;TSS200	chr10:102746533-102747501	Island
cg11063328	0.78527	0.0902048	11	18343203	GTF2H1;HPS5;HPS5;HPS5;GTF2H1	NM_005316;NM_007216;NM_181508;NM_181507;NM_001142307	TSS1500;5'UTR;5'UTR;5'UTR;TSS1500	chr11:18343625-18344238	N_Shore
cg13624163	0.785246	0.0243691	11	442018	ANO9	NM_001012302	TSS200
cg08923669	0.785138	0.114671	16	420230	MRPL28	NM_006428	5'UTR	chr16:419860-420256	Island
cg22169866	0.785126	0.123043	1	25344342
cg18610079	0.784554	0.0834704	19	2430457	LMNB2	NM_032737	3'UTR	chr19:2430281-2430598	Island
cg26934072	0.784432	0.0161846	16	2033910	GFER	NM_005262	TSS1500	chr16:2033492-2034800	Island
cg09378111	0.784375	0.0801849	2	211036309	C2orf67	NM_152519	TSS1500	chr2:211035478-211036637	Island
cg25089142	0.784348	0.00297539	12	107714673	BTBD11	NM_001018072	Body	chr12:107711603-107714107	S_Shore
cg01660034	0.783893	2.16105e-06	8	10259065	MSRA;MSRA;MSRA	NM_001135671;NM_001135670;NM_012331	Body;Body;Body	chr8:10261900-10262222	N_Shelf
cg10790723	0.783571	0.087005	22	36903033	FOXRED2;FOXRED2;FOXRED2	NM_024955;NM_001102371;NM_024955	1stExon;5'UTR;5'UTR	chr22:36902024-36903298	Island
cg19609438	0.783485	0.0176416	8	100770219	VPS13B;VPS13B	NM_017890;NM_152564	Body;Body
cg05608383	0.78343	0.102117	13	114166135	TMCO3	NM_017905	Body	chr13:114165218-114165462	S_Shore
cg01156876	0.7832	2.16798e-06	11	3837911	PGAP2;PGAP2;PGAP2;PGAP2;PGAP2;PGAP2;PGAP2;PGAP2	NM_001145438;NM_001145439;NM_014489;NR_027015;NR_027018;NR_027016;NR_027017;NR_027014	Body;Body;Body;Body;Body;Body;Body;Body
cg07231451	0.782842	0.0772821	12	123852477				chr12:123848617-123849919	S_Shelf
cg18712599	0.782805	0.0652933	2	135227039	TMEM163	NM_030923	Body
cg00905419	0.782527	0.0799446	1	2839179
cg17432944	0.782346	0.110705	17	76456109	DNAH17	NM_173628	Body	chr17:76454983-76455273	S_Shore
cg12964929	0.782332	2.17666e-06	2	242435352	STK25	NM_006374	Body
cg09534232	0.782324	0.0764518	8	55060709	MRPL15	NM_014175	3'UTR
cg07355514	0.78232	0.0298846	16	23420385	COG7	NM_153603	Body
cg08498987	0.782297	0.0487125	17	3827877	ATP2A3;ATP2A3;ATP2A3;ATP2A3;ATP2A3;ATP2A3;ATP2A3	NM_174955;NM_174953;NM_174958;NM_174957;NM_174956;NM_005173;NM_174954	3'UTR;3'UTR;3'UTR;3'UTR;3'UTR;3'UTR;3'UTR	chr17:3827795-3828137	Island
cg24890103	0.781625	0.0108501	4	1578221				chr4:1580050-1580455	N_Shore
cg05455370	0.781394	0.117251	5	64920263	TRIM23;C5orf44;TRIM23;TRIM23;C5orf44;C5orf44;C5orf44	NM_001656;NM_024941;NM_033228;NM_033227;NR_003545;NM_001093755;NM_001093756	TSS200;TSS1500;TSS200;TSS200;TSS1500;TSS1500;TSS1500	chr5:64919914-64920288	Island
cg08215379	0.781374	0.0512686	16	87769944	KLHDC4	NM_017566	Body
cg24823993	0.781327	0.134298	22	42085003	NHP2L1	NM_001003796	TSS200	chr22:42084641-42085014	Island
cg18569704	0.781156	0.0356489	19	13049634	CALR	NM_004343	Body	chr19:13049038-13049809	Island
cg18959198	0.781102	0.0560414	7	129172267
cg08955358	0.781034	0.118604	8	142239038	SLC45A4	NM_001080431	TSS1500	chr8:142237037-142237360	S_Shore
cg15102749	0.780952	2.19045e-06	11	66510893	C11orf80	NM_024650	TSS1500	chr11:66511803-66512719	N_Shore
cg19297688	0.780857	0.117767	9	5231360	INSL4	NM_002195	TSS200
cg20554636	0.780797	0.0117797	12	98897917				chr12:98897604-98897849	S_Shore
cg07393414	0.780663	0.0191752	8	124286746	ZHX1;ZHX1	NM_001017926;NM_007222	TSS200;TSS200	chr8:124286209-124287666	Island
cg25500553	0.780646	0.0954784	17	7366116	ZBTB4;ZBTB4	NM_001128833;NM_020899	Body;Body	chr17:7365923-7366230	Island
cg11902380	0.780633	0.0790423	12	57588031	MIR1228;LRP1	NR_031597;NM_002332	TSS1500;Body
cg09895187	0.780599	0.0339197	8	55047972	MRPL15	NM_014175	Body	chr8:55047705-55048005	Island
cg23746239	0.780538	0.0105944	10	30663547	LOC729668	NR_003524	TSS200
cg15309990	0.780246	0.0232989	8	87362653	WWP1	NM_007013	5'UTR
cg04096525	0.780195	0.0444723	1	231356725	TRIM67	NM_001004342	3'UTR
cg23719207	0.779643	0.0137959	3	197183481				chr3:197183404-197183724	Island
cg07007128	0.779626	0.0504913	1	210030420	C1orf107	NM_014388	3'UTR
cg09861049	0.779447	0.0589168	3	158517317				chr3:158519509-158520329	N_Shelf
cg01142668	0.779321	0.00178875	16	2086846	SLC9A3R2;SLC9A3R2	NM_001130012;NM_004785	Body;Body	chr16:2086420-2086892	Island
cg24675983	0.779134	0.0504684	12	49507823				chr12:49504035-49504642	S_Shelf
cg19976628	0.778983	0.0437243	3	38033516				chr3:38035701-38036000	N_Shelf
cg09093656	0.778982	0.0745992	17	16323481	TRPV2	NM_016113	Body
cg18634296	0.778978	0.047723	10	25305078	THNSL1;ENKUR	NM_024838;NM_145010	TSS1500;TSS200	chr10:25305318-25306024	N_Shore
cg11814539	0.778777	0.0853272	1	45166683	C1orf228	NM_001145636	Body
cg23996306	0.778733	0.0516999	2	136743411	DARS	NM_001349	TSS200	chr2:136742687-136743595	Island
cg23959221	0.778727	0.0548284	8	1284152
cg09065413	0.778597	0.0435054	1	45285821	PTCH2	NM_001166292	3'UTR
cg21207686	0.778565	0.0201327	15	99383358	IGF1R	NM_000875	Body
cg15884014	0.778399	0.00286904	17	3196014	OR3A1	NM_002550	TSS200
cg05333753	0.778054	0.00173361	14	105902906	MTA1	NM_004689	Body
cg06104667	0.778004	0.0840849	7	72742068	TRIM50;FKBP6;TRIM50;FKBP6	NM_178125;NM_003602;NM_178125;NM_001135211	1stExon;TSS1500;5'UTR;TSS200	chr7:72741804-72742710	Island
cg05172068	0.777613	2.22385e-06	6	26421598	BTN2A3	NR_027795	TSS200
cg23969508	0.777146	0.0406172	11	75107976				chr11:75110493-75110924	N_Shelf
cg11294620	0.777085	0.0649803	4	157119935
cg14372324	0.776635	0.0851227	20	30347798	TPX2	NM_012112	Body
cg03464017	0.776367	0.0588862	6	16217761
cg13554903	0.776184	0.0534298	9	133814759	FIBCD1;FIBCD1	NM_001145106;NM_032843	TSS1500;TSS1500	chr9:133813631-133815781	Island
cg19727767	0.775909	7.74485e-05	20	13280201	ISM1	NM_080826	3'UTR	chr20:13279711-13279947	S_Shore
cg18260555	0.775817	0.153387	17	78362307	RNF213;LOC100294362	NM_020914;NR_029376	Body;Body
cg16285447	0.775646	0.00426905	14	23058779	DAD1	NM_001344	TSS1500	chr14:23057921-23058359	S_Shore
cg09035995	0.775629	0.0787861	8	6323131	MCPH1	NM_024596	Body
cg22850258	0.775419	0.0825694	7	16438702	ISPD;ISPD	NM_001101426;NM_001101417	Body;Body
cg04131969	0.775377	0.0650636	2	33951647	MYADML	NR_003143	Body	chr2:33952422-33952684	N_Shore
cg12174175	0.77523	0.095891	6	53693227	LRRC1	NM_018214	Body
cg26812610	0.775042	0.129332	7	78315782	MAGI2	NM_012301	Body
cg00231405	0.774917	0.184398	17	30469333	RHOT1;RHOT1;RHOT1	NM_001033568;NM_018307;NM_001033566	TSS200;TSS200;TSS200	chr17:30469332-30469942	Island
cg10752731	0.77483	0.0286539	17	78938134	RPTOR;RPTOR	NM_020761;NM_001163034	3'UTR;3'UTR	chr17:78937837-78938396	Island
cg23199886	0.774718	0.0524323	2	107199044
cg27182493	0.7746	0.0229819	1	64669031	UBE2U	NM_152489	TSS1500
cg13332953	0.774199	0.0411649	11	12003759	DKK3;DKK3;DKK3	NM_001018057;NM_015881;NM_013253	Body;Body;Body
cg01679225	0.774138	3.14092e-06	7	157987184	PTPRN2;PTPRN2;PTPRN2	NM_002847;NM_130842;NM_130843	Body;Body;Body
cg14835062	0.773865	0.0668868	12	6809889	C12orf53	NM_153685	TSS200	chr12:6809214-6809816	S_Shore
cg05368547	0.773769	0.0585686	6	29712877	LOC285830;LOC285830	NR_026972;NR_026973	Body;Body	chr6:29716468-29717158	N_Shelf
cg01728951	0.773716	0.100367	17	46228066	SKAP1;SKAP1	NM_003726;NM_001075099	Body;Body
cg21837391	0.773632	0.0424126	1	1159412	SDF4;SDF4	NM_016176;NM_016547	Body;Body	chr1:1159168-1159528	Island
cg04137564	0.773208	0.0547839	7	66022277	LOC493754	NR_002933	Body	chr7:66021169-66022278	Island
cg05801038	0.772923	2.78942e-06	15	100878704	ADAMTS17	NM_139057	Body	chr15:100880957-100882438	N_Shelf
cg05144208	0.772428	0.0918507	16	1605180	TMEM204;IFT140	NM_024600;NM_014714	3'UTR;Body	chr16:1604964-1605345	Island
cg05320369	0.772341	0.0376701	8	124054396	DERL1;DERL1;DERL1;DERL1	NM_001134671;NM_024295;NM_024295;NM_001134671	5'UTR;5'UTR;1stExon;1stExon	chr8:124054057-124054733	Island
cg01553090	0.772319	0.0106024	3	32893262	TRIM71	NM_001039111	Body
cg18840567	0.772071	0.0320102	10	71906755	TYSND1;TYSND1	NM_173555;NM_001040273	TSS1500;TSS1500	chr10:71905215-71906675	S_Shore
cg21544658	0.772044	0.0401576	11	1855660	SYT8	NM_138567	TSS200
cg10410121	0.771831	0.077372	7	46213043
cg16400903	0.771668	0.158547	5	693638	TPPP	NM_007030	TSS200	chr5:692681-694377	Island
cg27007513	0.771184	0.0678399	16	16216096	ABCC1;ABCC1;ABCC1;ABCC1;ABCC1	NM_019862;NM_019898;NM_019899;NM_004996;NM_019900	Body;Body;Body;Body;Body
cg04248979	0.771111	0.0657847	5	178358274	ZFP2	NM_030613	5'UTR
cg22995959	0.770787	0.0420471	14	59931024	GPR135	NM_022571	1stExon	chr14:59930634-59932251	Island
cg20124409	0.770695	0.0864528	22	42980637	POLDIP3;POLDIP3	NM_178136;NM_032311	3'UTR;3'UTR	chr22:42977728-42978214	S_Shelf
cg13321176	0.770221	0.09549	8	59472615	SDCBP;SDCBP;SDCBP;SDCBP;SDCBP	NM_001007068;NM_001007069;NM_001007067;NM_005625;NM_001007070	5'UTR;5'UTR;5'UTR;5'UTR;5'UTR
cg03064167	0.770203	0.0952929	17	38279234	MSL1	NM_001012241	5'UTR	chr17:38277760-38279504	Island
cg16310774	0.770189	0.110883	5	64920439	C5orf44;TRIM23;C5orf44;C5orf44;TRIM23;C5orf44;TRIM23	NM_001093755;NM_001656;NM_024941;NR_003545;NM_033227;NM_001093756;NM_033228	TSS200;TSS1500;TSS200;TSS200;TSS1500;TSS200;TSS1500	chr5:64919914-64920288	S_Shore
cg24073161	0.769989	0.186998	17	34900233	GGNBP2	NM_024835	TSS1500	chr17:34900150-34901450	Island
cg22282174	0.769987	0.0830278	3	127339645	MCM2	NM_004526	Body
cg03647239	0.769979	2.30019e-06	10	116582469	FAM160B1;FAM160B1	NM_001135051;NM_020940	Body;Body	chr10:116581522-116582434	S_Shore
cg20464680	0.769708	0.0263204	6	170494367				chr6:170491356-170492449	S_Shore
cg04259358	0.769704	0.055958	10	119590450
cg11954230	0.769636	0.119088	10	105677556	OBFC1	NM_024928	5'UTR	chr10:105677555-105678040	Island
cg17554636	0.769574	0.163009	10	45719751				chr10:45719712-45720203	Island
cg24191264	0.769531	0.0731609	7	2627570	IQCE;IQCE	NM_001100390;NM_152558	Body;Body
cg21011702	0.769423	0.0229591	13	21951294	ZDHHC20	NM_153251	Body	chr13:21951293-21951717	Island
cg04586407	0.769371	2.30626e-06	16	31008574	STX1B	NM_052874	Body	chr16:31008832-31009036	N_Shore
cg26477221	0.769087	0.0222964	10	13702163	FRMD4A	NM_018027	Body	chr10:13698562-13699540	S_Shelf
cg14580649	0.768883	0.00439435	4	1208147	CTBP1;CTBP1	NM_001328;NM_001012614	Body;Body	chr4:1209765-1210193	N_Shore
cg06903658	0.768811	0.121609	7	127532361	SND1	NM_014390	Body
cg06452642	0.768627	0.0300142	19	13875641	MRI1;MRI1	NM_001031727;NM_032285	Body;Body	chr19:13875044-13875951	Island
cg16106427	0.768537	0.0584842	10	134045609	STK32C	NM_173575	Body	chr10:134041499-134041784	S_Shelf
cg25138854	0.768479	0.0354744	1	9555557				chr1:9555379-9555652	Island
cg22615910	0.768384	0.124997	22	38155575	TRIOBP;TRIOBP;TRIOBP	NM_007032;NM_138632;NM_001039141	Body;3'UTR;Body
cg25456515	0.768305	0.205971	11	125439230	EI24;EI24	NM_001007277;NM_004879	TSS200;TSS200	chr11:125439122-125439730	Island
cg18132690	0.768267	0.048989	1	15756157	EFHD2	NM_024329	3'UTR
cg14242246	0.768192	0.02802	2	27434262	C2orf28;C2orf28;SLC5A6;C2orf28;SLC5A6	NM_080592;NM_001170795;NM_021095;NM_016085;NR_028323	TSS1500;TSS1500;5'UTR;TSS1500;Body	chr2:27434432-27435720	N_Shore
cg04031134	0.768149	0.00480811	7	98630788	SMURF1;SMURF1	NM_020429;NM_181349	Body;Body	chr7:98633091-98633304	N_Shelf
cg07343335	0.767782	0.0977446	1	107936370	NTNG1;NTNG1;NTNG1	NM_014917;NM_001113228;NM_001113226	Body;Body;Body
cg23891049	0.76768	0.0702819	7	134363869	BPGM;BPGM	NM_001724;NM_199186	3'UTR;3'UTR
cg08076462	0.767544	0.0375572	16	87784310	KLHDC4	NM_017566	Body
cg08282512	0.767315	0.0846268	11	43918805	LOC729799;ALKBH3	NR_026952;NM_139178	TSS200;Body
cg00344870	0.767115	2.32883e-06	6	16761174	ATXN1;ATXN1	NM_001128164;NM_000332	5'UTR;5'UTR	chr6:16760178-16762985	Island
cg18890615	0.766809	0.0616423	13	112161629
cg01359987	0.766411	0.0537363	6	108281908				chr6:108278909-108279704	S_Shelf
cg19657945	0.766397	0.0502889	8	144367392				chr8:144365642-144366028	S_Shore
cg20627572	0.766355	0.0753488	2	239991813	HDAC4	NM_006037	Body	chr2:239988450-239988710	S_Shelf
cg18132058	0.766296	0.00933237	10	131567108
cg16283179	0.766174	0.0371551	19	3624140	C19orf29;C19orf29	NM_001080543;NM_021231	Body;Body	chr19:3623818-3624141	Island
cg16773067	0.766138	0.0655831	6	37027357
cg08017634	0.765847	0.0735355	8	144659831	NAPRT1	NM_145201	Body	chr8:144659745-144660635	Island
cg14752227	0.765796	0.0887777	20	34000481	UQCC;UQCC	NM_018244;NM_199487	TSS1500;TSS1500
cg06115576	0.765746	0.0112762	10	661721	DIP2C	NM_014974	Body
cg19729949	0.765742	0.0859054	5	142514108	ARHGAP26;ARHGAP26	NM_015071;NM_001135608	Body;Body
cg05280794	0.76567	0.0906121	17	1040653	ABR;ABR	NM_021962;NM_001159746	Body;5'UTR
cg05498103	0.765558	0.0145647	6	166689361
cg21920469	0.765309	0.0637926	14	103375193				chr14:103373837-103374140	S_Shore
cg27117639	0.765166	2.34832e-06	5	76114635	F2RL1	NM_005242	TSS200	chr5:76114562-76115044	Island
cg00077566	0.764868	0.0442611	6	146051934	EPM2A;EPM2A	NM_001018041;NM_005670	Body;Body	chr6:146055896-146056981	N_Shelf
cg01554060	0.764859	0.0317183	5	114938002	TMED7-TICAM2;TICAM2;TICAM2;TMED7-TICAM2	NM_001164468;NM_021649;NM_021649;NM_001164469	Body;1stExon;5'UTR;Body	chr5:114937613-114938149	Island
cg00101154	0.764849	0.0908051	16	420108	MRPL28	NM_006428	Body	chr16:419860-420256	Island
cg22551145	0.764793	0.00463981	15	101661580
cg22535403	0.764754	0.0463984	9	136150032	ABO	NM_020469	Body	chr9:136150031-136151365	Island
cg14462307	0.764696	0.0856572	5	179267556	C5orf45;C5orf45	NM_001017987;NM_016175	Body;Body
cg05569854	0.764517	0.0253647	7	97923751	BAIAP2L1	NM_018842	Body
cg12546582	0.764485	0.0895501	6	136192107	PDE7B	NM_018945	Body
cg16434156	0.764457	0.065674	14	94497084	OTUB2	NM_023112	Body	chr14:94492639-94493297	S_Shelf
cg09039845	0.764358	0.0363893	12	54935674	NCKAP1L	NM_005337	Body
cg00997530	0.764142	0.145874	1	1710229	NADK	NM_023018	TSS1500	chr1:1709394-1710582	Island
cg14230280	0.764024	0.0933226	9	132502800	PTGES	NM_004878	Body	chr9:132499968-132500553	S_Shelf
cg26701289	0.763989	0.00619448	15	73611289				chr15:73611173-73611529	Island
cg18135502	0.763875	0.0476765	10	126245651	LHPP;LHPP	NM_022126;NM_001167880	Body;Body
cg12182408	0.763742	0.00580757	14	104618441	KIF26A	NM_015656	Body	chr14:104621866-104622149	N_Shelf
cg01491219	0.763691	0.0099661	1	220863513	C1orf115	NM_024709	TSS200	chr1:220863507-220864249	Island
cg24576026	0.763678	0.0382591	17	75290917	SEPT9;SEPT9	NM_001113492;NM_001113491	5'UTR;Body
cg23771949	0.763571	0.0761948	10	134165390	LRRC27;LRRC27;LRRC27;LRRC27;LRRC27	NM_001143759;NM_001143757;NM_030626;NM_001143758;NR_026559	3'UTR;Body;Body;Body;Body	chr10:134165143-134166313	Island
cg09492354	0.763555	0.236445	11	27720709	BDNF;BDNF;BDNF;BDNF;BDNF;BDNF;BDNF;BDNF;BDNF;BDNF;BDNF;BDNF;BDNF;BDNF;BDNF;BDNF	NM_170731;NM_170732;NM_170734;NM_001143806;NM_001143812;NM_001143813;NM_001143809;NM_001143808;NM_001143815;NM_001143805;NM_170733;NM_001143807;NM_001143814;NM_001143810;NM_001709;NM_001143811	Body;5'UTR;Body;5'UTR;5'UTR;5'UTR;Body;5'UTR;5'UTR;5'UTR;5'UTR;5'UTR;5'UTR;5'UTR;5'UTR;5'UTR	chr11:27721661-27722639	N_Shore
cg18772531	0.763548	0.0557601	17	7322715	SPEM1;NLGN2	NM_199339;NM_020795	TSS1500;3'UTR	chr17:7320371-7320945	S_Shore
cg01395394	0.76343	0.111028	5	64921203	C5orf44;TRIM23;C5orf44;C5orf44;TRIM23;C5orf44;TRIM23	NM_001093755;NM_001656;NM_001093756;NM_024941;NM_033227;NR_003545;NM_033228	Body;TSS1500;Body;Body;TSS1500;Body;TSS1500	chr5:64919914-64920288	S_Shore
cg24967131	0.763417	0.0390583	13	104345108
cg03790192	0.763368	0.0271368	16	88044375	BANP;BANP	NM_017869;NM_079837	Body;Body	chr16:88044296-88044502	Island
cg11295183	0.763075	0.0159009	10	466878	DIP2C	NM_014974	Body	chr10:465928-466396	S_Shore
cg05612977	0.762997	0.0203083	5	172198876	DUSP1	NM_004417	TSS1500	chr5:172197482-172199606	Island
cg01458105	0.762925	0.064012	10	134045514	STK32C	NM_173575	Body	chr10:134041499-134041784	S_Shelf
cg13941589	0.762498	0.00485375	18	13137129				chr18:13136596-13137564	Island
cg16235707	0.762466	2.37531e-06	5	75698461	IQGAP2	NM_006633	TSS1500	chr5:75698759-75700160	N_Shore
cg07817055	0.762317	0.119367	1	232832863
cg04482597	0.7623	0.122948	9	37486041	POLR1E;POLR1E	NM_022490;NM_022490	1stExon;5'UTR	chr9:37485801-37486099	Island
cg14082739	0.762089	0.0131867	9	127025282	NEK6;NEK6;NEK6;NEK6	NM_001145001;NM_014397;NM_001166167;NM_001166168	5'UTR;5'UTR;Body;5'UTR
cg26219069	0.761852	0.0459292	14	90845668				chr14:90848994-90850381	N_Shelf
cg15975750	0.761653	0.0599593	12	101112277				chr12:101109863-101111622	S_Shore
cg17008978	0.761515	0.0256804	7	151542804	PRKAG2	NM_016203	Body
cg16987804	0.76141	0.00760635	1	247095607	AHCTF1	NM_015446	TSS1500	chr1:247094485-247095667	Island
cg16008148	0.761404	0.0386804	1	221062819				chr1:221060850-221061071	S_Shore
cg00901574	0.76138	0.0599783	20	30804997	POFUT1;POFUT1	NM_015352;NM_172236	Body;3'UTR
cg13235388	0.761351	0.00338604	18	77138240	ATP9B	NM_198531	3'UTR	chr18:77138797-77139201	N_Shore
cg27312359	0.76109	0.0340817	1	21023503	KIF17;KIF17	NM_001122819;NM_020816	Body;Body	chr1:21022939-21023189	S_Shore
cg27540232	0.76062	0.00263995	17	17407880
cg06128182	0.760614	0.0822572	19	10305774	DNMT1;DNMT1	NM_001130823;NM_001379	TSS200;TSS200	chr19:10304966-10305864	Island
cg21242376	0.760353	5.07182e-06	9	93705278
cg21309351	0.760232	0.0867404	6	138540608	KIAA1244;PBOV1	NM_020340;NM_021635	Body;TSS1500
cg12139305	0.760035	0.0131973	7	2953011	CARD11	NM_032415	Body
cg20502417	0.760012	0.0274916	2	242710250				chr2:242710637-242711047	N_Shore
cg15916166	0.759886	2.40112e-06	3	138327519	FAIM;FAIM;FAIM;FAIM	NM_001033032;NM_001033030;NM_001033031;NM_018147	TSS200;TSS200;TSS200;TSS1500	chr3:138327500-138328185	Island
cg24628816	0.759849	0.10757	1	6849430	CAMTA1	NM_015215	Body	chr1:6844313-6846366	S_Shelf
cg07696516	0.759844	0.05374	4	41614958	LIMCH1;LIMCH1;LIMCH1;LIMCH1;LIMCH1;LIMCH1;LIMCH1	NM_001112719;NM_014988;NM_001112718;NM_001112719;NM_001112720;NM_001112717;NM_001112720	1stExon;Body;Body;5'UTR;5'UTR;Body;1stExon
cg13521899	0.759701	0.088247	9	129081113
cg26146971	0.75969	0.0221326	2	219757724	WNT10A	NM_025216	Body	chr2:219757458-219758001	Island
cg03505857	0.759669	0.0298274	4	69102304	TMPRSS11B	NM_182502	Body
cg15614872	0.759649	0.0992302	7	158531752	ESYT2	NM_020728	Body
cg02635209	0.759636	0.0742747	6	118822505	C6orf204;BRD7P3;C6orf204	NM_206921;NR_002730;NM_001042475	Body;TSS200;Body
cg09388160	0.759618	0.0999147	14	68978814	RAD51L1	NM_133509	Body
cg15201175	0.759555	0.053722	5	115889873	SEMA6A	NM_020796	5'UTR
cg26426080	0.75948	0.050514	1	3039210	PRDM16;PRDM16	NM_022114;NM_199454	Body;Body	chr1:3038067-3038343	S_Shore
cg01263901	0.759167	0.0736412	20	37554897	FAM83D	NM_030919	TSS200	chr20:37554754-37555835	Island
cg22083602	0.759037	0.209135	19	35512707	GRAMD1A;GRAMD1A	NM_020895;NM_001136199	Body;Body	chr19:35512589-35512809	Island
cg22255130	0.758954	0.0209865	19	35739602	LSR;LSR;LSR;LSR;LSR;LSR	NM_015925;NM_205835;NM_205835;NM_205834;NM_015925;NM_205834	1stExon;5'UTR;1stExon;5'UTR;5'UTR;1stExon	chr19:35738790-35740550	Island
cg16344227	0.758879	0.118006	20	56064964	HMGB1L1	NM_001008735	TSS1500
cg16958467	0.758824	0.0965812	15	57655799
cg07808701	0.758808	0.0532461	1	1464509	ATAD3A;ATAD3A;ATAD3A	NM_018188;NM_001170535;NM_001170536	Body;Body;Body	chr1:1464508-1464806	Island
cg07722774	0.758607	0.0896358	7	155915607				chr7:155915510-155915713	Island
cg23565757	0.758585	0.0839758	7	157646605	PTPRN2;PTPRN2;PTPRN2	NM_002847;NM_130842;NM_130843	Body;Body;Body	chr7:157647800-157648007	N_Shore
cg11275580	0.758181	0.0857727	6	71373919				chr6:71377385-71378178	N_Shelf
cg24519533	0.758161	0.0495964	2	135226787	TMEM163	NM_030923	Body
cg20747751	0.758	0.043595	11	1087785	MUC2	NM_002457	Body
cg21160290	0.757931	0.0699947	9	136149941	ABO	NM_020469	Body	chr9:136150031-136151365	N_Shore
cg26378403	0.757909	0.0524913	12	30908310	CAPRIN2;CAPRIN2;CAPRIN2	NM_023925;NM_001002259;NM_032156	TSS1500;TSS1500;TSS1500	chr12:30907359-30908245	S_Shore
cg19935431	0.757872	0.00783845	10	133784885	BNIP3	NM_004052	Body
cg08928871	0.757776	0.101104	16	594329	SOLH	NM_005632	5'UTR	chr16:595847-596197	N_Shore
cg14871628	0.757671	0.0407377	19	18228604	MAST3	NM_015016	Body	chr19:18228622-18229284	N_Shore
cg04985582	0.757393	0.0457705	21	15645988	ABCC13;ABCC13	NR_003088;NR_003087	TSS200;TSS200
cg23361659	0.757233	0.0519402	2	28914775
cg10585257	0.757184	0.100262	17	79191612	AZI1;AZI1	NM_014984;NM_001009811	Body;Body
cg05640423	0.757164	0.0726457	17	78970870	CHMP6	NM_024591	Body	chr17:78973056-78973293	N_Shelf
cg16311044	0.75714	0.0850127	8	145164209	KIAA1875	NR_024207	Body	chr8:145163068-145165467	Island
cg14059534	0.757009	0.109842	14	70242852	SLC10A1	NM_003049	3'UTR
cg04334751	0.757	0.172633	7	129778936				chr7:129780474-129781597	N_Shore
cg09584650	0.756874	0.0790227	8	2002012	MYOM2	NM_003970	Body	chr8:2003809-2004059	N_Shore
cg20158826	0.756773	0.0797513	11	66359489	CCDC87;CCS	NM_018219;NM_005125	1stExon;TSS1500	chr11:66360097-66360834	N_Shore
cg18542177	0.75655	0.0348781	7	12726431	ARL4A;ARL4A;ARL4A	NM_212460;NM_005738;NM_001037164	TSS200;TSS1500;TSS200	chr7:12726156-12727248	Island
cg18748684	0.756534	0.0743822	8	67026564				chr8:67025345-67025599	S_Shore
cg15632228	0.756394	3.28786e-06	1	183439493				chr1:183440351-183442255	N_Shore
cg10966873	0.756353	0.171509	12	122196287	TMEM120B	NM_001080825	Body
cg16262034	0.756315	0.119413	5	628091	CEP72	NM_018140	Body
cg12805491	0.756263	0.101399	1	26198721	PAQR7	NM_178422	TSS1500	chr1:26201722-26202516	N_Shelf
cg14214635	0.756066	0.010299	9	138816622
cg06223162	0.75599	0.0999946	1	101003688	GPR88	NM_022049	TSS200	chr1:101004471-101005885	N_Shore
cg05208196	0.755982	2.44015e-06	4	985237	SLC26A1;IDUA;SLC26A1;SLC26A1	NM_022042;NM_000203;NM_213613;NM_134425	Body;Body;Body;Body	chr4:984926-985695	Island
cg08507393	0.755871	0.0737682	17	11553929	DNAH9	NM_001372	Body
cg04372436	0.755812	0.0776458	19	3884696	ATCAY	NM_033064	5'UTR	chr19:3880718-3881278	S_Shelf
cg02722613	0.755656	0.0895885	4	25162898	SEPSECS;SEPSECS;SEPSECS	NM_016955;NM_153825;NM_001159728	TSS1500;TSS1500;TSS1500	chr4:25161781-25162290	S_Shore
cg18873166	0.755554	0.0192467	7	47389047	TNS3	NM_022748	Body
cg08541599	0.755553	0.0909813	19	579501	BSG;BSG;BSG	NM_198589;NM_198591;NM_001728	Body;Body;Body	chr19:579191-579790	Island
cg05761882	0.755451	0.0550802	1	223901187	CAPN2;CAPN2	NM_001748;NM_001146068	Body;Body	chr1:223899990-223900823	S_Shore
cg23705155	0.755342	0.0104519	13	32835962	FRY	NM_023037	Body
cg09127448	0.755186	0.0373411	10	126704108	CTBP2;CTBP2;CTBP2	NM_001329;NM_022802;NM_001083914	Body;Body;Body
cg21601498	0.755112	0.0982223	1	16678847	FBXO42;FBXO42	NM_018994;NM_018994	5'UTR;1stExon	chr1:16678574-16679192	Island
cg05457941	0.754996	0.0858833	1	149858211	HIST2H2BE;HIST2H2AC;HIST2H2BE	NM_003528;NM_003517;NM_003528	1stExon;TSS1500;5'UTR	chr1:149857769-149859470	Island
cg06324129	0.754991	0.0028356	1	36133231
cg10023926	0.754988	0.0357354	1	27248118	NUDC	NM_006600	TSS200	chr1:27248048-27248619	Island
cg20410995	0.754901	0.0136623	1	89664545	GBP4;GBP4	NM_052941;NM_052941	1stExon;5'UTR
cg03733026	0.754681	0.0871529	22	29445468	ZNRF3	NM_032173	Body	chr22:29445203-29445482	Island
cg11926460	0.754431	2.45566e-06	2	234378272	DGKD;DGKD	NM_003648;NM_152879	3'UTR;3'UTR
cg11574094	0.754408	0.238774	10	14921550	SUV39H2	NM_024670	5'UTR	chr10:14920320-14921688	Island
cg02401524	0.754286	0.102437	10	134833335				chr10:134834676-134835899	N_Shore
cg26454724	0.754046	0.0401884	4	187622081	FAT1	NM_005245	Body
cg25152909	0.753786	0.0697887	5	172566090	C5orf41	NM_153607	3'UTR
cg21083467	0.753713	0.106486	6	3077041	RIPK1	NM_003804	TSS200
cg26010562	0.753707	0.0309133	1	27191251				chr1:27191066-27191911	Island
cg04230238	0.753696	0.0704253	6	47665292	GPR111;GPR115	NM_153839;NM_153838	3'UTR;TSS1500
cg20302420	0.753683	0.0711727	1	26185992	C1orf135	NM_024037	TSS200	chr1:26185472-26186356	Island
cg16299891	0.753622	0.114602	21	46929617	COL18A1;COL18A1;COL18A1	NM_130444;NM_030582;NM_130445	Body;Body;Body	chr21:46929225-46930211	Island
cg27585939	0.753357	0.0266762	11	108983607
cg03494692	0.753192	0.00506931	16	51498587
cg03526459	0.753118	0.0568452	1	146549940				chr1:146549850-146550075	Island
cg26275850	0.753051	0.0472172	8	134466995
cg02771117	0.752834	0.0843784	8	11279352	FAM167A;C8orf12	NM_053279;NR_026814	3'UTR;Body
cg26482609	0.752809	0.0873599	19	47223398	STRN4;STRN4	NM_001039877;NM_013403	3'UTR;3'UTR	chr19:47219434-47220817	S_Shelf
cg02397525	0.752649	0.0559386	19	39666095	PAK4;PAK4;PAK4;PAK4;PAK4	NM_001014832;NM_001014835;NM_001014831;NM_005884;NM_001014834	Body;Body;Body;Body;Body	chr19:39663600-39663815	S_Shelf
cg20293942	0.752565	0.0779124	13	50701256				chr13:50697984-50702286	Island
cg18555277	0.752506	0.0172866	6	170581248				chr6:170580889-170581113	S_Shore
cg05064937	0.752472	0.0398985	10	71906761	TYSND1;TYSND1	NM_173555;NM_001040273	TSS1500;TSS1500	chr10:71905215-71906675	S_Shore
cg23698649	0.752455	0.129783	7	43481974	HECW1	NM_015052	Body	chr7:43484390-43485123	N_Shelf
cg02812767	0.752219	0.0573015	15	74218468	LOXL1	NM_005576	TSS1500	chr15:74218696-74220373	N_Shore
cg24931355	0.752029	0.0625638	17	17696392	RAI1	NM_030665	Body	chr17:17697710-17698063	N_Shore
cg02976952	0.752029	0.0405157	16	53468350	RBL2;RBL2	NM_005611;NM_005611	5'UTR;1stExon	chr16:53468284-53469209	Island
cg04944931	0.751945	0.0544701	10	76996462	COMTD1	NM_144589	TSS1500	chr10:76993892-76995953	S_Shore
cg09132376	0.751854	0.0971336	7	129931572	CPA4;CPA4	NM_016352;NM_001163446	TSS1500;TSS1500
cg11621667	0.751695	0.0162591	7	39662995	RALA	NM_005402	TSS200	chr7:39662543-39663792	Island
cg07130601	0.751674	2.48323e-06	7	158766826				chr7:158766126-158767400	Island
cg14120075	0.751528	0.0364114	13	114268127	TFDP1;TFDP1	NR_026580;NM_007111	Body;Body
cg27003165	0.751402	0.0752143	1	162381929	SH2D1B	NM_053282	TSS200
cg04334422	0.751291	0.0725977	4	8398880	ACOX3;ACOX3	NM_001101667;NM_003501	Body;Body
cg23337698	0.75118	2.48818e-06	2	42991775	OXER1	NM_148962	TSS1500
cg04785083	0.75098	0.133208	1	9031262	CA6	NM_001215	Body
cg21034324	0.750968	0.0643657	20	61294030	SLCO4A1	NM_016354	Body	chr20:61289916-61290223	S_Shelf
cg15631106	0.750874	0.0963247	1	180153485	QSOX1;QSOX1	NM_002826;NM_001004128	Body;Body
cg10070864	0.750803	0.107177	15	57664490				chr15:57668337-57669028	N_Shelf
cg24196240	0.750725	0.155187	21	36096009	NCRNA00160	NR_024351	TSS200
cg08376968	0.750714	0.00893682	19	14993618	OR7A17	NM_030901	TSS1500
cg15135176	0.750446	0.0865885	1	3044977	PRDM16;PRDM16	NM_022114;NM_199454	Body;Body
cg09619488	0.750375	0.045463	7	155817478
cg25881792	0.7503	0.0125435	1	247542228
cg04162034	0.750174	0.0730807	1	9710821	PIK3CD	NM_005026	TSS1500	chr1:9711780-9713001	N_Shore
cg21138405	0.750059	0.0997229	5	131827807	IRF1	NM_002198	TSS1500	chr5:131825842-131826935	S_Shore
cg02954704	0.749997	0.0663205	1	161349006
cg00356251	0.749978	0.115173	7	158051019	PTPRN2;PTPRN2;PTPRN2	NM_002847;NM_130842;NM_130843	Body;Body;Body
cg03377073	0.749969	0.0659178	7	157980803	PTPRN2;PTPRN2;PTPRN2	NM_002847;NM_130842;NM_130843	Body;Body;Body	chr7:157980786-157981462	Island
cg05484393	0.749968	2.50029e-06	3	170587694	RPL22L1	NM_001099645	Body	chr3:170587936-170588270	N_Shore
cg27107363	0.749723	0.07983	2	206947111	INO80D	NM_017759	5'UTR	chr2:206949712-206950613	N_Shelf
cg13804356	0.749629	2.50368e-06	7	36345224
cg19113954	0.749259	0.0900643	4	25162716	SEPSECS;SEPSECS;SEPSECS	NM_016955;NM_153825;NM_001159728	TSS1500;TSS1500;TSS1500	chr4:25161781-25162290	S_Shore
cg19574514	0.74894	0.0799582	11	61248217	C11orf66;C11orf66	NM_001170753;NM_145017	TSS1500;TSS1500
cg22531183	0.748744	0.101983	19	50554451	FLJ26850	NR_027257	Body	chr19:50554012-50554492	Island
cg18991240	0.748435	2.51562e-06	2	71298920	NAGK	NM_017567	Body	chr2:71295160-71296002	S_Shelf
cg12364994	0.748328	2.5167e-06	11	69019497
cg14735364	0.748325	0.0954142	7	129275471	NRF1;NRF1	NM_001040110;NM_005011	5'UTR;5'UTR
cg19270858	0.748181	0.00993623	12	53342770	KRT18;KRT18	NM_000224;NM_199187	TSS200;5'UTR	chr12:53342805-53343162	N_Shore
cg12439232	0.748056	0.0885275	6	33877291
cg12195808	0.747918	0.111688	8	141357097	TRAPPC9;TRAPPC9	NM_001160372;NM_031466	Body;Body	chr8:141359155-141359621	N_Shelf
cg01062020	0.747854	0.0756331	1	162382848	SH2D1B	NM_053282	TSS1500
cg04269551	0.747803	0.153039	19	43983665	PHLDB3	NM_198850	Body	chr19:43979359-43979684	S_Shelf
cg02860705	0.747757	0.0927692	3	27208620
cg02964324	0.747638	0.0938254	7	43291318	HECW1	NM_015052	Body	chr7:43288634-43288948	S_Shelf
cg05272099	0.747448	0.093088	15	91476398	HDDC3;UNC45A	NM_198527;NM_001039675	TSS1500;5'UTR	chr15:91478117-91478983	N_Shore
cg17524265	0.747301	0.0825105	8	144659883	NAPRT1	NM_145201	Body	chr8:144659745-144660635	Island
cg15803506	0.747292	0.0427285	10	135125704	ZNF511	NM_145806	Body	chr10:135121991-135122669	S_Shelf
cg00584416	0.746906	0.00318136	1	114355299	RSBN1	NM_018364	TSS1500	chr1:114354373-114355300	Island
cg05549685	0.746821	0.159577	3	48538106	SHISA5	NM_016479	Body	chr3:48541298-48541911	N_Shelf
cg24441577	0.746802	0.0844882	1	209738176
cg02884588	0.74669	0.122995	19	539155	CDC34	NM_004359	Body	chr19:539082-539534	Island
cg01760434	0.746565	0.0632185	16	34204266				chr16:34208200-34209248	N_Shelf
cg00432461	0.746395	0.106405	8	37825156	ADRB3	NM_000025	TSS1500	chr8:37822486-37824008	S_Shore
cg01588581	0.746388	0.0728935	2	241832900	C2orf54;C2orf54	NM_024861;NM_001085437	TSS1500;Body
cg08520690	0.746319	0.0920499	2	213576271
cg07850464	0.746239	0.0261543	13	95201745				chr13:95201560-95202293	Island
cg20801751	0.746231	0.0282216	1	228366494	C1orf69	NM_001010867	3'UTR	chr1:228362442-228362691	S_Shelf
cg13274029	0.746219	0.0174502	3	196230639	RNF168	NM_152617	TSS200	chr3:196229810-196230791	Island
cg03623568	0.746025	0.100242	16	6915990	A2BP1;A2BP1;A2BP1	NM_001142333;NM_001142334;NM_018723	5'UTR;5'UTR;5'UTR
cg08185808	0.746004	0.011091	16	809910	MSLN;MSLN	NM_005823;NM_013404	TSS1500;TSS1500
cg05801902	0.745943	0.00549362	7	68326146
cg16058485	0.745925	0.0336649	7	73756299	CLIP2;CLIP2	NM_032421;NM_003388	Body;Body	chr7:73752819-73753343	S_Shelf
cg03726377	0.745849	0.0552901	5	132115709				chr5:132112448-132113621	S_Shelf
cg09865955	0.745789	0.0773792	6	108986763	FOXO3;FOXO3	NM_201559;NM_001455	3'UTR;3'UTR	chr6:108984764-108985011	S_Shore
cg08144931	0.74554	0.0465038	12	39115589	CPNE8	NM_153634	Body
cg10522577	0.745523	0.0407209	2	73404645				chr2:73402638-73404802	Island
cg16715363	0.745357	0.0166837	11	71711087	IL18BP;IL18BP;IL18BP;IL18BP;IL18BP	NM_001145057;NM_001145055;NM_173042;NM_001039660;NM_001039659	Body;Body;Body;Body;Body
cg12209881	0.745343	0.127175	17	53339697				chr17:53342198-53343061	N_Shelf
cg16496269	0.745334	0.064476	16	84541118				chr16:84538884-84539115	S_Shelf
cg20245361	0.745312	0.128916	10	71725755
cg04659536	0.745155	0.108129	7	4218154	SDK1;SDK1	NR_027816;NM_152744	Body;Body
cg24218279	0.745141	0.092568	6	170374383
cg27459981	0.745084	2.54913e-06	16	74734571	MLKL;MLKL;MLKL;MLKL	NM_001142497;NM_001142497;NM_152649;NM_152649	5'UTR;1stExon;5'UTR;1stExon	chr16:74734152-74734572	Island
cg23985818	0.745084	0.0867517	4	94607780	GRID2	NM_001510	Body
cg26900259	0.744944	0.106998	5	64920287	TRIM23;C5orf44;TRIM23;TRIM23;C5orf44;C5orf44;C5orf44	NM_001656;NM_024941;NM_033228;NM_033227;NR_003545;NM_001093755;NM_001093756	TSS200;TSS1500;TSS200;TSS200;TSS1500;TSS1500;TSS1500	chr5:64919914-64920288	Island
cg22892539	0.744861	0.0268041	5	1667258				chr5:1667187-1668081	Island
cg14378564	0.744845	0.114238	1	28417750				chr1:28415098-28415312	S_Shelf
cg12489353	0.744703	0.0807884	19	48231499	EHD2	NM_014601	Body	chr19:48229072-48229507	S_Shore
cg11860238	0.744591	0.116976	10	134726665				chr10:134729798-134730022	N_Shelf
cg19544767	0.744458	0.0984245	13	50414468
cg24723129	0.744396	0.0389312	3	120145547	FSTL1	NM_007085	Body
cg07015485	0.744322	0.0620292	10	124597716	CUZD1	NM_022034	Body
cg03070095	0.744194	2.55804e-06	17	80656113	RAB40B	NM_006822	Body	chr17:80655335-80657183	Island
cg04811706	0.744106	0.0755332	16	55686715				chr16:55689598-55690895	N_Shelf
cg08463701	0.744077	0.073895	12	124434396	CCDC92	NM_025140	5'UTR
cg05264908	0.744023	0.0923254	16	2049630	ZNF598	NM_178167	Body	chr16:2048194-2048754	S_Shore
cg07161061	0.743701	0.0628727	12	133057193				chr12:133056769-133057105	S_Shore
cg07218744	0.743669	2.56328e-06	16	1096754				chr16:1098522-1098875	N_Shore
cg01971755	0.743639	0.0121796	1	200967863	KIF21B	NM_017596	Body	chr1:200969623-200969938	N_Shore
cg10734940	0.743557	0.0507615	14	73668083	PSEN1;PSEN1	NM_000021;NM_007318	Body;Body
cg03402351	0.743203	0.0620797	16	11759492				chr16:11761859-11762127	N_Shelf
cg26964426	0.743113	0.100076	16	85455911
cg01173291	0.743031	0.0127412	15	85144040	ZSCAN2;ZSCAN2;ZSCAN2	NM_181877;NM_017894;NM_001007072	TSS1500;TSS1500;TSS1500	chr15:85144078-85144611	N_Shore
cg25440131	0.742937	0.00656331	13	113384582	ATP11A;ATP11A	NM_015205;NM_032189	Body;Body	chr13:113382598-113383007	S_Shore
cg13579672	0.742878	0.005169	19	55987993	ZNF628;ZNF628	NM_033113;NM_033113	5'UTR;1stExon	chr19:55987544-55988171	Island
cg23973310	0.74287	0.0895652	2	65955240
cg16063925	0.742614	0.0401353	7	5120418				chr7:5122886-5123164	N_Shelf
cg26537272	0.742293	0.10446	5	1214606	SLC6A19	NM_001003841	Body	chr5:1212467-1212668	S_Shore
cg12614980	0.74227	0.088787	10	132887623
cg05868142	0.742246	0.0525686	7	128503425	ATP6V1F	NM_004231	Body	chr7:128502715-128503276	S_Shore
cg08206881	0.742209	0.0872355	2	12317357
cg09686298	0.742026	0.0878269	16	75255590	CTRB1	NM_001906	Body
cg00446250	0.742003	0.0137272	6	168104369				chr6:168106020-168106223	N_Shore
cg17981101	0.741932	0.0922003	7	100663239	MUC17	NM_001040105	TSS200
cg03063277	0.741845	0.0963076	7	937827	ADAP1	NM_006869	3'UTR	chr7:936385-936592	S_Shore
cg16706099	0.741772	0.0825536	11	100590197	FLJ32810	NM_152432	Body
cg09227934	0.741766	0.0761485	3	107805635	CD47;CD47;CD47	NM_198793;NM_001025079;NM_001777	Body;Body;Body	chr3:107809375-107810543	N_Shelf
cg01286930	0.741738	0.0981345	2	54783773	SPTBN1	NM_003128	Body	chr2:54785026-54785969	N_Shore
cg24481303	0.741682	0.0714204	7	158235949	PTPRN2;PTPRN2;PTPRN2	NM_002847;NM_130842;NM_130843	Body;Body;Body
cg21301063	0.741659	0.117559	19	33088987	ANKRD27	NM_032139	3'UTR
cg13404427	0.741653	0.0237373	5	59774763	PDE4D	NM_001165899	5'UTR
cg15295273	0.741563	0.0558447	17	132231	RPH3AL	NM_006987	Body
cg10667338	0.741515	0.081429	19	49617042	LIN7B	NM_022165	TSS1500	chr19:49617455-49618569	N_Shore
cg24875593	0.741366	0.102189	21	45153009	PDXK	NM_003681	Body	chr21:45148454-45149262	S_Shelf
cg00986957	0.741302	0.0235654	13	111672573				chr13:111672361-111672665	Island
cg00355784	0.741243	0.0886277	16	15712868	KIAA0430	NM_014647	Body
cg11404402	0.740925	0.0304486	1	110765666	KCNC4;KCNC4;KCNC4	NM_001039574;NM_153763;NM_004978	Body;Body;Body	chr1:110765665-110766012	Island
cg18820709	0.740922	2.59075e-06	19	44620504	ZNF225	NM_013362	Body	chr19:44617490-44617831	S_Shelf
cg14768519	0.740922	0.0928541	17	79870056	SIRT7;PCYT2	NM_016538;NM_002861	3'UTR;TSS1500	chr17:79868687-79869811	S_Shore
cg21806090	0.740915	0.0309826	12	2198034	CACNA1C;CACNA1C;CACNA1C;CACNA1C;CACNA1C;CACNA1C;CACNA1C;CACNA1C;CACNA1C;CACNA1C;CACNA1C;CACNA1C;CACNA1C;CACNA1C;CACNA1C;CACNA1C;CACNA1C;CACNA1C;CACNA1C;CACNA1C;CACNA1C;CACNA1C;CACNA1C	NM_001129844;NM_001129827;NM_001129839;NM_001129834;NM_001129841;NM_000719;NM_001129830;NM_001167625;NM_001129843;NM_001167624;NM_001129835;NM_001129837;NM_001167623;NM_001129840;NM_199460;NM_001129833;NM_001129832;NM_001129829;NM_001129846;NM_001129836;NM_001129838;NM_001129831;NM_001129842	Body;Body;Body;Body;Body;Body;Body;Body;Body;Body;Body;Body;Body;Body;Body;Body;Body;Body;Body;Body;Body;Body;Body
cg19477942	0.740862	0.0886251	21	42064785	DSCAM	NM_001389	Body
cg05252158	0.740757	0.1722	10	80416410
cg04147158	0.740654	0.0155723	16	714619	WDR90	NM_145294	Body	chr16:712735-713047	S_Shore
cg07685736	0.740651	0.0469342	22	21320014	AIFM3;AIFM3;AIFM3;AIFM3	NM_144704;NM_001018060;NM_001146288;NR_027464	5'UTR;5'UTR;TSS1500;TSS1500	chr22:21319178-21319912	S_Shore
cg27655855	0.74046	0.0615223	20	23549455	CST9L	NM_080610	TSS200
cg20846728	0.740411	0.0695026	2	1843184	MYT1L	NM_015025	Body	chr2:1842846-1843137	S_Shore
cg12734820	0.740404	0.0420848	8	1890640	ARHGEF10	NM_014629	Body	chr8:1892235-1892447	N_Shore
cg05593559	0.740323	0.0658107	10	76998104				chr10:76993892-76995953	S_Shelf
cg20974139	0.740306	0.20412	1	113240710	MOV10;MOV10	NM_020963;NM_001130079	Body;Body
cg06211270	0.740144	0.0494834	12	92028031
cg08502377	0.739982	0.0264564	17	75209944	SEC14L1;SEC14L1;SEC14L1;SEC14L1;SEC14L1	NM_001143999;NM_003003;NM_001143998;NM_001039573;NM_001144001	Body;Body;Body;Body;Body	chr17:75209459-75209672	S_Shore
cg22795224	0.739889	0.0854201	8	143359953	TSNARE1	NM_145003	Body	chr8:143359844-143360110	Island
cg09142135	0.739885	0.0627352	11	67809980	TCIRG1;TCIRG1	NM_006053;NM_006019	TSS1500;Body	chr11:67806251-67806611	S_Shelf
cg25824218	0.739885	0.118171	12	25104798				chr12:25101607-25102073	S_Shelf
cg07648498	0.73981	0.000499091	16	89883185	FANCA;FANCA	NM_001018112;NM_000135	TSS200;TSS200	chr16:89882392-89883458	Island
cg23220897	0.739789	0.0841949	3	16924709				chr3:16925381-16926849	N_Shore
cg08247887	0.739745	0.092685	10	44394566
cg14259326	0.739736	8.27251e-06	10	89517565	ATAD1	NM_032810	Body
cg11245297	0.739686	0.0673255	19	8117898	CCL25	NM_005624	TSS200	chr19:8115250-8115524	S_Shelf
cg01778345	0.739571	0.0918812	1	118427435	GDAP2;GDAP2	NM_001135589;NM_017686	Body;Body
cg20674231	0.739481	0.0694836	1	156190362	PMF1	NM_007221	Body	chr1:156186237-156186647	S_Shelf
cg12790106	0.739324	0.0523095	15	63105204	TLN2	NM_015059	Body
cg09774179	0.73928	0.0222574	6	36652043	CDKN1A;CDKN1A	NM_000389;NM_078467	Body;Body	chr6:36651874-36652135	Island
cg07149267	0.73924	0.0237542	8	22460373	C8orf58	NM_001013842	Body	chr8:22462092-22462868	N_Shore
cg17395555	0.739159	0.094957	5	108820864
cg05342816	0.73915	0.0597295	8	144775130	ZNF707;ZNF707;ZNF707	NM_001100598;NM_173831;NM_001100599	Body;Body;Body	chr8:144776009-144776734	N_Shore
cg24591913	0.7391	0.0797556	10	47062881
cg26944245	0.739089	0.071762	16	421049	TMEM8A;MRPL28	NM_021259;NM_006428	3'UTR;TSS1500	chr16:419860-420256	S_Shore
cg22968622	0.738992	0.0882395	17	43663579				chr17:43662141-43663807	Island
cg21865751	0.738886	0.0939522	14	96283686
cg11482879	0.738762	0.111228	17	4480083
cg02949969	0.73872	0.0361878	10	43048471	ZNF37B	NR_026777	TSS200	chr10:43047584-43048472	Island
cg09002684	0.738494	0.0293192	6	3293797	SLC22A23;SLC22A23	NM_021945;NM_015482	Body;Body
cg19342828	0.738358	0.0271983	4	119974212	SYNPO2	NM_133477	Body
cg24865495	0.738306	0.10331	11	63912769	MACROD1	NM_014067	Body
cg06589239	0.738261	0.074621	7	961457	ADAP1	NM_006869	Body	chr7:959724-959959	S_Shore
cg20723473	0.738241	2.61756e-06	12	132520836	EP400	NM_015409	Body	chr12:132520325-132520947	Island
cg12041467	0.738227	0.242193	19	45873960	ERCC2;ERCC2	NM_001130867;NM_000400	TSS200;TSS200	chr19:45873339-45874033	Island
cg16288572	0.738224	0.0511307	18	77499273	CTDP1;CTDP1	NM_048368;NM_004715	Body;Body	chr18:77499753-77500274	N_Shore
cg02288165	0.738122	0.0664575	20	3687992	SIGLEC1	NM_023068	TSS1500
cg03175513	0.737999	0.0841276	8	18528041	PSD3;PSD3	NM_206909;NM_015310	Body;Body
cg04751069	0.737984	2.62014e-06	16	89787483	ZNF276;C16orf7;ZNF276;ZNF276	NM_001113525;NM_004913;NM_152287;NM_152287	TSS1500;TSS200;1stExon;5'UTR	chr16:89786837-89789089	Island
cg12587921	0.737974	0.0887009	12	120535099	RAB35;RAB35	NM_006861;NM_001167606	Body;Body	chr12:120536640-120536951	N_Shore
cg17537307	0.737902	0.0866314	4	36284867	DTHD1;DTHD1	NM_001170700;NM_001136536	TSS1500;Body
cg15639842	0.73788	0.0625492	17	79404099	BAHCC1	NM_001080519	Body
cg26683316	0.737775	0.00952097	17	37886653	C17orf37	NM_032339	Body	chr17:37886455-37887010	Island
cg21189321	0.737619	0.108595	3	9970062	IL17RC;IL17RC;IL17RC	NM_153460;NM_153461;NM_032732	Body;Body;Body
cg00255919	0.737517	0.103178	5	131827918	IRF1	NM_002198	TSS1500	chr5:131825842-131826935	S_Shore
cg01727419	0.737497	0.0720614	10	105616523	SH3PXD2A	NM_014631	TSS1500	chr10:105614511-105615456	S_Shore
cg09101235	0.737191	0.0565241	7	148480326	CUL1	NM_003592	Body	chr7:148480129-148480504	Island
cg03301058	0.737124	0.0723688	6	90007856	GABRR2	NM_002043	Body
cg15352224	0.737102	0.00696466	3	10157326	C3orf10	NM_018462	TSS200	chr3:10157129-10157612	Island
cg06941156	0.737076	0.0745886	14	89796856	FOXN3;FOXN3	NM_005197;NM_001085471	Body;Body
cg25969878	0.736894	0.0612419	10	134045913	STK32C	NM_173575	Body
cg12437481	0.736809	0.100147	16	420112	MRPL28	NM_006428	Body	chr16:419860-420256	Island
cg25830305	0.736709	0.0769858	11	1859381	TNNI2;TNNI2	NM_003282;NM_001145829	TSS1500;TSS1500
cg09122588	0.736687	0.0557132	13	97422029	HS6ST3	NM_153456	Body
cg26651049	0.736654	2.63343e-06	6	3144103	BPHL;BPHL;BPHL;BPHL	NR_026648;NM_004332;NR_026650;NR_026649	Body;Body;Body;Body	chr6:3140555-3140785	S_Shelf
cg06715410	0.73647	0.0427034	10	134407912	INPP5A	NM_005539	Body	chr10:134411241-134411481	N_Shelf
cg19191502	0.736367	0.0431763	21	46359575	C21orf67;C21orf67;C21orf70	NR_027129;NR_027128;NM_058190	Body;Body;TSS1500	chr21:46359647-46360423	N_Shore
cg16813187	0.73633	0.0897226	7	155959515
cg18157915	0.736258	0.135437	17	61852003	DDX42;CCDC47;DDX42	NM_007372;NM_020198;NM_203499	5'UTR;TSS1500;5'UTR	chr17:61850684-61852062	Island
cg06578063	0.736226	0.106475	16	57484979	COQ9	NM_020312	Body	chr16:57480995-57481666	S_Shelf
cg02710127	0.736112	0.0454537	7	33819706
cg04181066	0.736041	0.0487869	5	498198	SLC9A3	NM_004174	Body	chr5:498111-498430	Island
cg06692974	0.735886	0.107883	5	148700400	AFAP1L1;AFAP1L1	NM_001146337;NM_152406	Body;Body
cg06589596	0.735872	0.0574162	17	38120485	GSDMA	NM_178171	5'UTR
cg10518850	0.735839	0.0714036	4	3510409				chr4:3510934-3511598	N_Shore
cg11283100	0.735816	0.0294553	3	138634282				chr3:138634445-138634989	N_Shore
cg25645199	0.735814	0.0344749	5	171533681	STK10	NM_005990	Body
cg08242024	0.735725	0.0472978	7	157551111	PTPRN2;PTPRN2;PTPRN2	NM_002847;NM_130842;NM_130843	Body;Body;Body	chr7:157550547-157551025	S_Shore
cg15712677	0.73565	0.0384419	1	236157492	NID1	NM_002508	Body	chr1:236156873-236157271	S_Shore
cg26449951	0.735645	0.102634	2	219754840	WNT10A	NM_025216	Body	chr2:219757458-219758001	N_Shelf
cg14522097	0.735632	0.0250842	5	150605036	CCDC69	NM_015621	TSS1500	chr5:150603213-150603753	S_Shore
cg04213213	0.735455	2.64542e-06	3	16831943
cg19686637	0.735417	0.0898414	15	85427743	SLC28A1;SLC28A1	NM_004213;NM_201651	TSS200;TSS200
cg27071707	0.735326	0.0649994	19	1614334	TCF3;TCF3	NM_003200;NM_001136139	Body;Body	chr19:1614308-1614599	Island
cg20485607	0.735284	0.0704577	1	120217696
cg20356878	0.735284	0.0991591	3	121714668	ILDR1	NM_175924	Body	chr3:121712057-121712305	S_Shelf
cg06113708	0.735274	0.0491005	10	76996280	COMTD1	NM_144589	TSS1500	chr10:76993892-76995953	S_Shore
cg25806704	0.735248	0.0572297	4	41936863	TMEM33	NM_018126	TSS1500	chr4:41937098-41937624	N_Shore
cg26837730	0.735227	0.0291542	5	141324726	PCDH12	NM_016580	3'UTR
cg09366587	0.73515	0.0273967	12	94559051	PLXNC1	NM_005761	Body
cg17887364	0.735048	0.11529	8	37891957	EIF4EBP1	NM_004095	Body	chr8:37887692-37888830	S_Shelf
cg18406106	0.734968	0.122115	4	1198308	LOC100130872;LOC100130872-SPON2	NR_024569;NR_033182	Body;Body
cg13862711	0.734868	0.10709	9	124989915	LHX6;LHX6	NM_199160;NM_014368	Body;Body	chr9:124987743-124991086	Island
cg19558953	0.734844	0.000768182	10	103825131	HPS6	NM_024747	TSS200	chr10:103824894-103825778	Island
cg09381666	0.734729	0.0927618	16	88757816
cg27524580	0.734697	0.00280213	1	10714469	CASZ1;CASZ1	NM_017766;NM_001079843	Body;Body	chr1:10714401-10714708	Island
cg13280694	0.734681	0.0849278	4	190565909				chr4:190566549-190567722	N_Shore
cg02327812	0.73463	0.156221	5	1218507	SLC6A19	NM_001003841	Body	chr5:1218487-1218704	Island
cg19128026	0.734398	0.101702	8	1792615	ARHGEF10	NM_014629	Body
cg13945667	0.734375	0.109342	7	812858	HEATR2	NM_017802	Body	chr7:813627-814392	N_Shore
cg22617878	0.734316	0.2345	3	10417183	ATP2B2;ATP2B2	NM_001683;NM_001001331	Body;Body
cg01050810	0.734275	4.3234e-06	6	168053859
cg05580512	0.734247	0.00283925	5	1463045	LPCAT1	NM_024830	3'UTR	chr5:1463343-1463851	N_Shore
cg12035503	0.734199	2.65798e-06	8	1853599	ARHGEF10	NM_014629	Body
cg12999063	0.734029	0.00426531	3	37225266
cg08454760	0.734029	0.00388909	15	77324751	PSTPIP1	NM_003978	Body	chr15:77324520-77324759	Island
cg24027965	0.733924	0.0277322	2	149894786	LYPD6B	NM_177964	TSS200	chr2:149895022-149895808	N_Shore
cg06225154	0.733878	0.0422545	22	37640364	RAC2	NM_002872	TSS200
cg23758309	0.733673	0.0719384	12	97273300
cg13894784	0.733626	0.0610383	11	618953	MUPCDH;MUPCDH	NM_021924;NM_031264	Body;Body	chr11:617226-617797	S_Shore
cg10807101	0.73359	0.0778259	1	110282274	GSTM3;GSTM3	NR_024537;NM_000849	Body;Body	chr1:110282351-110283306	N_Shore
cg03393996	0.733524	0.083214	4	1580377				chr4:1580050-1580455	Island
cg12321193	0.733516	0.0649361	13	78550384	EDNRB	NM_000115	TSS1500
cg10915739	0.733485	0.0681196	21	34405733				chr21:34405577-34406538	Island
cg05225404	0.733476	0.0341099	16	88689020	ZC3H18	NM_144604	Body
cg02271943	0.733432	0.0559316	10	76996533	COMTD1	NM_144589	TSS1500	chr10:76993892-76995953	S_Shore
cg22131217	0.733406	0.0958472	17	80348302				chr17:80350190-80350408	N_Shore
cg17918676	0.73339	0.0695058	3	177470070
cg27577424	0.733331	0.114213	17	80939985	B3GNTL1	NM_001009905	Body
cg01049849	0.733295	0.0795184	1	10807676	CASZ1;CASZ1	NM_001079843;NM_017766	5'UTR;5'UTR
cg05788080	0.733257	0.0240404	10	106081245	ITPRIP	NM_033397	5'UTR
cg02004499	0.733082	0.0854206	7	4244250	SDK1;SDK1	NR_027816;NM_152744	Body;Body
cg14475854	0.732909	2.67089e-06	1	11104980	MASP2;MASP2	NM_139208;NM_006610	3'UTR;Body
cg05590616	0.732894	0.0928995	11	59522917	STX3;STX3	NM_004177;NM_004177	1stExon;5'UTR	chr11:59522425-59523303	Island
cg14529224	0.732833	2.67164e-06	15	44119093	WDR76;WDR76	NM_024908;NM_001167941	TSS200;TSS200	chr15:44119074-44119277	Island
cg15918259	0.732795	0.0297533	5	135188337	LOC153328	NM_145282	Body	chr5:135188169-135188510	Island
cg26055776	0.732671	0.0432993	3	158362530	GFM1	NM_024996	Body	chr3:158362180-158362478	S_Shore
cg24816298	0.732622	0.0786068	11	13519025	PTH	NM_000315	TSS1500
cg17745562	0.732612	0.0193416	17	3539728	CTNS;SHPK;CTNS	NM_004937;NM_013276;NM_001031681	TSS200;TSS200;TSS200	chr17:3539318-3540484	Island
cg22917346	0.732609	0.0647741	13	44453235	CCDC122;C13orf31;C13orf31	NM_144974;NM_001128303;NM_153218	5'UTR;TSS200;TSS1500	chr13:44453207-44454295	Island
cg16610810	0.732604	0.0205537	3	37600159	ITGA9	NM_002207	Body
cg12257397	0.732495	0.0733063	3	66743392
cg06574296	0.732255	0.0827522	2	239007919	ESPNL;SCLY	NM_194312;NM_016510	TSS1500;3'UTR	chr2:239009072-239009361	N_Shore
cg00783877	0.732188	0.0852957	2	65955222
cg27621897	0.732186	0.0158007	17	13965860
cg13050802	0.73214	0.0600641	3	32509039				chr3:32509265-32509525	N_Shore
cg04141796	0.732033	0.0656963	5	42950062				chr5:42951076-42952410	N_Shore
cg13780207	0.732026	0.0273573	9	138899186
cg01156747	0.731985	0.0789734	7	120659				chr7:120519-120758	Island
cg22216157	0.731913	0.0948265	7	157643037	PTPRN2;PTPRN2;PTPRN2	NM_002847;NM_130842;NM_130843	Body;Body;Body
cg08266619	0.731865	0.111774	22	19776364	GNB1L	NM_053004	Body	chr22:19776196-19776454	Island
cg10232395	0.731789	0.0785799	8	61613721	CHD7	NM_017780	5'UTR
cg18200150	0.731749	0.0618115	17	30822561	MYO1D	NM_015194	Body	chr17:30822917-30823210	N_Shore
cg09679939	0.731668	0.103624	10	817083
cg15014684	0.731634	0.144001	17	7093301	DLG4;DLG4	NM_001365;NM_001128827	3'UTR;3'UTR
cg17083099	0.731628	0.0542183	2	42007901
cg13523144	0.731497	0.00611586	9	140073247	ANAPC2	NM_013366	Body	chr9:140075158-140075375	N_Shore
cg15537850	0.731436	0.111424	8	144661051	NAPRT1	NM_145201	TSS1500	chr8:144659745-144660635	S_Shore
cg06537131	0.731413	0.0502502	1	182204144
cg19767548	0.731308	0.122008	11	18433554	LDHC;LDHC	NM_017448;NM_002301	TSS1500;TSS1500
cg25183687	0.731302	0.0596997	4	7515958	SORCS2	NM_020777	Body	chr4:7511868-7512428	S_Shelf
cg18107019	0.731253	0.00400342	1	246672913				chr1:246670148-246670768	S_Shelf
cg21285564	0.730899	0.0926222	22	20072475	MIR1306;DGCR8	NR_031706;NM_022720	TSS1500;5'UTR	chr22:20073363-20073931	N_Shore
cg05449108	0.730816	0.104293	17	114319	RPH3AL	NM_006987	Body	chr17:114060-114353	Island
cg18882314	0.730674	0.06167	7	4085305	SDK1	NM_152744	Body
cg05035183	0.730655	2.69342e-06	6	159187890	EZR;EZR	NM_001111077;NM_003379	3'UTR;3'UTR
cg15641364	0.730647	0.0808944	1	159892206	TAGLN2	NM_003564	5'UTR	chr1:159894329-159895398	N_Shelf
cg17378686	0.730611	0.104367	3	46925524	PTH1R	NM_000316	Body	chr3:46923265-46925182	S_Shore
cg25201359	0.730601	0.0561066	7	158622466	ESYT2	NM_020728	TSS200	chr7:158621005-158622747	Island
cg20185890	0.730539	0.00225983	3	170588033	RPL22L1;RPL22L1	NM_001099645;NM_001099645	1stExon;5'UTR	chr3:170587936-170588270	Island
cg08937639	0.730535	0.121304	1	18704828	IGSF21	NM_032880	3'UTR	chr1:18703295-18703496	S_Shore
cg15553848	0.730418	0.00170889	2	39664346	MAP4K3	NM_003618	TSS200	chr2:39663897-39664667	Island
cg18872420	0.730395	0.0837549	14	78023429	SPTLC2	NM_004863	Body
cg09975683	0.730339	0.035101	16	87784170	KLHDC4	NM_017566	Body
cg06205333	0.730028	0.0944617	1	112161618	RAP1A;RAP1A	NM_001010935;NM_002884	TSS1500;TSS1500	chr1:112162204-112162837	N_Shore
cg07381973	0.729953	0.0388837	17	39657305	KRT13;KRT13	NM_153490;NM_002274	3'UTR;3'UTR
cg20145598	0.729831	0.0526032	19	2775950	SGTA	NM_003021	5'UTR	chr19:2774196-2774550	S_Shore
cg13695956	0.729765	0.0529585	17	17912592	LRRC48;LRRC48	NM_001130090;NM_031294	Body;Body	chr17:17910139-17910468	S_Shelf
cg04663720	0.729698	2.70299e-06	19	8454898	RAB11B	NM_004218	TSS1500	chr19:8454831-8455845	Island
cg17459225	0.729554	0.0102098	2	239074497				chr2:239072191-239073109	S_Shore
cg24624695	0.729487	0.00303393	10	1577265	ADARB2	NM_018702	Body
cg05597431	0.72944	0.0451108	5	404320	AHRR;LOC100310782	NM_020731;NR_029397	Body;Body
cg00703822	0.729414	0.0370595	4	10145483				chr4:10147037-10147331	N_Shore
cg26536949	0.729388	0.0834044	17	57053				chr17:56119-57232	Island
cg04683516	0.729377	0.0877127	10	5047487	AKR1C2;AKR1C2;AKR1C2	NM_001135241;NM_205845;NM_001354	TSS1500;5'UTR;5'UTR
cg01639943	0.729016	0.0996944	12	6152854	VWF	NM_000552	Body
cg15059639	0.729002	0.0978909	2	171220061	MYO3B;MYO3B;MYO3B	NM_001083615;NM_001171642;NM_138995	Body;Body;Body
cg06697595	0.728871	0.0901343	6	25961977	TRIM38	NM_006355	TSS1500
cg24729839	0.728819	0.0105089	1	225955869
cg07336097	0.728794	2.71203e-06	8	145670187	NFKBIL2	NM_013432	TSS1500	chr8:145669110-145670460	Island
cg11174089	0.728696	0.0761249	13	96447007	DNAJC3	NM_006260	3'UTR
cg15652532	0.728579	0.0860684	2	30669759	LCLAT1;LCLAT1	NM_182551;NM_001002257	TSS1500;TSS1500	chr2:30669988-30670720	N_Shore
cg00424800	0.728488	0.0667829	3	169755602	GPR160	NM_014373	TSS200	chr3:169755594-169756847	Island
cg02955631	0.728412	0.0590962	11	119293601	THY1	NM_006288	5'UTR	chr11:119293320-119293943	Island
cg13308137	0.728372	0.0789178	11	47528955	CUGBP1	NM_006560	5'UTR
cg07629776	0.728304	0.0711356	10	13972210	FRMD4A	NM_018027	Body
cg18592307	0.728251	2.71746e-06	15	44119432	WDR76;WDR76	NM_001167941;NM_024908	5'UTR;Body	chr15:44119074-44119277	S_Shore
cg18925846	0.728215	0.0836474	8	145164991	KIAA1875	NR_024207	Body	chr8:145163068-145165467	Island
cg09736922	0.72804	0.00824249	3	184095976	THPO	NM_000460	TSS200	chr3:184099095-184099582	N_Shelf
cg25755851	0.727849	0.0840718	1	9335794
cg09833344	0.727834	2.72163e-06	6	26421917	BTN2A3	NR_027795	Body
cg09871133	0.727768	0.0728066	16	16216108	ABCC1;ABCC1;ABCC1;ABCC1;ABCC1	NM_019862;NM_019898;NM_019899;NM_004996;NM_019900	Body;Body;Body;Body;Body
cg26374154	0.72776	0.0975904	3	125097516				chr3:125093668-125094365	S_Shelf
cg24851651	0.727727	0.106201	11	66362959	CCS	NM_005125	Body	chr11:66360097-66360834	S_Shelf
cg09408571	0.72763	0.107704	1	101003634	GPR88	NM_022049	TSS200	chr1:101004471-101005885	N_Shore
cg17330251	0.727599	0.0680416	7	94953956	PON1	NM_000446	TSS200	chr7:94953769-94953971	Island
cg09313940	0.727567	0.054664	2	120124469	C2orf76;DBI;DBI;DBI	NM_001017927;NM_020548;NM_001079863;NM_001079862	TSS1500;TSS200;TSS1500;TSS200	chr2:120124241-120125287	Island
cg10175688	0.727444	0.0221447	17	6544015	TXNDC17;KIAA0753;KIAA0753	NM_032731;NM_014804;NM_014804	TSS1500;1stExon;5'UTR	chr17:6543354-6544563	Island
cg05231837	0.727403	0.0775221	7	156411247				chr7:156409023-156409294	S_Shore
cg09015968	0.727265	2.72733e-06	10	76869864	DUSP13;DUSP13;DUSP13	NM_001007271;NM_001007272;NM_001007273	TSS1500;TSS1500;TSS1500	chr10:76871055-76871620	N_Shore
cg21109666	0.72716	0.0720142	1	232007841	DISC1;DISC1;DISC1;DISC1;DISC1;TSNAX-DISC1;DISC1;DISC1;DISC1;DISC1	NM_018662;NM_001012957;NM_001164541;NM_001164540;NM_001164542;NR_028393;NM_001164538;NM_001164537;NM_001164547;NM_001164546	Body;Body;Body;Body;Body;Body;Body;Body;Body;Body
cg13775306	0.727153	0.0449568	6	33577711
cg07780602	0.727148	0.135576	4	106197749	TET2	NM_001127208	3'UTR
cg09683562	0.72704	0.0472344	17	29297516	RNF135;RNF135	NM_197939;NM_032322	TSS1500;TSS1500	chr17:29298046-29298606	N_Shore
cg02113055	0.727023	0.0848674	10	45072520
cg20792512	0.727012	0.210622	1	22469190	WNT4	NM_030761	Body	chr1:22468912-22470252	Island
cg26753302	0.726951	0.17417	18	61143993	SERPINB5	NM_002639	TSS200
cg00753924	0.726935	0.0672933	9	137298813	RXRA	NM_002957	Body	chr9:137299190-137299437	N_Shore
cg19754622	0.726913	0.0651308	10	134045578	STK32C	NM_173575	Body	chr10:134041499-134041784	S_Shelf
cg23174406	0.726865	0.0817085	12	97304436	NEDD1;NEDD1;NEDD1;NEDD1	NM_152905;NM_001135175;NM_001135176;NM_001135177	Body;Body;Body;5'UTR	chr12:97300802-97301287	S_Shelf
cg06552810	0.726848	0.0993251	11	31128660
cg05770762	0.72683	0.0444556	17	72243979	TTYH2;TTYH2	NM_032646;NM_052869	Body;TSS1500
cg03363289	0.726723	0.107851	9	124990165	LHX6;LHX6	NM_199160;NM_014368	Body;Body	chr9:124987743-124991086	Island
cg15152362	0.726663	0.0286427	20	31173500				chr20:31170740-31173640	Island
cg26075039	0.726662	0.0868983	2	121684535	GLI2	NM_005270	Body
cg16127514	0.726622	0.102248	10	29273678
cg24771908	0.726596	2.73401e-06	10	131584276
cg19018201	0.726554	0.025512	12	4554962	FGF6	NM_020996	TSS200	chr12:4554405-4554624	S_Shore
cg10960626	0.726459	0.0462234	8	67785794	C8orf45;C8orf45;C8orf45	NM_001136160;NM_001136161;NM_173518	5'UTR;5'UTR;5'UTR
cg14978801	0.726434	0.053415	5	1786671
cg08972916	0.726425	0.0594057	17	73549091	LLGL2;LLGL2;LLGL2	NM_001015002;NM_004524;NM_001031803	Body;Body;Body
cg27154725	0.726376	0.0940744	12	6170467	VWF	NM_000552	Body	chr12:6166873-6167258	S_Shelf
cg20543431	0.726353	0.0143703	6	34857162	ANKS1A;TAF11;ANKS1A	NM_015245;NM_005643;NM_015245	5'UTR;TSS1500;1stExon	chr6:34856826-34857664	Island
cg09455823	0.726347	0.093324	2	201606912
cg13230584	0.726261	2.73736e-06	7	142960778	GSTK1;GSTK1;GSTK1;GSTK1	NM_001143680;NM_001143679;NM_001143681;NM_015917	Body;Body;Body;Body
cg23586423	0.726247	0.0269512	1	228547510	OBSCN;OBSCN	NM_052843;NM_001098623	Body;Body	chr1:228548077-228548330	N_Shore
cg04769218	0.726193	0.0211876	7	99098020	ZNF394	NM_032164	TSS200	chr7:99097277-99098104	Island
cg14187293	0.726098	0.0596807	3	150863573	MED12L	NM_053002	Body
cg13895172	0.726076	0.0259642	22	31885298	EIF4ENIF1;EIF4ENIF1;EIF4ENIF1	NM_001164502;NM_001164501;NM_019843	5'UTR;5'UTR;5'UTR	chr22:31885140-31886292	Island
cg20227766	0.726047	0.0883707	1	27998703	IFI6;IFI6;IFI6;IFI6;IFI6;IFI6	NM_022873;NM_022873;NM_002038;NM_002038;NM_022872;NM_022872	1stExon;5'UTR;5'UTR;1stExon;1stExon;5'UTR	chr1:27994727-27995031	S_Shelf
cg01609139	0.726042	0.0740933	4	152235970
cg03312587	0.725849	0.0489904	16	6844322	A2BP1;A2BP1;A2BP1	NM_001142333;NM_001142334;NM_018723	5'UTR;5'UTR;5'UTR
cg09552517	0.725814	0.0188038	15	75746259	SIN3A	NM_001145357	5'UTR	chr15:75743081-75748449	Island
cg07622957	0.725806	0.10121	16	1503662	CLCN7;CLCN7	NM_001287;NM_001114331	Body;Body	chr16:1502628-1502858	S_Shore
cg03849834	0.72578	0.0966638	6	41195891	TREML4	NM_198153	TSS200
cg04320476	0.725641	0.048038	17	1492206	SLC43A2	NM_152346	Body	chr17:1492086-1492322	Island
cg14715696	0.725595	0.053417	2	176945122	EVX2	NM_001080458	Body	chr2:176944087-176948446	Island
cg18136963	0.72556	0.115992	6	139013146				chr6:139013563-139014881	N_Shore
cg04811114	0.725501	0.105017	1	202172778	LGR6;LGR6	NM_021636;NM_001017403	TSS200;Body
cg03517918	0.725452	0.133428	1	19946398	C1orf151	NM_001032363	Body
cg20094435	0.725402	2.74596e-06	1	192778168	RGS2;RGS2	NM_002923;NM_002923	1stExon;5'UTR	chr1:192777632-192778198	Island
cg20692980	0.725397	0.0417649	1	213562778				chr1:213562739-213562958	Island
cg01427815	0.725369	0.0744749	1	165811984	UCK2	NM_012474	Body
cg11862758	0.72524	0.202929	3	177510481
cg13372003	0.725208	0.0441695	11	20142714	NAV2;NAV2;NAV2;NAV2	NM_001111019;NM_001111018;NM_182964;NM_145117	3'UTR;3'UTR;3'UTR;3'UTR
cg07166546	0.725142	0.0635267	14	35805898
cg08246859	0.725036	0.0427187	20	62421310	ZBTB46	NM_025224	Body	chr20:62421090-62422384	Island
cg09414783	0.724971	2.75027e-06	17	39891007	HAP1;HAP1;HAP1	NM_177977;NM_001079870;NM_001079871	TSS200;TSS200;TSS200	chr17:39889956-39891489	Island
cg00817464	0.724969	0.0801927	10	111662876	XPNPEP1;XPNPEP1;XPNPEP1	NR_030724;NM_020383;NM_001167604	Body;Body;Body
cg13446199	0.724937	0.0506217	8	143762866	PSCA	NM_005672	Body
cg26107076	0.724903	0.0649513	2	128051925	ERCC3	NM_000122	TSS200	chr2:128051347-128051857	S_Shore
cg01869224	0.724899	0.0433893	12	53356063				chr12:53359192-53359507	N_Shelf
cg10139742	0.724676	2.75321e-06	16	56352151	GNAO1;GNAO1	NM_020988;NM_138736	Body;Body
cg00507855	0.72466	0.0717772	20	45605303	EYA2;EYA2	NM_172110;NM_005244	5'UTR;5'UTR
cg26283257	0.724535	0.0457777	7	133750038	EXOC4	NM_021807	3'UTR
cg15954353	0.724379	0.057991	17	5403337	LOC728392	NM_001162371	3'UTR	chr17:5403131-5404602	Island
cg17684523	0.724377	0.0644656	2	102857514
cg09226051	0.724341	0.076151	1	247611502	NLRP3;NLRP3;NLRP3;NLRP3;NLRP3	NM_001079821;NM_183395;NM_001127461;NM_001127462;NM_004895	Body;Body;Body;Body;Body	chr1:247614695-247614944	N_Shelf
cg24642064	0.724288	0.0541014	1	3056951	PRDM16;PRDM16	NM_022114;NM_199454	Body;Body	chr1:3056541-3056772	S_Shore
cg24702069	0.724259	0.048524	13	109352806	MYO16	NM_015011	Body
cg06611532	0.724191	0.0838012	13	114900021				chr13:114897358-114898516	S_Shore
cg04344565	0.724066	0.00857782	8	140715646	KCNK9	NM_016601	TSS1500	chr8:140714585-140718259	Island
cg18313051	0.72406	0.0528132	2	71210266	ANKRD53;ANKRD53	NM_024933;NM_001115116	Body;Body	chr2:71205563-71206529	S_Shelf
cg11445764	0.724043	0.108637	5	147773164	FBXO38;FBXO38	NM_030793;NM_205836	5'UTR;5'UTR
cg04411337	0.724012	0.0462109	1	231133412	ARV1	NM_022786	3'UTR
cg26336265	0.723895	0.0601472	6	25042955
cg11107966	0.723886	0.0707149	14	92927875	SLC24A4;SLC24A4;SLC24A4	NM_153647;NM_153648;NM_153646	Body;Body;Body
cg17304678	0.723728	0.0716891	5	98125015	RGMB	NM_001012761	Body
cg22747490	0.723684	2.76313e-06	17	76397693	PGS1	NM_024419	Body	chr17:76395406-76395617	S_Shelf
cg00312985	0.723638	2.76359e-06	7	112519060	C7orf60	NM_152556	Body
cg07711309	0.723604	0.056006	15	26975942	GABRB3;GABRB3	NM_000814;NM_021912	Body;Body
cg15591803	0.723585	0.0752948	1	111733668	DENND2D	NM_024901	Body
cg24900370	0.723547	0.0738971	6	147830025	SAMD5	NM_001030060	TSS200	chr6:147828733-147830298	Island
cg13360150	0.723532	0.127237	11	27528592	LIN7C;BDNFOS	NM_018362;NR_002832	TSS1500;Body	chr11:27527863-27528517	S_Shore
cg05855068	0.72343	0.0284167	20	36222626				chr20:36226617-36226841	N_Shelf
cg04632378	0.72333	0.069066	13	21900426				chr13:21900425-21900637	Island
cg21177396	0.72333	0.0924304	9	126888124
cg20318726	0.723299	0.0697806	4	13549621	LOC285548	NR_015450	TSS200	chr4:13548570-13549956	Island
cg04449108	0.72327	0.0274185	2	234601254	UGT1A10;UGT1A6;UGT1A9;UGT1A6;UGT1A7;UGT1A8	NM_019075;NM_205862;NM_021027;NM_001072;NM_019077;NM_019076	Body;5'UTR;Body;TSS1500;Body;Body
cg25654957	0.72324	0.0180949	20	36156668	BLCAP;BLCAP;BLCAP;BLCAP	NM_001167820;NM_001167822;NM_001167821;NM_006698	TSS1500;TSS1500;TSS1500;TSS1500	chr20:36156022-36156669	Island
cg22847089	0.723173	0.00302359	22	38082331	NOL12	NM_024313	TSS200	chr22:38082302-38082796	Island
cg21169053	0.723138	0.0663505	9	140268976	EXD3	NM_017820	Body	chr9:140268713-140268993	Island
cg16494590	0.723106	2.76891e-06	6	26421791	BTN2A3	NR_027795	Body
cg01247537	0.72307	0.121677	6	27842098	HIST1H4L	NM_003546	TSS1500	chr6:27841001-27841244	S_Shore
cg24634471	0.723067	0.121175	8	143751801	JRK;JRK	NM_003724;NM_001077527	TSS1500;TSS1500	chr8:143750759-143751448	S_Shore
cg18494124	0.723058	0.103666	8	42996512	HGSNAT	NM_152419	Body	chr8:42995665-42996591	Island
cg27535302	0.723002	0.0386178	1	42631437	GUCA2A	NM_033553	TSS1500
cg15436354	0.722948	0.0715057	19	8117875	CCL25	NM_005624	TSS200	chr19:8115250-8115524	S_Shelf
cg11440486	0.722882	0.113171	17	48585216	MYCBPAP	NM_032133	TSS1500	chr17:48585385-48586167	N_Shore
cg01324343	0.722755	0.100084	3	183735012	ABCC5;ABCC5	NM_001023587;NM_005688	5'UTR;5'UTR	chr3:183735183-183736103	N_Shore
cg05785753	0.722647	0.0831216	11	71189490	NADSYN1	NM_018161	Body
cg11201532	0.722626	2.77371e-06	22	37882078	MFNG;MFNG;MFNG	NM_002405;NM_001166343;NR_029413	1stExon;1stExon;Body
cg23963595	0.722621	0.0368545	11	95657224	MTMR2;MTMR2;MTMR2;MTMR2;MTMR2;MTMR2;MTMR2	NM_201281;NR_023356;NM_201278;NM_016156;NM_201281;NM_016156;NM_201278	5'UTR;Body;5'UTR;1stExon;1stExon;5'UTR;1stExon	chr11:95656912-95657365	Island
cg09402314	0.722598	0.0639355	16	1668197	CRAMP1L	NM_020825	Body	chr16:1660054-1665095	S_Shelf
cg11581362	0.722499	0.192669	1	220219823	EPRS;EPRS	NM_004446;NM_004446	1stExon;5'UTR	chr1:220219416-220219824	Island
cg05484376	0.722369	0.0635552	2	27715224	FNDC4	NM_022823	3'UTR	chr2:27717681-27718337	N_Shelf
cg16562217	0.722349	0.0629398	3	12941457	IQSEC1;IQSEC1	NM_001134382;NM_014869	3'UTR;Body	chr3:12940753-12941134	S_Shore
cg04306507	0.722347	0.0621676	14	55594613	LGALS3	NM_002306	TSS1500	chr14:55595697-55596692	N_Shore
cg23173910	0.722316	6.3756e-06	2	74120274	ACTG2	NM_001615	5'UTR
cg02321620	0.722163	2.77834e-06	2	173908893	RAPGEF4;RAPGEF4	NM_007023;NM_001100397	Body;Body
cg06523490	0.722159	0.0479786	11	111743673	ALG9;ALG9	NM_024740;NM_001077690	TSS1500;TSS1500	chr11:111741953-111742292	S_Shore
cg27292588	0.722144	0.0667074	1	45285892	PTCH2	NM_001166292	3'UTR
cg01201512	0.722083	0.108843	12	740338	NINJ2	NM_016533	Body
cg19996420	0.722025	0.0899995	13	24661569
cg07205452	0.721947	0.0633919	11	129818685	PRDM10;PRDM10;PRDM10;PRDM10	NM_199439;NM_199437;NM_199438;NM_020228	TSS1500;Body;TSS1500;Body
cg06926377	0.721946	0.0866143	15	40443853
cg04842962	0.72194	0.111295	6	43655489	MRPS18A	NM_018135	1stExon	chr6:43655271-43655618	Island
cg24339935	0.721795	0.0294838	9	100174143	TDRD7	NM_014290	TSS200	chr9:100174099-100174946	Island
cg18129178	0.721787	0.0645764	5	148520854	ABLIM3	NM_014945	TSS200	chr5:148520992-148521467	N_Shore
cg02592586	0.721666	0.0379235	2	60830257
cg17933911	0.721377	0.0235846	1	59248878	JUN;JUN	NM_002228;NM_002228	5'UTR;1stExon	chr1:59247461-59250940	Island
cg13838014	0.721351	0.0134709	9	130684329	PIP5KL1;PIP5KL1	NM_001135219;NM_173492	Body;Body	chr9:130683969-130684370	Island
cg02323405	0.721202	0.110623	12	5613036
cg03199926	0.721142	0.0317093	20	60860733	OSBPL2;OSBPL2	NM_144498;NM_014835	Body;Body	chr20:60860732-60860999	Island
cg25674938	0.721117	0.194495	19	1360981	MUM1;MUM1	NR_024247;NM_032853	Body;Body	chr19:1360038-1360347	S_Shore
cg26507353	0.721046	0.0439218	10	30843032
cg15473904	0.721043	0.0830307	9	140446993	MRPL41	NM_032477	3'UTR	chr9:140445653-140446891	S_Shore
cg18593305	0.720977	0.0671122	11	10476023	AMPD3;AMPD3;AMPD3	NM_001025389;NM_001025390;NM_000480	TSS1500;TSS1500;Body	chr11:10472000-10472857	S_Shelf
cg00697486	0.72096	0.0449674	1	233224593	PCNXL2	NM_014801	Body
cg04494136	0.720871	0.038154	10	126703576	CTBP2;CTBP2;CTBP2	NM_001329;NM_022802;NM_001083914	Body;Body;Body
cg01074767	0.720863	0.0879776	12	7262137	C1RL;LOC283314	NM_016546;NR_026947	TSS1500;Body
cg26334518	0.720862	0.0123073	17	19807272
cg05851866	0.720855	0.103218	13	108955075	TNFSF13B;TNFSF13B	NM_001145645;NM_006573	Body;Body
cg10455676	0.720803	2.79195e-06	2	55496384	MTIF2;MTIF2	NM_001005369;NM_002453	TSS200;TSS200	chr2:55496073-55496565	Island
cg04226256	0.720761	2.79236e-06	6	170488281				chr6:170488069-170488425	Island
cg02291164	0.720726	0.089425	14	59296302
cg00490603	0.720687	0.102112	22	46262041				chr22:46262065-46263747	N_Shore
cg22370920	0.720626	0.0106728	12	117562500
cg15076218	0.720581	0.066386	1	46599002	PIK3R3;PIK3R3	NM_003629;NM_001114172	TSS1500;TSS1500	chr1:46598126-46599129	Island
cg21085686	0.720528	0.1171	19	5453234				chr19:5455481-5456262	N_Shelf
cg25552548	0.720346	0.10624	2	16769686	FAM49A	NM_030797	5'UTR
cg01765930	0.720339	2.79658e-06	22	37881422	MFNG;MFNG;MFNG	NM_001166343;NM_002405;NR_029413	Body;Body;Body
cg15592143	0.720242	2.79755e-06	7	76021307	SRCRB4D	NM_080744	Body	chr7:76022369-76023172	N_Shore
cg17221813	0.720223	0.0787666	20	61590823	SLC17A9	NM_022082	Body	chr20:61590816-61591210	Island
cg11949518	0.720218	0.0609159	17	78912765	RPTOR;RPTOR	NM_001163034;NM_020761	Body;Body	chr17:78915562-78915882	N_Shelf
cg09947026	0.72019	0.00446139	4	53522929	USP46;USP46	NM_022832;NM_001134223	Body;TSS200	chr4:53524958-53526227	N_Shelf
cg04043957	0.720019	0.0548453	11	1860215	TNNI2;TNNI2;TNNI2	NM_001145841;NM_003282;NM_001145829	TSS1500;TSS200;TSS1500
cg00265826	0.71997	0.0553215	6	82323837
cg12119625	0.719943	0.088069	19	54106789	LOC284379	NR_002938	TSS200
cg01260820	0.719942	0.0110822	14	100258773	EML1;EML1	NM_004434;NM_001008707	TSS1500;TSS1500	chr14:100259160-100259542	N_Shore
cg22838050	0.719933	0.069862	19	872690	MED16	NM_005481	Body	chr19:870774-871318	S_Shore
cg16178186	0.719911	0.0848367	1	182573613	RGS16	NM_002928	TSS200	chr1:182573375-182573760	Island
cg07796016	0.719903	0.0926819	1	152779584	LCE1C	NM_178351	TSS1500
cg06047886	0.719781	0.101309	8	1947038	KBTBD11	NM_014867	5'UTR	chr8:1949245-1951390	N_Shelf
cg19205037	0.719766	0.0475868	2	8736346
cg25932869	0.71971	0.0940712	7	102107737	LRWD1	NM_152892	Body	chr7:102105123-102105782	S_Shore
cg01560407	0.71969	0.0605342	16	310537	ITFG3	NM_032039	Body
cg18402987	0.71934	0.107331	7	1209562
cg18815120	0.719329	0.0855407	1	231512676	EGLN1	NM_022051	Body
cg03760138	0.7192	0.0707509	1	1079260
cg24088508	0.719156	0.0852046	1	38156462	C1orf109	NM_017850	TSS1500	chr1:38157295-38158586	N_Shore
cg15926420	0.719083	0.103292	1	160159672	CASQ1	NM_001231	TSS1500
cg02190610	0.719002	2.80995e-06	6	16129222	MYLIP	NM_013262	TSS200	chr6:16128992-16130023	Island
cg06539091	0.718857	0.116895	10	116390942	ABLIM1;ABLIM1;ABLIM1	NM_001003408;NM_001003407;NM_002313	Body;Body;Body	chr10:116391466-116391827	N_Shore
cg27390206	0.718812	0.0549523	17	28585657	BLMH	NM_000386	Body
cg08477332	0.718798	0.0981705	1	153590243	S100A14	NM_020672	TSS1500
cg03188948	0.718771	0.0873782	7	1209495
cg10824677	0.718725	0.073968	1	229183526
cg22776912	0.718682	0.10476	15	81630789	TMC3	NM_001080532	Body
cg11480278	0.71861	0.0826076	17	83580	RPH3AL	NM_006987	Body	chr17:85009-85414	N_Shore
cg02341645	0.718564	0.0747382	17	71756141	C17orf54	NR_027146	Body
cg03343083	0.718527	0.026698	3	189718843	LEPREL1;LEPREL1	NM_001134418;NM_018192	5'UTR;Body
cg11822372	0.718282	0.0514423	1	151115635	SEMA6C	NM_030913	5'UTR	chr1:151118049-151119373	N_Shelf
cg08958931	0.718146	0.014451	3	47398274				chr3:47397811-47398210	S_Shore
cg05740244	0.718144	0.125156	11	18434015	LDHC;LDHC	NM_017448;NM_002301	5'UTR;5'UTR
cg26104093	0.718069	0.0701528	7	138126716
cg04167126	0.717871	0.0174148	1	28482393	PTAFR;PTAFR;PTAFR;PTAFR	NM_000952;NM_001164723;NM_001164721;NM_001164722	5'UTR;5'UTR;5'UTR;5'UTR
cg20413441	0.717761	0.0658469	17	47588046	NGFR	NM_002507	Body	chr17:47590142-47590415	N_Shelf
cg05528899	0.717708	0.065835	17	57120				chr17:56119-57232	Island
cg14723284	0.717576	0.0940531	21	46370511	C21orf70	NM_058190	Body	chr21:46368051-46368340	S_Shelf
cg18002480	0.71744	0.0569497	8	672007	ERICH1	NM_207332	Body
cg16981421	0.717423	0.168481	22	50529071	MOV10L1;MOV10L1;MOV10L1	NM_001164104;NM_001164105;NM_018995	Body;Body;Body	chr22:50528201-50529085	Island
cg08183291	0.717253	0.0618829	6	99873747	SFRS18;SFRS18	NM_032870;NM_015491	TSS1500;TSS1500	chr6:99872726-99873206	S_Shore
cg03262205	0.717251	0.100449	2	178417515	TTC30B;TTC30B	NM_152517;NM_152517	1stExon;5'UTR	chr2:178417295-178417961	Island
cg22853601	0.717202	0.0229892	1	15162073	KIAA1026;KIAA1026	NM_201628;NM_015209	Body;Body
cg07713192	0.717188	0.0170258	7	100757628
cg00274965	0.717168	0.0865802	21	34405681				chr21:34405577-34406538	Island
cg06609049	0.717164	0.0735657	19	2785107	THOP1	NM_003249	TSS1500	chr19:2785211-2785839	N_Shore
cg04365102	0.71709	0.0809181	2	238769342	RAMP1	NM_005855	Body	chr2:238768073-238768831	S_Shore
cg00864916	0.71701	0.0691976	1	180886483	KIAA1614	NM_020950	Body	chr1:180881316-180882592	S_Shelf
cg06293369	0.717005	0.0321851	6	138584534	KIAA1244	NM_020340	Body
cg26035071	0.716836	0.123903	1	209982407				chr1:209979316-209979666	S_Shelf
cg10924085	0.716733	0.13354	10	134503433	INPP5A	NM_005539	Body	chr10:134504420-134505591	N_Shore
cg24055178	0.716726	0.0535813	10	134263487				chr10:134266678-134266934	N_Shelf
cg02158567	0.716718	2.83279e-06	2	169672780	NOSTRIN;NOSTRIN;NOSTRIN;NOSTRIN	NM_052946;NM_001039724;NM_001171632;NM_001171631	5'UTR;Body;Body;Body
cg26013827	0.716704	0.00792309	19	13993709	C19orf57	NM_024323	Body	chr19:13991001-13991217	S_Shelf
cg25261151	0.716676	0.0543171	8	141476045				chr8:141474418-141475050	S_Shore
cg01818594	0.716543	0.0732685	4	107237688	AIMP1;AIMP1;TBCK;TBCK;AIMP1;TBCK;AIMP1;TBCK	NM_001142416;NM_004757;NM_001163437;NM_001163436;NM_001142416;NM_033115;NM_001142415;NM_001163435	5'UTR;5'UTR;TSS1500;5'UTR;1stExon;TSS1500;5'UTR;TSS1500
cg14073924	0.716506	0.0413152	6	170238811				chr6:170239046-170239297	N_Shore
cg11133658	0.71647	0.0560557	8	27779092	SCARA5	NM_173833	Body	chr8:27779081-27779767	Island
cg00364339	0.716466	0.00989675	3	126440043	CHCHD6	NM_032343	Body
cg02663823	0.716401	0.0659165	9	140148009				chr9:140149205-140150502	N_Shore
cg02246225	0.716358	0.0933372	10	2210772
cg13274014	0.716302	0.13349	14	77407793
cg16589305	0.716223	0.0868481	7	45039616	CCM2;CCM2;CCM2;CCM2	NM_031443;NM_001167935;NM_001167934;NR_030770	TSS200;TSS200;TSS200;Body	chr7:45039171-45040257	Island
cg19840066	0.716222	0.0439291	22	20792224	SCARF2;SCARF2	NM_153334;NM_182895	TSS200;TSS200	chr22:20790638-20792665	Island
cg11012412	0.716213	0.0658864	5	77147141				chr5:77146998-77147785	Island
cg22771161	0.716164	0.0593289	19	4788146				chr19:4791194-4793217	N_Shelf
cg02707854	0.715959	0.0860088	19	17600122	SLC27A1	NM_198580	Body	chr19:17597344-17598000	S_Shelf
cg20540428	0.715931	0.098042	3	73045686	PPP4R2	NM_174907	TSS1500	chr3:73045834-73046517	N_Shore
cg19678392	0.71592	0.0682266	7	94953810	PON1;PON1	NM_000446;NM_000446	1stExon;5'UTR	chr7:94953769-94953971	Island
cg10970349	0.715781	0.131755	1	1555396	MIB2;MIB2;MIB2;MIB2;MIB2;MIB2	NM_001170687;NM_001170688;NM_080875;NM_001170689;NM_001170686;NR_033183	Body;Body;Body;5'UTR;Body;Body	chr1:1558587-1559359	N_Shelf
cg23682634	0.715746	0.00364944	12	16148947	DERA	NM_015954	Body
cg19405177	0.71564	0.0710053	8	145001428	PLEC1;PLEC1;PLEC1;PLEC1;PLEC1;PLEC1;PLEC1;PLEC1	NM_201378;NM_201384;NM_201382;NM_201381;NM_000445;NM_201380;NM_201383;NM_201379	Body;Body;Body;Body;Body;Body;Body;Body	chr8:144990270-145002135	Island
cg03022211	0.715625	0.0299787	2	128410689	LIMS2;LIMS2;LIMS2;LIMS2	NM_001136037;NM_017980;NM_001161403;NM_001161404	Body;Body;Body;Body	chr2:128410563-128410804	Island
cg23290664	0.715599	0.119907	18	73000004	TSHZ1	NM_005786	Body	chr18:72999650-73000088	Island
cg04657146	0.71556	0.0831634	19	12876947	HOOK2;HOOK2	NM_001100176;NM_013312	Body;Body	chr19:12876889-12877108	Island
cg27075654	0.715519	0.099174	16	1503444	CLCN7;CLCN7	NM_001287;NM_001114331	Body;Body	chr16:1502628-1502858	S_Shore
cg21523688	0.715513	0.0812971	15	45319037	SORD	NM_003104	Body	chr15:45315201-45315543	S_Shelf
cg27176129	0.715482	0.0798182	20	43937155	MATN4;RBPJL;MATN4;MATN4	NM_030592;NM_014276;NM_003833;NM_030590	TSS200;Body;TSS200;TSS200	chr20:43935199-43935633	S_Shore
cg00791851	0.715389	0.100408	1	76518896
cg16970850	0.715275	0.0847443	8	10623534	PINX1	NM_017884	Body
cg08077234	0.71524	0.0669355	12	94658675	PLXNC1	NM_005761	Body
cg02403522	0.715199	0.127841	11	30474351	MPPED2;MPPED2	NM_001145399;NM_001584	Body;Body
cg05023707	0.715105	0.099627	8	39845127	IDO2	NM_194294	Body
cg02208776	0.71509	0.158681	2	198365119	HSPE1;HSPE1;HSPD1;HSPD1	NM_002157;NM_002157;NM_002156;NM_199440	1stExon;5'UTR;TSS1500;TSS200	chr2:198363689-198365405	Island
cg16352799	0.714988	2.85009e-06	16	1545779	TELO2	NM_016111	Body	chr16:1543098-1544426	S_Shore
cg01065977	0.714945	0.0705598	19	18549689	ISYNA1;ISYNA1;ISYNA1	NM_016368;NM_001170938;NM_001170939	TSS1500;TSS1500;TSS1500	chr19:18543828-18549161	S_Shore
cg03955764	0.714872	0.0734612	10	45604781	LOC100133308	NR_024472	Body
cg00901687	0.714846	0.117653	17	48585270	MYCBPAP	NM_032133	TSS1500	chr17:48585385-48586167	N_Shore
cg10481534	0.714829	0.0965439	15	72533779	PARP6	NM_020214	3'UTR
cg14879397	0.714801	6.8156e-05	4	899984	GAK	NM_005255	Body	chr4:899774-899985	Island
cg06683602	0.714677	0.120525	2	219032262	CXCR1	NM_000634	TSS1500
cg23817627	0.714622	0.118512	2	69043460	ARHGAP25;ARHGAP25;ARHGAP25;ARHGAP25	NM_014882;NM_001007231;NM_001166276;NM_001166277	Body;Body;Body;Body
cg16694634	0.714588	0.050615	8	144952216				chr8:144952047-144952980	Island
cg03511974	0.714547	0.0527184	1	53568259	SLC1A7	NM_006671	Body
cg21863998	0.714381	0.0540838	11	19770288	NAV2;NAV2;NAV2	NM_182964;NM_001111018;NM_145117	Body;Body;Body
cg13411506	0.714374	2.85624e-06	13	113649513	MCF2L;MCF2L	NM_001112732;NM_024979	Body;Body	chr13:113648343-113649601	Island
cg12738763	0.714272	0.0883636	10	134898887				chr10:134896690-134897151	S_Shore
cg08530075	0.71425	0.14103	11	27546383	BDNFOS	NR_002832	Body
cg01402569	0.714216	2.85781e-06	20	36156471	BLCAP;BLCAP;BLCAP;BLCAP	NM_001167820;NM_001167822;NM_006698;NM_001167821	TSS200;TSS1500;TSS200;TSS1500	chr20:36156022-36156669	Island
cg03530210	0.714175	0.0772672	1	109584673	WDR47;WDR47;WDR47;WDR47;WDR47;WDR47	NM_014969;NM_001142551;NM_001142550;NM_001142550;NM_014969;NM_001142551	1stExon;5'UTR;1stExon;5'UTR;5'UTR;1stExon	chr1:109583855-109585032	Island
cg11584284	0.714156	2.85842e-06	6	130690629				chr6:130686414-130687736	S_Shelf
cg12903094	0.714055	0.0245668	7	2695269	TTYH3	NM_025250	Body	chr7:2697934-2698204	N_Shelf
cg21934190	0.714035	0.144638	8	142363160				chr8:142367050-142367860	N_Shelf
cg16222790	0.713997	0.0262904	8	144521374	ZC3H3	NM_015117	Body	chr8:144521358-144521608	Island
cg08270491	0.713937	0.085767	8	126100743	KIAA0196	NM_014846	5'UTR	chr8:126103760-126104122	N_Shelf
cg01634423	0.713935	5.61618e-06	15	62549831
cg00616243	0.713885	0.00130288	13	95202420				chr13:95201560-95202293	S_Shore
cg18425651	0.713825	0.000778106	15	42700579	CAPN3;CAPN3;CAPN3;CAPN3;CAPN3;CAPN3;CAPN3;CAPN3;CAPN3	NM_173088;NM_212465;NR_027911;NM_000070;NM_173090;NR_027912;NM_173089;NM_024344;NM_173087	Body;Body;Body;Body;5'UTR;Body;5'UTR;Body;Body
cg12386194	0.713819	0.0150012	3	101231763	SENP7;SENP7	NM_001077203;NM_020654	Body;Body	chr3:101231610-101232173	Island
cg08010094	0.7138	0.0604677	2	139539001	NXPH2	NM_007226	TSS1500	chr2:139537692-139538650	S_Shore
cg26913058	0.713681	0.110645	16	419975	MRPL28	NM_006428	Body	chr16:419860-420256	Island
cg08220243	0.713589	0.0623342	22	50499398	MLC1;MLC1	NM_015166;NM_139202	3'UTR;3'UTR	chr22:50496441-50497393	S_Shelf
cg05646174	0.713527	0.102616	11	12396256				chr11:12398965-12399863	N_Shelf
cg18232235	0.713501	0.0665425	12	11700321
cg11456854	0.713491	0.0437392	2	43584626	THADA;THADA	NM_022065;NM_001083953	Body;Body
cg04547181	0.713462	0.0806669	19	6721855	C3	NM_000064	TSS1500
cg26347746	0.713428	0.106121	1	202172848	LGR6;LGR6	NM_021636;NM_001017403	TSS200;Body
cg13808420	0.71331	0.0778727	2	170681271	METTL5;METTL5	NM_014168;NM_014168	5'UTR;1stExon	chr2:170681219-170681587	Island
cg14345882	0.713306	0.0574312	6	26364793	BTN3A2	NM_007047	TSS1500
cg26155217	0.713305	0.0054436	1	9555413				chr1:9555379-9555652	Island
cg04462567	0.713289	0.108993	17	6455368	PITPNM3;PITPNM3	NM_031220;NM_001165966	Body;Body	chr17:6459129-6459829	N_Shelf
cg10302736	0.71324	0.277346	15	100273732	LYSMD4	NM_152449	TSS200	chr15:100272901-100273891	Island
cg04523731	0.71323	0.174801	3	185212897	TMEM41A	NM_080652	Body	chr3:185216310-185217131	N_Shelf
cg05122082	0.713218	0.128019	14	20710905	OR11H4	NM_001004479	TSS200
cg14788994	0.712867	0.0449715	17	8274570	KRBA2	NM_213597	Body
cg23719516	0.712751	0.0907124	2	102870456				chr2:102867093-102867827	S_Shelf
cg24119469	0.712746	0.0484972	4	1625181				chr4:1625116-1625493	Island
cg08106288	0.712662	0.141283	2	220007315	NHEJ1	NM_024782	Body
cg25642180	0.712576	0.0792029	15	68000384	MAP2K5;MAP2K5	NM_145160;NM_002757	Body;Body
cg05386249	0.712568	0.0894559	13	111574089
cg13903179	0.71253	0.0635636	13	21900392				chr13:21900425-21900637	N_Shore
cg24360993	0.712441	0.0206993	15	50534287	HDC	NM_002112	3'UTR
cg14604444	0.712439	0.0819367	12	130766091
cg26168224	0.712409	0.115423	5	2018326
cg13146020	0.712374	0.0197303	7	122340193	CADPS2;CADPS2;CADPS2;RNF133	NM_001009571;NM_001167940;NM_017954;NM_139175	Body;Body;Body;TSS1500
cg09372750	0.712335	4.1469e-06	14	23823420	SLC22A17	NM_016609	TSS1500	chr14:23821087-23822106	S_Shore
cg19815989	0.712273	0.0821301	21	45161359	PDXK	NM_003681	Body
cg15465743	0.712194	0.0943203	11	1413145	BRSK2	NM_003957	Body	chr11:1410119-1412346	S_Shore
cg03693925	0.71216	0.0878009	6	31475055	MICB	NM_005931	Body
cg23005405	0.712159	0.109038	14	21273923
cg08291996	0.712125	0.0884212	19	58791159	ZNF8	NM_021089	Body	chr19:58789914-58790972	S_Shore
cg07129803	0.712102	0.0962345	16	88370583
cg02563156	0.712098	0.0819871	2	105977603	FHL2;FHL2;FHL2;FHL2	NM_201557;NM_201555;NM_001450;NM_001039492	3'UTR;3'UTR;3'UTR;3'UTR
cg27266301	0.71206	0.00257683	6	52931080	FBXO9;FBXO9	NM_033480;NM_033481	Body;5'UTR	chr6:52930050-52930758	S_Shore
cg14699765	0.712034	0.207191	22	45122261	PRR5;PRR5;PRR5;PRR5-ARHGAP8;PRR5;PRR5	NM_015366;NM_001017529;NM_001017528;NM_181334;NM_001017530;NM_181333	Body;5'UTR;Body;Body;5'UTR;Body	chr22:45124981-45125855	N_Shelf
cg09422701	0.71202	2.87977e-06	4	71961266
cg25183470	0.711986	0.0281726	7	39605805	C7orf36	NM_020192	TSS200	chr7:39605776-39606376	Island
cg03605761	0.711942	0.0691878	19	663973	RNF126	NM_194460	TSS1500	chr19:662284-663337	S_Shore
cg08779649	0.711832	0.093297	13	50194554
cg12802413	0.711781	0.00529136	2	234752291	HJURP	NM_018410	Body
cg21906335	0.711756	0.0537989	19	44488269	ZNF155;ZNF155	NM_198089;NM_003445	TSS200;TSS200
cg14741713	0.711649	0.110981	3	45860640
cg07118000	0.71164	0.0278983	8	37656246	GPR124	NM_032777	Body	chr8:37654048-37656100	S_Shore
cg00035636	0.71162	0.0706071	13	21900591				chr13:21900425-21900637	Island
cg00453258	0.711593	0.0932214	10	105219172	CALHM1	NM_001001412	TSS1500	chr10:105217966-105218287	S_Shore
cg02291365	0.711558	0.16002	13	25317267				chr13:25319668-25322255	N_Shelf
cg20296673	0.711541	2.88456e-06	3	132372730	UBA5;ACAD11	NM_198329;NM_032169	TSS1500;Body
cg12459000	0.711535	0.117612	1	21032072	KIF17;KIF17	NM_001122819;NM_020816	Body;Body	chr1:21031008-21031369	S_Shore
cg09392911	0.711532	0.0254339	6	101306732	ASCC3;ASCC3	NM_022091;NM_006828	3'UTR;Body
cg05001478	0.711466	3.88096e-06	19	1668832				chr19:1671995-1672574	N_Shelf
cg16727072	0.711429	0.0190776	4	8646957				chr4:8645832-8646063	S_Shore
cg11880010	0.711377	0.0156797	9	79328644	PRUNE2	NM_015225	Body
cg07226162	0.711376	0.0917358	10	112293247				chr10:112289947-112290305	S_Shelf
cg06917450	0.711276	0.0875242	1	38156652	C1orf109	NM_017850	TSS1500	chr1:38157295-38158586	N_Shore
cg27076139	0.711196	0.0407149	7	31091718	ADCYAP1R1	NM_001118	TSS1500	chr7:31091717-31093077	Island
cg03219514	0.711136	0.0622095	2	98350753	ZAP70;ZAP70	NM_001079;NM_207519	Body;TSS200	chr2:98350984-98351257	N_Shore
cg12050358	0.711097	0.107894	17	36612909	ARHGAP23	NM_020876	TSS1500	chr17:36609705-36610320	S_Shelf
cg26499095	0.710989	0.0886271	10	464042	DIP2C	NM_014974	Body	chr10:465928-466396	N_Shore
cg21128953	0.710909	0.140059	13	30058704	MTUS2;MTUS2	NM_015233;NM_001033602	Body;Body
cg05102869	0.7108	0.0974254	16	5065190	SEC14L5	NM_014692	3'UTR
cg20891558	0.710706	0.0576365	2	74357851				chr2:74357574-74358014	Island
cg06152856	0.710705	0.0442488	20	61456784	COL9A3	NM_001853	Body	chr20:61455418-61455747	S_Shore
cg02562299	0.710619	0.128059	16	69143815	HAS3;HAS3	NM_005329;NM_138612	Body;Body	chr16:69143499-69143919	Island
cg00057676	0.710496	0.01952	1	178512141	C1orf220;C1orf220	NR_033186;NM_207467	Body;5'UTR	chr1:178511362-178512356	Island
cg05532980	0.710357	0.0851662	16	23721859	ERN2	NM_033266	Body	chr16:23724270-23724775	N_Shelf
cg23097878	0.71031	0.0907489	11	45879730	CRY2;CRY2	NM_001127457;NM_021117	Body;Body
cg13679773	0.710297	0.119962	19	15516898	AKAP8L	NM_014371	Body
cg11975397	0.710215	0.0765398	1	159439981
cg14120583	0.71015	0.0428693	19	453860	SHC2	NM_012435	Body	chr19:453728-453971	Island
cg08183074	0.710132	0.0694857	13	113296369
cg02173128	0.710125	0.0294814	1	6202177	CHD5	NM_015557	Body	chr1:6202118-6202359	Island
cg25483123	0.709991	0.141401	12	94366668
cg12436715	0.709913	2.90084e-06	3	9877266	TTLL3	NM_001025930	3'UTR
cg06221963	0.709912	0.0748379	1	154839813	KCNN3	NM_002249	Body
cg05319060	0.709892	2.90106e-06	2	55496371	MTIF2;MTIF2;MTIF2	NM_001005369;NM_002453;NM_002453	TSS200;1stExon;5'UTR	chr2:55496073-55496565	Island
cg27634195	0.709771	0.073255	16	1440421				chr16:1440474-1440689	N_Shore
cg11021031	0.709725	2.90273e-06	7	142960510	GSTK1;GSTK1;GSTK1;GSTK1	NM_015917;NM_001143681;NM_001143680;NM_001143679	TSS200;TSS200;TSS200;TSS200
cg13526248	0.709666	0.118539	9	129935471	RALGPS1	NM_014636	Body
cg17959722	0.709566	0.0795828	9	140446823	MRPL41	NM_032477	Body	chr9:140445653-140446891	Island
cg21782309	0.709504	0.120002	11	1473279	BRSK2	NM_003957	Body	chr11:1471339-1471595	S_Shore
cg16823009	0.7095	3.22714e-06	4	146823969	ZNF827	NM_178835	Body
cg12100463	0.709465	0.0331211	14	105259826	AKT1;AKT1;AKT1;AKT1	NM_005163;NM_005163;NM_001014431;NM_001014432	5'UTR;1stExon;5'UTR;5'UTR	chr14:105261334-105261624	N_Shore
cg08478006	0.709464	0.132974	16	54313764				chr16:54315602-54316104	N_Shore
cg24009065	0.709365	0.103887	20	44351095	SPINT4	NM_178455	1stExon
cg01805784	0.709331	0.0186671	5	176873808	PRR7;PRR7	NM_030567;NM_030567	1stExon;5'UTR	chr5:176873349-176874737	Island
cg14344989	0.709143	0.02736	9	137329237	RXRA	NM_002957	3'UTR	chr9:137331316-137331646	N_Shelf
cg02947418	0.70914	0.0206526	16	59789071	LOC644649	NR_028471	Body	chr16:59788792-59789072	Island
cg10347246	0.709106	0.126725	17	21193716	MAP2K3;MAP2K3	NM_145109;NM_002756	Body;TSS1500
cg05824768	0.709089	0.145632	2	128331478	MYO7B	NM_001080527	Body
cg19463349	0.709016	0.0666414	13	27316791
cg23950756	0.708843	0.0952279	14	90989532				chr14:90991767-90991982	N_Shelf
cg09205751	0.708843	0.031846	11	278394	NLRP6	NM_138329	TSS200	chr11:279072-281700	N_Shore
cg13473803	0.708831	0.0780379	10	103048104				chr10:103051128-103052162	N_Shelf
cg26376280	0.708723	0.0703533	12	117593259	FBXO21;FBXO21	NM_015002;NM_033624	Body;Body	chr12:117593353-117593699	N_Shore
cg19825639	0.708676	0.113312	11	3014213	NAP1L4	NM_005969	TSS1500	chr11:3012799-3014181	S_Shore
cg23877043	0.708661	0.106298	12	6818384
cg08654288	0.708589	2.91408e-06	19	13861340	CCDC130	NM_030818	5'UTR	chr19:13858446-13858904	S_Shelf
cg07314988	0.708535	0.0974888	11	289774	ATHL1	NM_025092	5'UTR	chr11:289771-290010	Island
cg01950192	0.708509	0.0642766	8	101862766
cg04131194	0.708342	0.0722692	1	44405267				chr1:44401757-44402423	S_Shelf
cg05287064	0.708314	0.0276684	16	4705945	MGRN1;MGRN1;MGRN1;MGRN1	NM_015246;NM_001142291;NM_001142290;NM_001142289	Body;Body;Body;Body	chr16:4702628-4702851	S_Shelf
cg18826274	0.708204	0.0682589	17	76335184				chr17:76337725-76338582	N_Shelf
cg25004176	0.708062	0.127888	17	3512736	SHPK;TRPV1	NM_013276;NM_080704	3'UTR;TSS200
cg16050897	0.707907	0.0851023	17	71361894	SDK2	NM_001144952	Body
cg17061206	0.707896	0.0456298	15	25441418
cg18030787	0.707881	0.158459	2	121543428
cg08309775	0.707831	0.0299705	14	105707747	BRF1;BRF1	NM_001519;NM_145685	Body;5'UTR
cg20139447	0.707776	0.086686	20	56230434	PMEPA1;PMEPA1;PMEPA1;PMEPA1	NM_199171;NM_199170;NM_199169;NM_020182	Body;Body;Body;Body	chr20:56227252-56227687	S_Shelf
cg05122437	0.707652	0.0780358	13	30055092	MTUS2;MTUS2	NM_015233;NM_001033602	Body;Body	chr13:30054342-30054558	S_Shore
cg01788910	0.707466	0.103072	21	44473568	CBS	NM_000071	3'UTR	chr21:44473839-44474083	N_Shore
cg17513477	0.70741	0.000981151	1	236901157	ACTN2	NM_001103	Body
cg20494878	0.70731	0.0555259	4	3517779	LRPAP1	NM_002337	Body	chr4:3519564-3520148	N_Shore
cg04925196	0.70731	0.0311494	12	51592141	POU6F1;POU6F1	NR_026893;NM_002702	Body;TSS200
cg08760753	0.707265	0.0992079	22	49069623	FAM19A5;FAM19A5	NM_015381;NM_001082967	Body;Body
cg15852320	0.707251	0.0608778	12	3232207	TSPAN9;TSPAN9	NM_001168320;NM_006675	5'UTR;5'UTR
cg27636058	0.707244	0.0784715	11	57443308	ZDHHC5	NM_015457	Body
cg03054255	0.707199	0.0607177	14	105685132	BRF1;BRF1	NM_001519;NM_145685	Body;Body	chr14:105684955-105685159	Island
cg05926928	0.707188	0.0934934	17	57297772	GDPD1;GDPD1;GDPD1	NM_182569;NM_001165994;NM_001165993	TSS200;TSS200;TSS200	chr17:57298305-57298645	N_Shore
cg00221993	0.70715	7.88034e-06	10	91434745
cg09520904	0.707145	0.0467909	11	69462943	CCND1	NM_053056	Body	chr11:69461060-69461378	S_Shore
cg01132407	0.707014	0.0814216	4	645781	PDE6B;PDE6B;PDE6B	NM_001145292;NM_000283;NM_001145291	TSS1500;Body;Body	chr4:647193-647449	N_Shore
cg25226711	0.70701	0.110766	11	1297385	TOLLIP	NM_019009	3'UTR	chr11:1298009-1298476	N_Shore
cg10450421	0.706989	0.0130268	16	68564110				chr16:68563759-68564281	Island
cg08348957	0.706956	0.195867	2	144535905
cg22305209	0.706943	0.0748327	22	37256352	NCF4;NCF4	NM_013416;NM_000631	TSS1500;TSS1500	chr22:37252475-37252709	S_Shelf
cg23903787	0.706775	0.105411	4	3527371	LRPAP1	NM_002337	Body	chr4:3526628-3526866	S_Shore
cg11030744	0.706768	0.0862243	3	10328490	GHRL;GHRL;GHRL;GHRL;GHRL;GHRL;GHRLOS;GHRL;GHRLOS;GHRLOS;GHRL;GHRL;GHRL;GHRL;GHRL;GHRLOS	NM_001134941;NR_024137;NR_024134;NR_024136;NR_024133;NR_024132;NR_024146;NR_024135;NR_024145;NR_004431;NM_016362;NM_001134945;NM_001134946;NR_024138;NM_001134944;NR_024144	Body;Body;Body;Body;Body;Body;Body;Body;Body;Body;Body;Body;Body;Body;Body;Body
cg26074100	0.706739	0.0772531	8	141568712	EIF2C2;EIF2C2	NM_012154;NM_001164623	Body;Body
cg24367850	0.706729	0.0105283	1	27217401	GPN2;GPATCH3	NM_018066;NM_022078	TSS1500;3'UTR	chr1:27216161-27217045	S_Shore
cg17105358	0.706704	0.00161855	1	162531703	UAP1	NM_003115	5'UTR	chr1:162530856-162531853	Island
cg25929664	0.70667	0.0889397	7	220654	FAM20C	NM_020223	Body	chr7:218309-218951	S_Shore
cg14200678	0.706614	0.108575	9	123380343	MEGF9	NM_001080497	Body
cg15323253	0.706485	0.0328698	6	3766662
cg00596184	0.70644	0.0701666	16	69350052	VPS4A	NM_013245	Body
cg13469425	0.706415	0.105263	4	48175353	TEC	NM_003215	Body
cg07966851	0.70634	0.00580103	20	5591615	RP5-1022P6.2;RP5-1022P6.2	NM_019593;NM_019593	1stExon;5'UTR	chr20:5591490-5591875	Island
cg18331061	0.706308	0.0297	13	51818035	FAM124A	NM_145019	Body
cg04248279	0.706284	0.126424	17	184833	RPH3AL	NM_006987	5'UTR	chr17:185075-185296	N_Shore
cg09076339	0.706191	0.124067	1	226830923	ITPKB	NM_002221	Body	chr1:226829582-226829803	S_Shore
cg15709265	0.706155	0.0845933	3	32820135				chr3:32822477-32823331	N_Shelf
cg03536820	0.706085	0.220633	2	3467389	TTC15	NM_016030	Body
cg08860011	0.706076	0.0952218	10	47138177
cg03550075	0.706076	0.0513688	12	132278448	SFRS8	NM_004592	Body	chr12:132276571-132276783	S_Shore
cg14458575	0.706024	0.105413	2	238380390				chr2:238383664-238384382	N_Shelf
cg05143174	0.705974	2.94023e-06	16	30542594				chr16:30543867-30544332	N_Shore
cg06928209	0.70585	0.0485873	17	4674371	TM4SF5	NM_003963	TSS1500
cg12747467	0.705808	0.051679	17	1104696				chr17:1106812-1107379	N_Shelf
cg14332815	0.705778	0.123494	11	18433564	LDHC;LDHC	NM_017448;NM_002301	TSS1500;TSS1500
cg03548645	0.705761	0.068525	14	103369816	TRAF3;TRAF3;TRAF3	NM_145726;NM_003300;NM_145725	Body;Body;Body
cg13147522	0.705671	0.00592252	11	68228078	SAPS3;SAPS3;SAPS3;SAPS3;SAPS3;SAPS3	NM_001164162;NM_001164163;NM_001164161;NM_001164160;NM_001164164;NM_018312	TSS200;TSS200;TSS200;TSS200;TSS200;TSS200	chr11:68227860-68228608	Island
cg27235690	0.705651	2.94346e-06	2	55496390	MTIF2;MTIF2	NM_001005369;NM_002453	TSS200;TSS200	chr2:55496073-55496565	Island
cg20942286	0.705645	0.060695	5	79366549	THBS4	NM_003248	Body
cg10033892	0.705625	0.0146978	10	134736108				chr10:134735972-134736254	Island
cg19558972	0.705625	0.0933321	22	23922378	IGLL1;IGLL1;IGLL1;IGLL1	NM_152855;NM_020070;NM_020070;NM_152855	1stExon;5'UTR;1stExon;5'UTR
cg24718038	0.705551	3.60504e-06	3	24907574
cg08350549	0.705482	0.0551144	3	99591722	C3orf26;FILIP1L;MIR548G;FILIP1L;FILIP1L	NM_032359;NM_182909;NR_031662;NM_014890;NM_001042459	Body;Body;Body;5'UTR;Body	chr3:99594969-99595215	N_Shelf
cg14058736	0.705438	2.94559e-06	14	105159666	INF2;INF2;INF2	NM_022489;NM_032714;NM_001031714	5'UTR;5'UTR;5'UTR	chr14:105155520-105156573	S_Shelf
cg21594961	0.705427	0.10029	3	3152916	IL5RA;IL5RA;IL5RA;IL5RA;IL5RA;IL5RA	NM_175728;NM_175725;NM_175726;NM_000564;NM_175724;NM_175727	TSS1500;TSS1500;TSS1500;TSS1500;TSS1500;TSS1500
cg03028786	0.705394	0.102121	2	224897425	SERPINE2;SERPINE2;SERPINE2;SERPINE2	NM_006216;NM_001136529;NM_001136530;NM_001136528	5'UTR;TSS1500;Body;5'UTR
cg03713963	0.705355	0.089444	17	1062968	ABR;ABR	NM_021962;NM_001159746	Body;5'UTR	chr17:1063942-1064304	N_Shore
cg02108645	0.705331	0.0736204	8	144303773
cg02017208	0.705262	0.0649269	14	102547744	HSP90AA1;HSP90AA1	NM_005348;NM_001017963	3'UTR;3'UTR
cg05044414	0.705238	0.0619123	3	183734942	ABCC5;ABCC5	NM_001023587;NM_005688	5'UTR;5'UTR	chr3:183735183-183736103	N_Shore
cg26196860	0.705212	0.136846	1	59745563
cg14410733	0.705122	0.0129256	15	39624999
cg16556892	0.705105	3.1908e-06	16	89787480	ZNF276;C16orf7;ZNF276;ZNF276	NM_001113525;NM_004913;NM_152287;NM_152287	TSS1500;TSS200;1stExon;5'UTR	chr16:89786837-89789089	Island
cg27432604	0.704864	0.0853533	11	27239162
cg22138327	0.704845	0.0745096	13	27999177	GTF3A	NM_002097	Body	chr13:27998586-27999178	Island
cg22459517	0.704825	0.0943039	19	55587193	EPS8L1	NM_133180	TSS200
cg26654770	0.704823	0.11169	12	740100	NINJ2	NM_016533	Body
cg24744501	0.704801	0.00233912	2	207024175	NDUFS1;EEF1B2;EEF1B2;EEF1B2;NDUFS1	NM_005006;NM_001037663;NM_021121;NM_001959;NM_005006	1stExon;TSS200;TSS200;TSS200;5'UTR	chr2:207023910-207024981	Island
cg20290983	0.70477	0.105803	6	43655470	MRPS18A	NM_018135	1stExon	chr6:43655271-43655618	Island
cg24253500	0.704769	0.0535447	15	84953950
cg26889226	0.704741	0.13591	17	7221197	NEURL4;NEURL4	NM_032442;NM_001005408	Body;Body	chr17:7218175-7218960	S_Shelf
cg17476389	0.704729	0.0383648	2	3468412	TTC15	NM_016030	Body
cg19357499	0.704729	0.106474	8	144660631	NAPRT1	NM_145201	TSS200	chr8:144659745-144660635	Island
cg03938711	0.704691	0.089859	12	121024974				chr12:121022419-121022704	S_Shelf
cg21855450	0.704687	0.013026	12	7037503	ATN1;ATN1;ATN1	NM_001007026;NM_001940;NM_001940	5'UTR;1stExon;5'UTR	chr12:7036955-7037924	Island
cg17545300	0.704617	0.103661	10	125856079				chr10:125851151-125853233	S_Shelf
cg13531460	0.7046	0.0430107	2	231790813	GPR55	NM_005683	TSS1500
cg24587312	0.704565	0.000998518	15	39766341
cg23385395	0.70443	0.0658891	7	3227277
cg13282195	0.704347	0.0961879	8	144660772	NAPRT1	NM_145201	TSS1500	chr8:144659745-144660635	S_Shore
cg13209980	0.70431	0.152477	1	157995040	KIRREL	NM_018240	Body
cg00297912	0.704289	0.0709098	6	155636825	TFB1M	NM_016020	TSS1500	chr6:155635218-155635882	S_Shore
cg19865002	0.704179	0.0365794	6	18395321	RNF144B	NM_182757	5'UTR
cg03887787	0.704151	0.078494	11	65647532	CTSW	NM_001335	Body
cg00260575	0.704056	0.0100075	8	144927120				chr8:144923490-144923808	S_Shelf
cg01903420	0.704052	0.0687253	13	27295928
cg09595245	0.704017	0.0721418	20	44649233	SLC12A5	NM_001134771	TSS1500	chr20:44651066-44651369	N_Shore
cg14511376	0.704	0.0505515	9	35607900	TESK1	NM_006285	Body	chr9:35603968-35605991	S_Shore
cg16168406	0.703928	0.0325458	11	72414453	ARAP1;ARAP1;ARAP1	NM_001135190;NM_015242;NM_001040118	Body;Body;Body
cg01592682	0.703754	0.0411364	9	137691217	COL5A1	NM_000093	Body	chr9:137692944-137693278	N_Shore
cg09583379	0.703687	0.0703222	16	19133877
cg04874562	0.703662	0.0302529	11	5462540	OR51I1	NM_001005288	1stExon
cg12099423	0.703633	0.0748901	20	61590751	SLC17A9	NM_022082	Body	chr20:61590816-61591210	N_Shore
cg17132030	0.703631	0.0840014	19	17599784	SLC27A1	NM_198580	Body	chr19:17597344-17598000	S_Shore
cg22883486	0.703532	0.0237816	5	55147451	IL31RA	NM_139017	1stExon
cg03063057	0.703499	0.0773237	19	3110400	GNA11	NM_002067	Body	chr19:3110096-3110438	Island
cg14961550	0.703496	0.00646466	6	52149751	MCM3	NM_002388	TSS200	chr6:52149149-52149725	S_Shore
cg16121206	0.703494	0.0982941	22	36636055	APOL2;APOL2	NM_145637;NM_030882	TSS200;TSS1500
cg06038342	0.703493	0.090673	13	114864808	RASA3	NM_007368	Body	chr13:114861661-114861876	S_Shelf
cg20557559	0.703454	0.134005	10	131593423				chr10:131592393-131592616	S_Shore
cg14384263	0.703421	0.0189137	2	239959436
cg23881368	0.703308	0.0850201	13	47472343	HTR2A;HTR2A	NM_001165947;NM_000621	TSS1500;TSS1500
cg10507281	0.703281	0.000213002	14	55230528	SAMD4A;SAMD4A;SAMD4A	NM_001161577;NM_001161576;NM_015589	Body;Body;Body	chr14:55226963-55227200	S_Shelf
cg14186948	0.703223	0.0841473	9	137723167	COL5A1	NM_000093	Body	chr9:137719283-137719504	S_Shelf
cg06565975	0.703199	0.0977298	8	143823917	SLURP1	NM_020427	TSS200	chr8:143820468-143821310	S_Shelf
cg02621636	0.703134	0.110994	11	60161999	MS4A14;MS4A7;MS4A7;MS4A7;MS4A14;MS4A7	NM_001079692;NM_206939;NM_206938;NM_206940;NM_032597;NM_021201	TSS1500;3'UTR;3'UTR;3'UTR;TSS1500;3'UTR
cg22920501	0.70313	0.0954921	2	26401640	FAM59B	NM_001168241	Body	chr2:26401695-26402099	N_Shore
cg11649016	0.703128	0.147897	12	56096884	ITGA7;ITGA7;ITGA7	NM_001144996;NM_001144997;NM_002206	Body;Body;Body
cg03558010	0.703121	0.0379993	6	46890220	GPR116;GPR116	NM_001098518;NM_015234	TSS1500;5'UTR
cg26348259	0.703098	0.0330789	14	24866155				chr14:24868163-24868590	N_Shelf
cg10096286	0.703061	0.141847	16	84497622	ATP2C2	NM_014861	3'UTR
cg13458253	0.703014	0.0645131	10	81937832	ANXA11;ANXA11;ANXA11	NM_145868;NM_145869;NM_001157	5'UTR;5'UTR;5'UTR
cg18899797	0.702999	0.093873	5	139120060				chr5:139120010-139120220	Island
cg04395153	0.702923	0.083581	1	203052423	MYOG	NM_002479	3'UTR
cg15059371	0.702921	0.0318877	7	102077069	ORAI2;ORAI2	NM_032831;NM_001126340	5'UTR;5'UTR	chr7:102073605-102074334	S_Shelf
cg23182880	0.702917	0.0163507	11	64374653	NRXN2;NRXN2;NRXN2	NM_138732;NM_015080;NM_138734	3'UTR;3'UTR;3'UTR	chr11:64374818-64375766	N_Shore
cg18891864	0.702891	0.0150746	18	48187240	MAPK4	NM_002747	5'UTR	chr18:48190434-48190669	N_Shelf
cg04747517	0.702867	0.0388671	3	169755595	GPR160	NM_014373	TSS200	chr3:169755594-169756847	Island
cg06888836	0.702856	0.0745253	1	2074268	PRKCZ;PRKCZ;PRKCZ	NM_001033582;NM_002744;NM_001033581	5'UTR;Body;5'UTR
cg13798290	0.702777	0.0615979	1	113741705				chr1:113741473-113741745	Island
cg10803132	0.702706	0.00761532	7	5553582	FBXL18	NM_024963	TSS200	chr7:5553168-5553517	S_Shore
cg12604331	0.702617	0.0748936	1	156906485	ARHGEF11;MIR765;ARHGEF11	NM_014784;NR_030527;NM_198236	Body;TSS1500;Body
cg24608381	0.702567	0.054674	2	139538746	NXPH2	NM_007226	TSS1500	chr2:139537692-139538650	S_Shore
cg04913265	0.702436	0.0473879	11	133939627	JAM3	NM_032801	Body	chr11:133938850-133939681	Island
cg06893139	0.702396	0.0530611	5	33852528	ADAMTS12	NM_030955	Body
cg16712637	0.702356	0.01526	12	103352000	ASCL1;ASCL1	NM_004316;NM_004316	5'UTR;1stExon	chr12:103351579-103352695	Island
cg04053776	0.70232	0.0320154	11	6947353	ZNF215	NM_013250	TSS1500	chr11:6947520-6948212	N_Shore
cg05073386	0.702318	0.0505622	8	142235763	SLC45A4	NM_001080431	Body	chr8:142236388-142236589	N_Shore
cg02275226	0.702248	0.145701	11	134608598				chr11:134605082-134605863	S_Shelf
cg26262840	0.702244	0.0742345	14	90767686	C14orf102;C14orf102	NM_017970;NM_199043	Body;Body
cg12036633	0.702129	0.0997725	15	63758958
cg10410412	0.702122	0.0609311	10	5617743
cg13803003	0.702045	0.231337	17	66453912	WIPI1	NM_017983	TSS1500	chr17:66453349-66454137	Island
cg03329597	0.702037	0.129532	3	108125523	MYH15	NM_014981	Body
cg17169243	0.701999	0.0266568	12	58219112	CTDSP2;MIR26A2	NM_005730;NR_029847	Body;TSS1500
cg12789068	0.701998	0.119074	14	105255251	AKT1;AKT1;AKT1	NM_001014431;NM_005163;NM_001014432	Body;Body;Body	chr14:105251401-105251617	S_Shelf
cg16054985	0.701989	0.0923197	13	94196316	GPC6	NM_005708	Body
cg04847243	0.701983	0.0122019	21	44875937				chr21:44876603-44876827	N_Shore
cg05044291	0.701964	0.101791	1	202172867	LGR6;LGR6	NM_021636;NM_001017403	TSS200;Body
cg17944328	0.70196	0.149963	1	161993688	OLFML2B	NM_015441	TSS200	chr1:161993022-161994131	Island
cg25325322	0.70192	0.0632209	2	85073715	C2orf89	NM_001080824	Body
cg08817983	0.701873	0.0995086	4	3391423	RGS12;RGS12;RGS12	NM_198229;NM_198227;NM_002926	Body;Body;Body
cg21150839	0.701859	0.120219	20	62209634				chr20:62209387-62209643	Island
cg25506059	0.701817	2.9818e-06	17	80872065	TBCD	NM_005993	Body	chr17:80871287-80871504	S_Shore
cg23708337	0.701808	0.0839563	7	1209742
cg11760395	0.701789	0.111488	10	33701708
cg05834353	0.701787	0.017672	16	16208739	ABCC1;ABCC1;ABCC1;ABCC1;ABCC1	NM_019862;NM_019898;NM_019899;NM_004996;NM_019900	Body;Body;Body;Body;Body
cg25410896	0.701781	0.0434591	13	41345530	MRPS31	NM_005830	TSS200	chr13:41345062-41345570	Island
cg08381620	0.70161	0.0788645	13	24062873
cg25597117	0.701597	0.0720782	1	161349116
cg06736674	0.701581	0.0305191	6	166511853
cg00524694	0.701573	0.122306	5	177387682				chr5:177388753-177389250	N_Shore
cg15539786	0.701559	0.0814198	7	35545089
cg23584332	0.701545	2.98452e-06	10	54068462
cg06830210	0.701479	0.0699063	14	20757727	TTC5	NM_138376	3'UTR
cg18131582	0.701461	0.0425944	1	183912305	GLT25D2	NM_015101	Body
cg12421686	0.701317	0.143028	15	45927012	SQRDL	NM_021199	TSS1500	chr15:45926877-45927758	Island
cg17719473	0.701298	0.173365	1	85726564	C1orf52;C1orf52	NM_198077;NR_024113	TSS1500;TSS1500	chr1:85724701-85725524	S_Shore
cg18477163	0.701202	0.0884546	1	228402036	OBSCN;OBSCN	NM_052843;NM_001098623	Body;Body	chr1:228399471-228402037	Island
cg16603176	0.701131	0.0611754	17	73726241	ITGB4;ITGB4;ITGB4	NM_001005731;NM_001005619;NM_000213	Body;Body;Body	chr17:73726238-73726526	Island
cg21139150	0.701014	0.0996019	21	46976175				chr21:46975415-46976341	Island
cg02097890	0.700947	0.0640434	1	233007486
cg24833027	0.700766	0.0919452	8	1897969	ARHGEF10	NM_014629	Body	chr8:1893696-1894083	S_Shelf
cg05457730	0.700715	0.058284	16	86795490
cg02662576	0.700586	0.103605	14	101500027	MIR495	NR_030175	TSS200
cg01213599	0.700557	0.0403377	10	126704259	CTBP2;CTBP2;CTBP2	NM_001329;NM_022802;NM_001083914	Body;Body;Body
cg14019050	0.700546	0.0656784	9	107690770	ABCA1	NM_005502	TSS1500	chr9:107689847-107690798	Island
cg10665071	0.700474	0.0845292	7	157198699	DNAJB6	NM_058246	Body	chr7:157202370-157203125	N_Shelf
cg06630010	0.700369	0.136412	10	1175639	WDR37	NM_014023	3'UTR
cg20409752	0.700347	0.137338	1	7122726	CAMTA1	NM_015215	Body	chr1:7122519-7122727	Island
cg22652275	0.700291	0.0038397	17	30036710
cg22244940	0.700258	0.0927456	12	132335942	MMP17	NM_016155	3'UTR	chr12:132334377-132334786	S_Shore
cg06836319	0.700227	0.110712	13	112319172				chr13:112320824-112321129	N_Shore
cg02155558	0.700152	0.0774957	15	43621948	ADAL;LCMT2;ADAL	NM_001012969;NM_014793;NM_001159280	TSS1500;1stExon;TSS1500	chr15:43621830-43622953	Island
cg09033006	0.700142	0.120814	1	244517177	C1orf100	NM_001012970	5'UTR
cg10363337	0.700115	0.129173	8	144891927	SCRIB;SCRIB	NM_015356;NM_182706	Body;Body	chr8:144891737-144892026	Island
cg02527881	0.700083	0.122508	3	46936655	PTH1R	NM_000316	Body	chr3:46940054-46940394	N_Shelf
cg17117718	0.700081	0.0698985	17	43663208				chr17:43662141-43663807	Island
cg14194983	0.700033	0.0502399	1	11908298	NPPA	NM_006172	TSS1500
cg04633141	0.70003	0.088561	7	1588319	TMEM184A	NM_001097620	Body	chr7:1587240-1587693	S_Shore
cg24893378	0.699981	0.0680681	5	59837426	PART1	NR_024617	Body
cg03461641	0.699979	0.115423	4	26454190
cg24118521	0.699956	0.0941991	13	47472330	HTR2A;HTR2A	NM_001165947;NM_000621	TSS1500;TSS1500
cg09035930	0.699911	0.127519	12	129282057	SLC15A4	NM_145648	Body	chr12:129280256-129280486	S_Shore
cg08619515	0.699903	0.0229596	16	11066157	CLEC16A	NM_015226	Body
cg09359103	0.69985	0.0652758	1	154839909	KCNN3	NM_002249	Body
cg19149522	0.699739	0.0839566	7	6616423	ZDHHC4;ZDHHC4;ZDHHC4;ZDHHC4	NM_001134387;NM_001134389;NM_001134388;NM_018106	TSS1500;TSS1500;TSS1500;TSS1500	chr7:6616918-6617277	N_Shore
cg14207921	0.699734	0.0270391	14	20898785	KLHL33	NM_001109997	Body
cg10261205	0.699725	0.0907046	11	289927	ATHL1	NM_025092	Body	chr11:289771-290010	Island
cg14911689	0.699684	0.110907	12	739980	NINJ2	NM_016533	Body
cg13163765	0.699679	0.098109	6	46620396	CYP39A1;CYP39A1;SLC25A27	NM_016593;NM_016593;NM_004277	5'UTR;1stExon;TSS1500	chr6:46620541-46621189	N_Shore
cg23371584	0.699635	0.046736	1	203275927	BTG2	NM_006763	Body	chr1:203274305-203275338	S_Shore
cg26544932	0.69963	0.0534605	18	77134537	ATP9B	NM_198531	Body	chr18:77134250-77134551	Island
cg01091514	0.699625	0.100359	4	184644613				chr4:184643914-184644414	S_Shore
cg12319143	0.699595	0.101227	10	134726771				chr10:134729798-134730022	N_Shelf
cg23912081	0.699542	0.0949934	2	4156091				chr2:4156090-4156444	Island
cg14026238	0.69947	0.103078	15	57616123				chr15:57618436-57618706	N_Shelf
cg00638797	0.699453	0.0483608	15	52447793	GNB5;GNB5	NM_006578;NM_016194	Body;Body
cg26764761	0.699407	0.112233	16	87682142	JPH3	NM_020655	Body	chr16:87677885-87678660	S_Shelf
cg09416366	0.699389	0.0732338	1	154241979	UBAP2L	NM_014847	Body	chr1:154244710-154245289	N_Shelf
cg06407657	0.699369	0.0771016	20	43937138	MATN4;RBPJL;MATN4;MATN4	NM_030592;NM_014276;NM_003833;NM_030590	TSS200;Body;TSS200;TSS200	chr20:43935199-43935633	S_Shore
cg01188722	0.699366	3.00631e-06	6	170475198				chr6:170474406-170475553	Island
cg22346081	0.699355	0.0294079	1	109937191	SORT1	NM_002959	Body	chr1:109940074-109940894	N_Shelf
cg26472684	0.699347	0.0778345	6	14763072
cg19459454	0.699307	0.0688205	3	32509030				chr3:32509265-32509525	N_Shore
cg10912806	0.699289	0.0442419	5	42421216				chr5:42423530-42423740	N_Shelf
cg08594816	0.699255	0.079825	10	3248399
cg05478818	0.699244	0.0489843	5	40835740	RPL37	NM_000997	TSS1500	chr5:40835241-40835873	Island
cg00718400	0.699195	0.0626782	3	32509018				chr3:32509265-32509525	N_Shore
cg18771300	0.699166	0.0829667	14	63671737	RHOJ	NM_020663	1stExon
cg14602393	0.699061	0.0656243	12	133343405				chr12:133340880-133341114	S_Shelf
cg21871883	0.699051	0.078724	21	34145043	C21orf49;C21orf66;C21orf66;C21orf66;C21orf49	NR_024623;NM_013329;NM_016631;NR_027873;NR_024622	Body;TSS1500;TSS1500;TSS1500;Body	chr21:34143453-34144141	S_Shore
cg16303742	0.69904	0.0457269	3	15540471	COLQ;COLQ;COLQ	NM_080538;NM_080539;NM_005677	TSS200;Body;Body
cg22931822	0.698997	0.108833	5	109029868	MAN2A1	NM_002372	Body	chr5:109024965-109026701	S_Shelf
cg27455098	0.698997	0.0822649	10	129249808	DOCK1	NM_001380	3'UTR
cg14192081	0.698994	0.0959099	14	62519784	SYT16	NM_031914	Body	chr14:62523575-62523786	N_Shelf
cg06406458	0.698959	0.120886	10	128810499	DOCK1	NM_001380	Body
cg00557959	0.698956	0.0634429	13	113296414
cg09214412	0.698949	0.101674	15	93614970	RGMA;RGMA;RGMA;RGMA;RGMA;RGMA	NM_001166289;NM_001166288;NM_020211;NM_001166286;NM_001166283;NM_001166287	Body;Body;Body;Body;Body;Body	chr15:93615622-93617185	N_Shore
cg04060356	0.698944	0.157441	20	52226170
cg27063932	0.698928	0.0224371	15	22872668	TUBGCP5;TUBGCP5	NM_001102610;NM_052903	3'UTR;Body
cg02580895	0.698859	0.077549	19	2754563				chr19:2754545-2754938	Island
cg27021553	0.698858	0.0498629	11	69462783	CCND1	NM_053056	Body	chr11:69461060-69461378	S_Shore
cg05674046	0.698839	0.148555	3	64211994	PRICKLE2	NM_198859	TSS1500
cg06879681	0.69881	0.0922407	8	1900524	ARHGEF10	NM_014629	Body
cg21469772	0.698804	0.108706	9	124989294	LHX6;LHX6	NM_199160;NM_014368	Body;Body	chr9:124987743-124991086	Island
cg14855931	0.698607	0.146482	3	138631456				chr3:138634445-138634989	N_Shelf
cg02318477	0.698591	0.0668017	17	19232159	EPN2;EPN2;EPN2	NM_001102664;NM_148921;NM_014964	Body;Body;Body
cg07415359	0.698564	0.117281	11	18434354	LDHC;LDHC	NM_017448;NM_002301	Body;Body
cg06496041	0.698466	0.113443	21	39810840	ERG;ERG;ERG;ERG	NM_004449;NM_182918;NM_001136155;NM_001136154	Body;Body;5'UTR;Body
cg04384112	0.69838	0.113752	16	75339383	CFDP1	NM_006324	Body
cg17941330	0.698361	0.053245	1	147245494	GJA5	NM_005266	TSS200
cg04810997	0.698274	0.170289	7	143140674	TAS2R60	NM_177437	1stExon
cg04248373	0.698141	0.0905645	10	97145431	SORBS1;SORBS1;SORBS1;SORBS1;SORBS1;SORBS1;SORBS1	NM_006434;NM_001034956;NM_015385;NM_001034957;NM_001034954;NM_001034955;NM_024991	Body;Body;Body;Body;Body;Body;Body
cg07327347	0.698076	0.0503824	16	25228004	AQP8	NM_001169	TSS1500
cg06699216	0.698049	0.0500788	8	19333253	CSGALNACT1;CSGALNACT1;CSGALNACT1	NM_018371;NM_001130518;NR_024040	Body;Body;Body
cg01848115	0.698034	0.054022	21	47052151				chr21:47053054-47054404	N_Shore
cg16565696	0.697992	3.02005e-06	20	44834899	CDH22	NM_021248	Body	chr20:44838887-44839204	N_Shelf
cg07185983	0.697979	0.112947	6	139012860				chr6:139013563-139014881	N_Shore
cg05773442	0.69795	0.00275013	11	910475	CHID1;CHID1;CHID1;CHID1;CHID1	NM_001142674;NM_023947;NM_001142676;NM_001142675;NM_001142677	5'UTR;5'UTR;5'UTR;5'UTR;5'UTR	chr11:910242-910500	Island
cg02002960	0.697877	0.08872	19	5455386	ZNRF4	NM_181710	TSS200	chr19:5455481-5456262	N_Shore
cg05665136	0.697712	0.112842	5	64919882	TRIM23;C5orf44;TRIM23;TRIM23;C5orf44;C5orf44;C5orf44	NM_033228;NM_024941;NM_001656;NM_033227;NR_003545;NM_001093755;NM_001093756	Body;TSS1500;Body;Body;TSS1500;TSS1500;TSS1500	chr5:64919914-64920288	N_Shore
cg09155776	0.69768	0.0861879	2	239984105	HDAC4	NM_006037	Body
cg16836250	0.697485	0.0867129	11	87224821
cg11933290	0.697401	3.02596e-06	8	700220
cg11191555	0.697373	0.0856471	5	177895442	COL23A1	NM_173465	Body
cg22480875	0.697371	0.0854815	12	77417567	E2F7	NM_203394	3'UTR
cg15618908	0.697342	0.0914312	5	173141761
cg06417478	0.697246	0.0875633	19	12876846	HOOK2;HOOK2	NM_001100176;NM_013312	Body;Body	chr19:12876889-12877108	N_Shore
cg21112391	0.697243	0.113644	14	68042281	PLEKHH1	NM_020715	Body	chr14:68038798-68039013	S_Shelf
cg16667508	0.697161	0.0810745	20	43936853	MATN4;RBPJL;MATN4;MATN4;MATN4;MATN4;MATN4	NM_030592;NM_014276;NM_003833;NM_030592;NM_030590;NM_003833;NM_030590	1stExon;Body;5'UTR;5'UTR;1stExon;1stExon;5'UTR	chr20:43935199-43935633	S_Shore
cg01614703	0.697099	0.071225	12	132278510	SFRS8	NM_004592	Body	chr12:132276571-132276783	S_Shore
cg01063425	0.697046	0.0237453	22	50896834	SBF1	NM_002972	Body	chr22:50897713-50898053	N_Shore
cg19491221	0.697036	0.108852	2	218925608	IL8RBP	NR_002712	Body
cg03651054	0.696989	0.0959551	13	50194643
cg04141080	0.696985	0.15687	1	2847220				chr1:2847056-2847288	Island
cg22317846	0.696886	0.141813	19	17862385	FCHO1;FCHO1;FCHO1;FCHO1;FCHO1;FCHO1	NM_001161357;NM_015122;NM_001161359;NM_001161359;NM_001161358;NM_015122	5'UTR;5'UTR;1stExon;5'UTR;5'UTR;1stExon	chr19:17858371-17858891	S_Shelf
cg13181019	0.696883	0.0936759	10	28571582	MPP7	NM_173496	TSS1500
cg19169023	0.696844	0.0658374	15	41853346	TYRO3	NM_006293	Body	chr15:41851723-41851970	S_Shore
cg25597055	0.696747	0.0612584	1	38002922	SNIP1	NM_024700	3'UTR
cg13639451	0.696707	0.0462325	17	48911157	WFIKKN2	NM_175575	TSS1500
cg23899408	0.696665	0.0896186	19	12877188	HOOK2;HOOK2	NM_001100176;NM_013312	Body;Body	chr19:12876889-12877108	S_Shore
cg17638213	0.696626	0.101265	13	114164151	TMCO3	NM_017905	Body	chr13:114165218-114165462	N_Shore
cg25457927	0.696584	0.124588	22	38595422				chr22:38597785-38598988	N_Shelf
cg23549331	0.696568	0.0694791	8	6189008
cg08283206	0.696537	0.0890362	8	1807280	ARHGEF10	NM_014629	Body
cg11594160	0.696494	0.0887803	19	18273012	PIK3R2	NM_005027	Body	chr19:18271738-18272232	S_Shore
cg04366801	0.69634	0.0291768	1	26947443				chr1:26946844-26948076	Island
cg27048098	0.696321	0.00153985	1	222791638	MIA3	NM_198551	Body	chr1:222791399-222792083	Island
cg07829597	0.696309	0.0393959	10	77161705	C10orf41;ZNF503	NR_024421;NM_032772	Body;TSS200	chr10:77155128-77169600	Island
cg27513517	0.696237	3.0376e-06	1	183439365				chr1:183440351-183442255	N_Shore
cg05438220	0.696195	0.046584	7	90272360
cg04602696	0.696192	0.0650304	16	88846723	FAM38A	NM_001142864	Body	chr16:88844943-88845205	S_Shore
cg06864789	0.696167	0.113758	6	139012992				chr6:139013563-139014881	N_Shore
cg21204522	0.696148	0.0744643	6	27730016
cg19586165	0.696127	0.00512726	17	37814072	STARD3;STARD3;STARD3	NM_001165937;NM_006804;NM_001165938	Body;Body;Body
cg11263852	0.696115	0.0558097	12	107830064	BTBD11	NM_001018072	Body
cg01359822	0.69609	0.0829576	21	40176597	ETS2	NM_005239	TSS1500	chr21:40177002-40178667	N_Shore
cg22211300	0.695975	3.04022e-06	6	35704822	LOC285847;C6orf81	NR_027117;NM_145028	TSS200;TSS200
cg04507495	0.695967	0.106808	3	47563649
cg02042823	0.695886	0.0777519	16	6714429	A2BP1;A2BP1	NM_001142333;NM_018723	5'UTR;5'UTR
cg20822540	0.695876	0.0896265	1	9070127	SLC2A7	NM_207420	Body
cg09883798	0.695846	0.0841468	8	9951983	MSRA;MSRA;MSRA	NM_001135670;NM_001135671;NM_012331	Body;TSS1500;Body
cg16291962	0.695844	0.0411231	3	11196445	HRH1;HRH1	NM_001098213;NM_001098212	5'UTR;5'UTR	chr3:11195901-11196552	Island
cg00864945	0.695774	0.0397715	1	247291374				chr1:247289663-247290225	S_Shore
cg24754223	0.695642	0.0854033	10	3133556	PFKP	NM_002627	Body
cg03755522	0.695516	3.04481e-06	8	41585237	ANK1;ANK1;ANK1;ANK1;ANK1	NM_020476;NM_020475;NM_001142446;NM_020477;NM_000037	Body;Body;Body;Body;Body	chr8:41583135-41583524	S_Shore
cg12850892	0.695259	0.078264	11	75945585				chr11:75945903-75947583	N_Shore
cg16754613	0.695195	0.0708041	16	89163418	ACSF3;ACSF3;ACSF3	NR_023316;NM_001127214;NM_174917	Body;5'UTR;5'UTR	chr16:89167116-89167482	N_Shelf
cg03654841	0.695189	0.0804763	16	88615609
cg00510087	0.695146	0.195332	10	7618556	ITIH5;ITIH5;ITIH5	NM_030569;NM_032817;NM_001001851	Body;Body;Body	chr10:7618377-7618615	Island
cg25459280	0.695129	0.0814645	12	124492549	ZNF664	NM_152437	5'UTR
cg16977270	0.695107	0.119741	6	16306857	ATXN1;ATXN1	NM_001128164;NM_000332	Body;Body
cg10411146	0.695094	0.0975279	11	289966	ATHL1	NM_025092	Body	chr11:289771-290010	Island
cg16557370	0.695046	0.0711125	13	27295982
cg26010028	0.69504	0.101881	1	178653297
cg12002139	0.69502	0.1526	6	158478872	SYNJ2	NM_003898	Body
cg14636557	0.694945	0.0859422	12	107805601	BTBD11	NM_001018072	Body
cg17829936	0.694942	0.119073	6	132910681	TAAR5	NM_003967	1stExon
cg11879188	0.694854	0.0441561	9	136149908	ABO	NM_020469	Body	chr9:136150031-136151365	N_Shore
cg15974673	0.694792	0.069	19	7926970	EVI5L;EVI5L	NM_145245;NM_001159944	Body;Body	chr19:7926590-7928752	Island
cg22504267	0.694741	0.0916944	8	1935720	KBTBD11	NM_014867	5'UTR	chr8:1938520-1939290	N_Shelf
cg20149337	0.694729	0.0658346	8	2093137	MYOM2	NM_003970	3'UTR
cg10739386	0.694724	0.0954219	6	72926139	RIMS1;RIMS1;RIMS1;RIMS1;RIMS1	NM_001168410;NM_001168409;NM_001168407;NM_014989;NM_001168408	TSS1500;TSS200;Body;Body;Body
cg14589466	0.694661	0.0408493	17	9548894	USP43	NM_153210	TSS200	chr17:9548389-9549616	Island
cg08426951	0.694658	3.05339e-06	19	46521569	CCDC61;MIR769	NM_001080402;NR_030412	Body;TSS1500	chr19:46518283-46520080	S_Shore
cg19070398	0.694644	0.0899338	20	810805				chr20:814120-814755	N_Shelf
cg13342441	0.694632	0.0245438	19	41857250	TGFB1	NM_000660	Body	chr19:41857247-41857586	Island
cg25159927	0.69463	3.37226e-06	3	49947934	MON1A;MON1A	NM_032355;NM_001142501	Body;Body	chr3:49947621-49948430	Island
cg00004883	0.694617	0.0431059	16	75148460	LDHD;LDHD	NM_194436;NM_153486	Body;Body	chr16:75148398-75148864	Island
cg01299279	0.694584	0.105797	18	13619524	C18orf1;C18orf1;C18orf1;C18orf1;C18orf1;C18orf1	NM_004338;NM_181483;NM_001003675;NM_181481;NM_181482;NM_001003674	TSS1500;TSS1500;Body;Body;Body;Body
cg16316162	0.694562	0.102996	8	144660157	NAPRT1	NM_145201	Body	chr8:144659745-144660635	Island
cg25945676	0.694503	0.0548091	5	1067795	SLC12A7	NM_006598	Body	chr5:1068746-1069000	N_Shore
cg10092770	0.694457	0.0757431	20	61668397	NCRNA00029	NR_028295	TSS200	chr20:61665780-61666555	S_Shore
cg10596483	0.694425	0.121587	8	143751796	JRK;JRK	NM_003724;NM_001077527	TSS1500;TSS1500	chr8:143750759-143751448	S_Shore
cg13399741	0.694421	0.0422935	20	1275425	SNPH	NM_014723	5'UTR	chr20:1276887-1277121	N_Shore
cg15270235	0.69442	0.0742989	3	195682595				chr3:195681288-195681563	S_Shore
cg20120371	0.694371	0.047064	17	41956344	MPP2	NM_005374	Body
cg20784950	0.694343	0.0827297	8	145002522	PLEC1;PLEC1;PLEC1;PLEC1;PLEC1;PLEC1;PLEC1;PLEC1	NM_201378;NM_201384;NM_201382;NM_201381;NM_000445;NM_201380;NM_201383;NM_201379	Body;Body;Body;Body;Body;Body;Body;Body	chr8:145003589-145004145	N_Shore
cg10816158	0.694328	0.00757362	3	183414514	YEATS2	NM_018023	TSS1500	chr3:183415602-183416069	N_Shore
cg22713356	0.694231	0.104803	15	30763199				chr15:30762927-30763795	Island
cg02506728	0.694163	0.0279709	20	58515583	C20orf177;C20orf177;PPP1R3D	NM_022106;NM_022106;NM_006242	1stExon;5'UTR;TSS1500	chr20:58514071-58515636	Island
cg20620338	0.694102	0.112881	15	102077239
cg14870493	0.694091	3.05906e-06	19	58992028	ZNF446	NM_017908	Body	chr19:58991737-58992134	Island
cg01911440	0.69402	0.00661418	17	78818045	RPTOR;RPTOR	NM_001163034;NM_020761	Body;Body	chr17:78818440-78818696	N_Shore
cg21173532	0.693946	0.0435156	1	7701604	CAMTA1	NM_015215	Body
cg09271661	0.693873	0.065344	1	3039059	PRDM16;PRDM16	NM_022114;NM_199454	Body;Body	chr1:3038067-3038343	S_Shore
cg10920905	0.693806	0.100395	11	1023823	MUC6	NM_005961	Body	chr11:1024003-1024492	N_Shore
cg20744362	0.693796	0.0611456	22	50050164	C22orf34	NR_026997	Body
cg14844989	0.693779	0.0700183	11	31128820
cg24007312	0.693739	0.0784137	3	52312811	WDR82	NM_025222	TSS200	chr3:52312069-52313057	Island
cg16154810	0.693685	0.110669	22	47135258	CERK	NM_022766	TSS1500
cg07157030	0.693534	0.0910415	14	63671356	RHOJ;RHOJ	NM_020663;NM_020663	5'UTR;1stExon
cg23247274	0.693489	0.115793	13	21750649	MRP63;MRP63;SKA3;SKA3;SKA3;SKA3	NM_024026;NM_024026;NM_001166017;NM_145061;NM_145061;NM_001166017	1stExon;5'UTR;5'UTR;1stExon;5'UTR;1stExon	chr13:21750287-21751332	Island
cg23492779	0.693477	0.0777652	6	36928572	PI16	NM_153370	Body	chr6:36929837-36930135	N_Shore
cg05285228	0.693276	0.0597121	7	124571219	POT1;POT1;POT1;POT1;POT1	NM_001042594;NM_015450;NR_003102;NR_003104;NR_003103	TSS1500;TSS1500;TSS1500;TSS1500;TSS1500	chr7:124569882-124570199	S_Shore
cg03848831	0.693251	0.154811	11	2397685	CD81	NM_004356	TSS1500	chr11:2398223-2399598	N_Shore
cg13923737	0.693149	0.0775209	9	67663069				chr9:67664870-67665141	N_Shore
cg12120292	0.693146	0.0492671	17	3867227	ATP2A3;ATP2A3;ATP2A3;ATP2A3;ATP2A3;ATP2A3;ATP2A3	NM_174954;NM_174955;NM_174956;NM_174957;NM_174953;NM_174958;NM_005173	Body;Body;Body;Body;Body;Body;Body	chr17:3867059-3868095	Island
cg24441899	0.693137	0.0762688	7	4244372	SDK1;SDK1	NR_027816;NM_152744	Body;Body
cg00578690	0.693085	0.0393927	11	124974175	TMEM218	NM_001080546	TSS1500
cg00885682	0.693078	0.0961223	16	22825749	HS3ST2	NM_006043	TSS200	chr16:22824616-22826459	Island
cg16023065	0.693059	0.0636463	12	48875378	C12orf54	NM_152319	TSS1500
cg27145048	0.693011	0.0890091	10	134068464	STK32C	NM_173575	Body	chr10:134071971-134072193	N_Shelf
cg04282082	0.692909	0.106118	9	124988720	LHX6;LHX6	NM_199160;NM_014368	Body;Body	chr9:124987743-124991086	Island
cg10411590	0.692873	0.0491511	13	21900810				chr13:21900425-21900637	S_Shore
cg27176264	0.692857	0.11949	17	81060149				chr17:81060685-81060925	N_Shore
cg06578276	0.692766	0.0847478	17	79068856	BAIAP2;BAIAP2;BAIAP2;BAIAP2	NM_017450;NM_006340;NM_001144888;NM_017451	Body;Body;Body;Body
cg22433759	0.692749	0.023162	17	71824272	C17orf54	NR_027146	Body
cg21366198	0.69274	0.00791189	4	185655624	MLF1IP	NM_024629	TSS1500	chr4:185654505-185655515	S_Shore
cg14166625	0.692636	0.00357069	11	3638448
cg23079866	0.692597	0.0986282	11	64936920	SPDYC	NM_001008778	TSS1500
cg10281770	0.69259	0.0654261	17	80606947	WDR45L	NM_019613	TSS1500	chr17:80605301-80606324	S_Shore
cg19031085	0.692573	0.0883949	5	135228288	IL9	NM_000590	Body
cg14580085	0.692563	0.114942	2	239553406
cg13499318	0.69256	0.0806884	9	138154185				chr9:138156710-138156983	N_Shelf
cg00855396	0.692545	0.0811648	16	87705655	JPH3	NM_020655	Body	chr16:87702493-87702704	S_Shelf
cg13838599	0.692539	0.0214613	9	128989097				chr9:128984863-128985281	S_Shelf
cg03895540	0.692467	0.00675485	11	5841482	OR52N2	NM_001005174	TSS200
cg15765251	0.692458	0.0789873	19	888814	MED16	NM_005481	Body	chr19:891531-892150	N_Shelf
cg22507960	0.692443	0.0457485	5	82373934	TMEM167A;XRCC4;XRCC4;XRCC4	NM_174909;NM_022550;NM_003401;NM_022406	TSS1500;5'UTR;5'UTR;5'UTR	chr5:82373102-82373347	S_Shore
cg07664909	0.69241	0.0742954	1	207975905	MIR29C;MIR29B2	NR_029832;NR_029518	TSS1500;TSS200
cg06988897	0.692328	0.0910237	16	88803803	FAM38A	NM_001142864	Body	chr16:88803802-88804112	Island
cg03242905	0.692306	0.0289768	13	114081076	ADPRHL1;ADPRHL1	NM_199162;NM_138430	Body;Body
cg15007809	0.692287	0.0703152	12	76277069
cg19729930	0.692236	0.0583422	2	74357872				chr2:74357574-74358014	Island
cg13417632	0.692208	0.0597628	20	3733637	HSPA12B	NM_052970	3'UTR	chr20:3732061-3732944	S_Shore
cg17696517	0.692088	0.0718389	8	105343133				chr8:105342213-105342558	S_Shore
cg21862353	0.69204	0.0932397	2	1801628	MYT1L	NM_015025	Body	chr2:1801618-1802060	Island
cg26587870	0.691873	0.0632527	6	27730563
cg02178058	0.691839	0.0994653	12	94533951				chr12:94533729-94533952	Island
cg14574489	0.691837	0.11767	3	143021680	SLC9A9	NM_173653	Body
cg05368730	0.691801	0.0513311	12	132657879
cg00585253	0.69177	0.0261093	2	37311790	CCDC75;HEATR5B	NM_174931;NM_019024	5'UTR;TSS1500	chr2:37311072-37311893	Island
cg02848996	0.691667	0.115852	10	1209463	NCRNA00200	NR_015376	Body	chr10:1209314-1209521	Island
cg26834192	0.691591	0.0471641	6	161561031	AGPAT4	NM_020133	Body
cg24305906	0.69156	0.129084	2	241352106
cg10186232	0.691461	0.102974	5	64920368	C5orf44;TRIM23;C5orf44;TRIM23;TRIM23;C5orf44;C5orf44	NM_001093755;NM_001656;NM_024941;NM_033228;NM_033227;NR_003545;NM_001093756	TSS200;TSS200;TSS200;TSS200;TSS200;TSS200;TSS200	chr5:64919914-64920288	S_Shore
cg25119219	0.691442	0.0478837	7	135242623	NUP205	NM_015135	TSS200
cg04096619	0.691405	0.137019	5	9547595	SNORD123;SEMA5A	NR_003689;NM_003966	TSS1500;TSS1500	chr5:9544692-9546715	S_Shore
cg13792045	0.6914	0.159764	1	110198611	GSTM4;GSTM4;GSTM4	NM_147148;NR_024538;NM_000850	TSS200;TSS200;TSS200	chr1:110198541-110199127	Island
cg22507203	0.691381	0.0753607	8	42948868	SGK196	NM_032237	5'UTR	chr8:42948532-42948928	Island
cg05085169	0.691304	0.0888106	20	61443751	OGFR	NM_007346	Body	chr20:61443567-61443820	Island
cg03549739	0.691243	0.0484322	2	86163631
cg00488575	0.691067	0.0998517	15	69567693
cg26247618	0.691027	3.0897e-06	15	44119245	WDR76;WDR76;WDR76	NM_001167941;NM_024908;NM_001167941	5'UTR;1stExon;1stExon	chr15:44119074-44119277	Island
cg22238209	0.691009	0.120058	19	35800743	MAG;MAG	NM_002361;NM_080600	Body;Body	chr19:35800718-35801031	Island
cg13105904	0.690978	0.0885574	14	24900044	CBLN3;KHNYN	NM_001039771;NM_015299	TSS1500;Body	chr14:24898779-24899288	S_Shore
cg05400732	0.690893	0.010291	3	57032141	ARHGEF3	NM_001128615	Body
cg17749961	0.690876	0.076242	2	30669863	LCLAT1;LCLAT1	NM_182551;NM_001002257	TSS1500;TSS1500	chr2:30669988-30670720	N_Shore
cg04062040	0.690871	0.0482681	2	103343421	MFSD9	NM_032718	Body
cg23971638	0.690838	0.0873785	12	741507	NINJ2	NM_016533	Body
cg21224286	0.690835	0.125261	12	1909916	CACNA2D4	NM_172364	Body	chr12:1905277-1906765	S_Shelf
cg03016571	0.690834	0.0075701	17	48844124	C17orf73	NR_024626	Body
cg01962428	0.69083	0.0423939	4	107957362	DKK2;DKK2	NM_014421;NM_014421	1stExon;5'UTR	chr4:107956555-107957453	Island
cg15102387	0.690829	0.0055078	11	2240973
cg07249765	0.690791	0.100706	7	4244643	SDK1;SDK1	NR_027816;NM_152744	Body;Body
cg22351833	0.690767	0.0527224	19	35330007				chr19:35329723-35330181	Island
cg07935657	0.690746	0.135624	8	10622805
cg16448960	0.690715	0.23046	21	34914662	SON;SON;GART;GART;GART;GART	NM_138927;NM_032195;NM_000819;NM_001136005;NM_001136006;NM_175085	TSS1500;TSS1500;TSS200;5'UTR;5'UTR;TSS200	chr21:34914303-34915906	Island
cg15045292	0.690703	0.0575514	17	5403149	LOC728392	NM_001162371	3'UTR	chr17:5403131-5404602	Island
cg06090161	0.69069	0.0444335	17	79244943	SLC38A10;SLC38A10	NM_001037984;NM_138570	Body;Body
cg12224869	0.690617	0.0420671	17	4446002	MYBBP1A;MYBBP1A	NM_014520;NM_001105538	Body;Body
cg20777128	0.690602	0.0957843	17	1945076	DPH1;OVCA2	NM_001383;NM_080822	Body;TSS200	chr17:1944947-1945621	Island
cg08891584	0.69058	0.0937903	16	89151055				chr16:89146936-89147176	S_Shelf
cg06953865	0.690502	0.0603934	19	18549723	ISYNA1;ISYNA1;ISYNA1	NM_016368;NM_001170938;NM_001170939	TSS1500;TSS1500;TSS1500	chr19:18543828-18549161	S_Shore
cg07323141	0.690486	0.128842	2	239140169	LOC151174;LOC643387;LOC151174	NR_026926;NR_026923;NR_026925	Body;TSS200;Body	chr2:239140096-239140659	Island
cg12907477	0.690482	0.0393223	18	56117327	MIR122	NR_029667	TSS1500
cg02487331	0.690474	0.0577757	1	146550467				chr1:146550290-146551260	Island
cg24410469	0.69045	0.0689804	2	236784196	AGAP1;AGAP1	NM_014914;NM_001037131	Body;Body
cg03433313	0.690413	0.119339	16	819064	MIR662	NR_030384	TSS1500
cg16463229	0.690411	0.091451	9	139637526	LCN10	NM_001001712	TSS200	chr9:139640640-139640885	N_Shelf
cg11247378	0.690382	0.0950803	22	39784982				chr22:39784354-39785104	Island
cg08515845	0.690381	0.206905	7	150755180	CDK5;SLC4A2;CDK5	NM_001164410;NM_003040;NM_004935	TSS200;TSS1500;TSS200	chr7:150754922-150755426	Island
cg17913306	0.69038	0.0764954	14	92220385
cg26504440	0.690371	0.0451046	12	133344446				chr12:133340880-133341114	S_Shelf
cg19572051	0.690329	0.116508	10	128810484	DOCK1	NM_001380	Body
cg03267442	0.690224	0.0974333	10	82210566				chr10:82213556-82214760	N_Shelf
cg19829381	0.690214	0.0793119	17	76443304	DNAH17	NM_173628	Body	chr17:76446646-76446870	N_Shelf
cg14583973	0.690206	0.0782701	4	3374767	RGS12;RGS12;RGS12	NM_198229;NM_198227;NM_002926	Body;Body;Body	chr4:3374733-3374998	Island
cg13571460	0.690194	0.113915	9	124989337	LHX6;LHX6	NM_199160;NM_014368	Body;Body	chr9:124987743-124991086	Island
cg14177328	0.690158	0.00169929	4	53588850				chr4:53588189-53588735	S_Shore
cg24699005	0.690154	0.074884	19	1192342				chr19:1194461-1194863	N_Shelf
cg09058991	0.690115	0.0382186	16	88698872				chr16:88700455-88701573	N_Shore
cg11738485	0.690093	0.0886538	19	12877000	HOOK2;HOOK2	NM_001100176;NM_013312	Body;Body	chr19:12876889-12877108	Island
cg12777474	0.690021	0.120047	10	4069749
cg01303183	0.690001	0.105095	16	8714793	C16orf68	NM_024109	TSS1500	chr16:8715416-8715724	N_Shore
cg23977011	0.69	0.0762672	2	220437318	OBSL1;INHA	NM_015311;NM_002191	TSS1500;1stExon	chr2:220434859-220436179	S_Shore
cg24859393	0.68999	0.0682162	11	41809894
cg07816247	0.689982	0.0514009	1	15540152	TMEM51;TMEM51;TMEM51;TMEM51	NM_001136218;NM_018022;NM_001136216;NM_001136217	5'UTR;5'UTR;5'UTR;5'UTR	chr1:15541181-15541447	N_Shore
cg11538128	0.689965	0.165842	5	178487481	ZNF354C	NM_014594	TSS200	chr5:178487146-178487921	Island
cg11402586	0.689764	0.0730221	5	52284785	ITGA2	NM_002203	TSS1500	chr5:52284715-52285489	Island
cg19257562	0.689699	0.110776	1	2043853	PRKCZ;PRKCZ;PRKCZ	NM_001033582;NM_002744;NM_001033581	5'UTR;Body;5'UTR	chr1:2046429-2046865	N_Shelf
cg05805236	0.689689	0.0920482	11	65401703	PCNXL3	NM_032223	Body	chr11:65402735-65403182	N_Shore
cg21507807	0.689658	0.0909479	13	114888458	RASA3	NM_007368	Body
cg27661460	0.689598	0.0881136	16	88844969	FAM38A	NM_001142864	Body	chr16:88844943-88845205	Island
cg08259810	0.689504	3.10493e-06	11	10325778	ADM	NM_001124	TSS1500	chr11:10326048-10326590	N_Shore
cg08798685	0.689478	0.0791423	6	27730294
cg07191791	0.689433	0.0850772	1	223505166	SUSD4;SUSD4	NM_017982;NM_001037175	Body;Body
cg13878066	0.6893	0.0726415	1	15541799	TMEM51;TMEM51;TMEM51;TMEM51	NM_001136217;NM_001136218;NM_001136216;NM_018022	Body;Body;Body;Body	chr1:15541181-15541447	S_Shore
cg14988347	0.689247	0.220375	11	64546383	SF1;SF1;SF1;SF1	NM_201998;NM_201995;NM_004630;NM_201997	TSS200;TSS200;TSS200;TSS200	chr11:64545666-64546684	Island
cg21516384	0.689236	0.0501607	17	78233839	RNF213;RNF213	NM_020954;NM_020914	TSS1500;TSS1500	chr17:78233888-78235283	N_Shore
cg20901426	0.689207	0.0802209	20	61443715	OGFR	NM_007346	Body	chr20:61443567-61443820	Island
cg14418922	0.689163	0.137488	10	70824840
cg24983900	0.689122	0.0532928	10	13129922
cg01532946	0.689096	4.76973e-06	8	28556590				chr8:28558588-28559960	N_Shore
cg18089426	0.689086	0.0699796	14	101175970				chr14:101175195-101176267	Island
cg26408224	0.689045	0.0884688	17	55673927	MSI2;MSI2	NM_138962;NM_170721	Body;Body
cg18700813	0.689026	0.0742134	14	102702123	RAGE	NM_014226	Body
cg16474696	0.689004	0.095969	19	13875014	MRI1;MRI1	NM_001031727;NM_032285	TSS1500;TSS1500	chr19:13875044-13875951	N_Shore
cg26245936	0.688985	0.122408	13	91624536
cg17095910	0.68895	0.0717222	15	68523075	CLN6	NM_017882	TSS1500	chr15:68521418-68522237	S_Shore
cg04607867	0.688927	0.0734734	19	55823827	BRSK1	NM_032430	3'UTR	chr19:55824315-55824600	N_Shore
cg00435616	0.688917	0.132622	7	1080473	C7orf50;C7orf50;C7orf50	NM_001134395;NM_032350;NM_001134396	Body;Body;Body	chr7:1080835-1081069	N_Shore
cg15028160	0.688773	0.102184	19	49622717	PPFIA3;C19orf73;PPFIA3	NM_003660;NM_018111;NM_003660	5'UTR;TSS1500;1stExon	chr19:49622023-49623635	Island
cg11702172	0.68877	0.124932	5	1749342				chr5:1745534-1745851	S_Shelf
cg25685062	0.688742	0.0426562	20	1719855				chr20:1716330-1716653	S_Shelf
cg00923880	0.68871	0.0570698	8	19613178				chr8:19614131-19615307	N_Shore
cg08419873	0.688707	0.0549714	13	27296010
cg04766365	0.688704	0.0420091	17	65040101	CACNG1	NM_000727	TSS1500	chr17:65040729-65041029	N_Shore
cg15225534	0.688698	4.1458e-06	6	33866947
cg02644491	0.688695	0.108614	21	44474019	CBS	NM_000071	Body	chr21:44473839-44474083	Island
cg17030820	0.688525	0.0546565	10	51549260	MSMB;MSMB	NM_138634;NM_002443	TSS1500;TSS1500
cg11503661	0.688506	0.0333894	2	242791120				chr2:242788781-242791121	Island
cg24642844	0.688468	0.130702	7	1081250	C7orf50;C7orf50;C7orf50	NM_001134395;NM_032350;NM_001134396	Body;Body;Body	chr7:1080835-1081069	S_Shore
cg08568736	0.68843	0.0760578	20	1757780				chr20:1757779-1758134	Island
cg13320211	0.688425	0.0778995	1	57037591	PPAP2B;PPAP2B	NM_177414;NM_003713	Body;Body
cg09847490	0.68833	0.0750843	6	130683019				chr6:130686414-130687736	N_Shelf
cg03870172	0.688248	0.00863718	12	113772986	SLC24A6	NM_024959	TSS200	chr12:113772633-113772934	S_Shore
cg18705301	0.688237	0.126556	15	41695430	NDUFAF1	NM_016013	TSS1500	chr15:41694493-41694756	S_Shore
cg21136499	0.688162	0.101116	7	2551978	LFNG	NM_001166355	TSS200
cg25422880	0.688157	0.0437318	2	135218333	TMEM163	NM_030923	Body
cg22319052	0.68814	0.0463372	7	2340959	SNX8	NM_013321	Body
cg01824680	0.688091	0.0973012	22	37755323
cg00818680	0.688057	0.0638305	16	68881254	TMCO7	NM_024562	Body	chr16:68877358-68877817	S_Shelf
cg23658462	0.68804	0.116082	19	1290552	EFNA2	NM_001405	Body	chr19:1290409-1290637	Island
cg21252047	0.688036	0.0654462	9	116419843
cg03020863	0.688003	0.109297	11	104005644	PDGFD;PDGFD	NM_025208;NM_033135	Body;Body
cg17199181	0.687995	0.128244	18	74799250	MBP;MBP	NM_001025100;NM_001025101	Body;Body	chr18:74799144-74800038	Island
cg04043695	0.68799	0.0784643	12	129287642	SLC15A4	NM_145648	Body
cg09553982	0.687973	0.139767	10	77875676	C10orf11	NM_032024	Body	chr10:77872083-77872305	S_Shelf
cg11320749	0.68793	0.0413983	10	130009573				chr10:130008558-130009620	Island
cg26400491	0.687919	0.145965	8	144891915	SCRIB;SCRIB	NM_015356;NM_182706	Body;Body	chr8:144891737-144892026	Island
cg08610326	0.687919	0.0253742	8	141540813
cg03792042	0.687905	0.0748148	8	145045235	PLEC1;PLEC1	NM_000445;NM_201378	Body;Body	chr8:145047293-145052305	N_Shelf
cg08613384	0.687895	0.0422594	19	54968314	LENG8	NM_052925	Body	chr19:54971878-54972090	N_Shelf
cg21785750	0.687893	0.0990203	7	142428317
cg20239174	0.687824	0.0340524	15	74072364
cg05528280	0.687772	0.0791442	10	464225	DIP2C	NM_014974	Body	chr10:465928-466396	N_Shore
cg17921363	0.687767	0.00825447	21	46696742	POFUT2;POFUT2;POFUT2	NR_004858;NM_015227;NM_133635	Body;Body;Body	chr21:46696590-46696835	Island
cg20313838	0.687677	0.118617	6	167704673	UNC93A;UNC93A	NM_001143947;NM_018974	TSS200;TSS200
cg07570687	0.687668	0.110926	10	102243282	WNT8B	NM_003393	3'UTR	chr10:102241980-102242559	S_Shore
cg18720828	0.687597	0.0833657	18	55862058	NEDD4L;NEDD4L;NEDD4L;NEDD4L;NEDD4L;NEDD4L;NEDD4L;NEDD4L	NM_001144964;NM_015277;NM_001144968;NM_001144967;NM_001144970;NM_001144971;NM_001144965;NM_001144969	5'UTR;Body;Body;Body;TSS1500;5'UTR;5'UTR;Body	chr18:55862653-55862873	N_Shore
cg18924229	0.687584	0.0455135	7	3227262
cg07018435	0.68746	0.101276	1	246860007
cg26446133	0.687366	0.0790958	18	72167187	CNDP2;CNDP2;CNDP2	NM_001168499;NM_001168499;NM_018235	5'UTR;1stExon;5'UTR	chr18:72162935-72164039	S_Shelf
cg24442454	0.687268	0.096007	6	37616803	MDGA1	NM_153487	Body	chr6:37616722-37617179	Island
cg25975856	0.687231	0.130722	3	19930780	EFHB	NM_144715	Body
cg02368869	0.68722	0.151415	1	206243998	C1orf186	NM_001007544	5'UTR
cg17191567	0.687215	0.0940132	10	6178319
cg01365152	0.686954	0.0419126	1	159683813	CRP	NM_000567	Body
cg16646600	0.686854	0.0497358	1	54562543	C1orf83	NM_153035	3'UTR
cg12537405	0.686797	0.0845849	10	134898881				chr10:134896690-134897151	S_Shore
cg01292810	0.686771	0.0719483	3	184241840				chr3:184243085-184243328	N_Shore
cg27391564	0.686678	0.0560089	2	240530497
cg20585841	0.686555	0.0836331	8	102729926	NCALD;NCALD;NCALD;NCALD;NCALD;NCALD;NCALD;NCALD	NM_001040630;NM_001040625;NM_001040629;NM_032041;NM_001040624;NM_001040626;NM_001040627;NM_001040628	Body;Body;Body;Body;Body;Body;Body;Body
cg24891660	0.686533	0.0683646	8	145003653	PLEC1;PLEC1;PLEC1;PLEC1;PLEC1;PLEC1;PLEC1;PLEC1	NM_201378;NM_201384;NM_201382;NM_201381;NM_000445;NM_201380;NM_201383;NM_201379	Body;Body;Body;Body;Body;Body;Body;Body	chr8:145003589-145004145	Island
cg27224809	0.686522	0.00637789	1	230458334	PGBD5	NM_024554	3'UTR
cg07102368	0.686519	0.0675067	15	76455848	C15orf27	NM_152335	Body
cg25625233	0.686497	0.128117	1	59166857	MYSM1	NM_001085487	TSS1500
cg19766460	0.686495	0.10842	21	43528205	UMODL1;UMODL1;C21orf128	NM_173568;NM_001004416;NR_027243	Body;Body;Body	chr21:43526570-43526817	S_Shore
cg22802687	0.686398	0.0838551	17	37781256				chr17:37783314-37783919	N_Shelf
cg14815609	0.686357	0.0982249	11	116647723				chr11:116643309-116643892	S_Shelf
cg17051704	0.686345	0.0688541	15	29424197	FAM189A1	NM_015307	Body
cg01079515	0.686209	0.124432	3	195576629
cg17398613	0.686191	0.0672059	21	43919853	SLC37A1	NM_018964	5'UTR	chr21:43916278-43916900	S_Shelf
cg15274294	0.686134	0.102049	6	14884128
cg03598313	0.686095	0.0750848	1	208955564
cg19488093	0.686035	0.00406299	7	134576255	CALD1;CALD1;CALD1;CALD1;CALD1;CALD1;CALD1	NM_033157;NM_033140;NM_033140;NM_033139;NM_033139;NM_033138;NM_004342	Body;1stExon;5'UTR;1stExon;5'UTR;Body;Body
cg26421310	0.68601	0.0274345	1	25257058	RUNX3;RUNX3	NM_004350;NM_001031680	TSS1500;Body	chr1:25255527-25259005	Island
cg19985056	0.685922	0.145344	5	56595244
cg27398640	0.685898	0.102747	15	77910606	LINGO1	NM_032808	Body	chr15:77906410-77908136	S_Shelf
cg17426568	0.685796	0.0722921	6	170418587
cg13283094	0.685785	0.170286	2	20772737
cg05272587	0.685775	0.0949866	13	111038400	COL4A2	NM_001846	Body	chr13:111038079-111038401	Island
cg07856975	0.6857	0.075331	6	36356162	ETV7	NM_016135	TSS1500	chr6:36355277-36356016	S_Shore
cg24844545	0.685423	0.0699907	1	11908347	NPPA	NM_006172	TSS1500
cg10875794	0.685361	0.0744564	5	115425060	COMMD10	NM_016144	Body	chr5:115420581-115421165	S_Shelf
cg05861291	0.685326	3.1467e-06	2	207987538	KLF7	NM_003709	Body
cg25353752	0.685293	3.14704e-06	5	665376	TPPP	NM_007030	Body	chr5:665187-665401	Island
cg11051221	0.685289	0.121159	19	1990679	BTBD2	NM_017797	Body	chr19:1990657-1990897	Island
cg08331829	0.685248	0.119921	20	10412596	MKKS;MKKS	NM_170784;NM_018848	5'UTR;TSS200	chr20:10414276-10414993	N_Shore
cg03751055	0.685245	0.11078	10	131380455	MGMT	NM_002412	Body
cg03948194	0.685227	0.1086	15	41836588	RPAP1	NM_015540	TSS200	chr15:41836145-41836612	Island
cg19825371	0.685222	0.0889614	17	79454562				chr17:79454734-79455823	N_Shore
cg08639402	0.685191	0.0668285	6	17600538	FAM8A1;FAM8A1	NM_016255;NM_016255	5'UTR;1stExon	chr6:17600382-17601397	Island
cg23968456	0.685069	0.00254766	10	73521631	CDH23;C10orf54	NM_022124;NM_022153	Body;Body
cg05860111	0.684997	0.0416486	5	14441261	TRIO	NM_007118	Body
cg23514537	0.684941	0.124155	5	176833880	F12	NM_000505	Body	chr5:176830275-176831639	S_Shelf
cg13115222	0.684933	0.0601401	1	203670963	ATP2B4;ATP2B4	NM_001001396;NM_001684	Body;Body
cg26371957	0.68488	0.117099	12	739280	NINJ2	NM_016533	Body
cg19346786	0.684872	0.1089	7	2764209
cg01242677	0.68482	0.122763	7	16439847	ISPD;ISPD	NM_001101426;NM_001101417	Body;Body
cg23595055	0.684737	0.0646066	1	167063668	DUSP27	NM_001080426	TSS1500
cg17658113	0.684727	0.0804571	11	1413282	BRSK2	NM_003957	Body	chr11:1410119-1412346	S_Shore
cg17524180	0.684676	0.0721325	13	113633600	MCF2L;MCF2L	NM_001112732;NM_024979	Body;TSS200	chr13:113633843-113634065	N_Shore
cg20638140	0.684641	0.064833	2	107469723	ST6GAL2;ST6GAL2;ST6GAL2	NM_001142352;NM_032528;NM_001142351	5'UTR;5'UTR;5'UTR
cg13263323	0.684641	0.135029	15	86062960	AKAP13;AKAP13	NM_007200;NM_006738	Body;Body
cg05592146	0.684635	0.129909	16	2198484	RAB26	NM_014353	TSS200	chr16:2198455-2199129	Island
cg23610373	0.684617	0.0438708	1	149298587
cg05626073	0.684604	0.0734867	11	971527	AP2A2	NM_012305	Body	chr11:975211-975776	N_Shelf
cg16633925	0.684599	0.0556284	19	718875	PALM;PALM	NM_002579;NM_001040134	Body;Body	chr19:719098-720953	N_Shore
cg08471713	0.684593	0.0713014	17	41738893	MEOX1;MEOX1;MEOX1	NM_013999;NM_004527;NM_001040002	1stExon;1stExon;5'UTR
cg00807871	0.684487	0.0903848	6	37617124	MDGA1	NM_153487	Body	chr6:37616722-37617179	Island
cg13574848	0.684464	0.130264	1	24611021
cg19308663	0.684456	0.0867901	11	118741387
cg26808510	0.684451	0.0445443	4	3673098				chr4:3671157-3671532	S_Shore
cg06954199	0.684445	0.118261	1	5893907
cg04517722	0.684438	0.100088	19	17905589	B3GNT3	NM_014256	TSS1500	chr19:17905579-17906317	Island
cg14370784	0.684415	0.0919935	9	140446656	MRPL41	NM_032477	Body	chr9:140445653-140446891	Island
cg15170442	0.684358	0.0316909	8	144521607	ZC3H3	NM_015117	Body	chr8:144521358-144521608	Island
cg19536664	0.684308	0.0978755	17	6899085	ALOX12	NM_000697	TSS1500	chr17:6898820-6900427	Island
cg01630032	0.684297	0.0998938	16	78675680	WWOX	NM_016373	Body
cg21341645	0.684295	0.122392	7	155091523	INSIG1;INSIG1;INSIG1	NM_005542;NM_198337;NM_198336	Body;Body;Body	chr7:155088705-155090212	S_Shore
cg15932886	0.684234	3.68047e-06	3	139153553
cg18202492	0.684229	0.0414144	1	54274105	TMEM48;TMEM48;TMEM48	NM_018087;NR_033142;NM_001168551	Body;Body;Body
cg02637094	0.684209	0.106388	3	44914888	TGM4	NM_003241	TSS1500
cg15928398	0.684205	0.0750112	3	186647950	ST6GAL1;ST6GAL1	NM_173216;NM_173217	TSS1500;TSS1500	chr3:186648174-186649103	N_Shore
cg04222842	0.684181	0.09291	1	225965391	SRP9;SRP9	NM_003133;NM_001130440	TSS200;TSS200	chr1:225965330-225965734	Island
cg25456020	0.684114	0.102302	17	159130	RPH3AL	NM_006987	Body	chr17:156962-157220	S_Shore
cg17240725	0.684113	0.0973422	7	73149356	WBSCR26	NR_026690	TSS200	chr7:73152564-73153716	N_Shelf
cg06129617	0.684097	0.10704	2	110015249	SH3RF3	NM_001099289	Body
cg01781018	0.684085	0.0749427	3	16924563				chr3:16925381-16926849	N_Shore
cg08382737	0.684022	0.078969	19	49617001	LIN7B	NM_022165	TSS1500	chr19:49617455-49618569	N_Shore
cg13136933	0.683989	0.044982	15	57592040	LOC283663	NR_024433	TSS1500
cg24937136	0.683965	0.0856557	1	226593346	PARP1	NM_001618	Body	chr1:226595333-226595939	N_Shore
cg01119278	0.683961	0.0921321	6	110721349	DDO;DDO	NM_004032;NM_003649	Body;Body	chr6:110721059-110721630	Island
cg07181209	0.683926	0.0965495	5	153585979	GALNT10	NM_198321	Body
cg13752114	0.683874	0.059364	3	195489708	MUC4;MUC4;MUC4	NM_018406;NM_138297;NM_004532	Body;Body;Body	chr3:195489669-195489943	Island
cg26021706	0.683839	0.111404	1	117127417	IGSF3;IGSF3	NM_001007237;NM_001542	Body;Body
cg09537038	0.683767	0.0632287	4	185291534
cg08444004	0.683754	0.0981989	2	240086178	HDAC4	NM_006037	Body
cg01874867	0.683752	0.0691444	7	94954059	PON1	NM_000446	TSS200	chr7:94953769-94953971	S_Shore
cg00635560	0.683738	0.116483	12	56359158	CDK2;CDK2;SILV	NM_001798;NM_052827;NM_006928	TSS1500;TSS1500;Body	chr12:56360467-56360909	N_Shore
cg25853960	0.683713	0.127093	13	34650841
cg14525755	0.683683	0.0692759	12	132671672				chr12:132673993-132675241	N_Shelf
cg04836472	0.683648	0.0696831	21	34405997				chr21:34405577-34406538	Island
cg25356393	0.683624	0.102387	20	62052156	KCNQ2;KCNQ2;KCNQ2;KCNQ2	NM_172108;NM_172106;NM_172107;NM_004518	Body;Body;Body;Body	chr20:62051941-62052286	Island
cg27581031	0.683592	0.100169	17	48348565	TMEM92	NM_001168215	TSS1500	chr17:48350422-48350832	N_Shore
cg09934782	0.68356	0.0161605	10	13516746	BEND7;BEND7	NM_152751;NM_001100912	Body;Body	chr10:13516165-13516747	Island
cg04757492	0.683558	0.0639452	8	145003862	PLEC1;PLEC1;PLEC1;PLEC1;PLEC1;PLEC1;PLEC1;PLEC1	NM_201378;NM_201384;NM_201382;NM_201381;NM_000445;NM_201380;NM_201383;NM_201379	Body;Body;Body;Body;Body;Body;Body;Body	chr8:145003589-145004145	Island
cg12897067	0.683552	0.113676	5	135418308				chr5:135416204-135416475	S_Shore
cg02296627	0.683514	0.0792012	16	508045	RAB11FIP3	NM_014700	Body
cg02452435	0.683371	0.0536106	17	71188192	COG1	NM_018714	TSS1500	chr17:71188407-71189458	N_Shore
cg14159526	0.683299	0.0904436	9	35868608
cg03254023	0.683166	0.0308941	2	240650458				chr2:240649998-240650205	S_Shore
cg24019073	0.683162	0.0657853	19	4448726	UBXN6;UBXN6	NM_001171091;NM_025241	Body;Body	chr19:4446011-4446629	S_Shelf
cg09547190	0.68312	0.0228041	9	95857577	C9orf89	NM_032310	TSS1500	chr9:95857703-95859132	N_Shore
cg21638219	0.683025	0.112441	3	15643617	HACL1;BTD	NM_012260;NM_000060	TSS1500;Body	chr3:15642770-15643581	S_Shore
cg05416434	0.683016	0.0139816	5	6714845	POLS	NM_006999	5'UTR	chr5:6712315-6714900	Island
cg24361198	0.683001	0.0700261	1	242002464
cg12616177	0.682975	0.0863202	7	100434510				chr7:100434982-100435193	N_Shore
cg18894521	0.682958	0.0653077	8	54908935	TCEA1;TCEA1	NM_006756;NM_201437	Body;Body
cg09399716	0.682943	0.0907291	2	46890238
cg27133038	0.682865	0.0346064	6	130536106	SAMD3;SAMD3	NM_152552;NM_001017373	Body;Body
cg14003231	0.682756	0.0423766	6	33640908	ITPR3	NM_002224	Body
cg05555681	0.68271	0.0160301	17	36886288	CISD3	NM_001136498	TSS1500	chr17:36886108-36886525	Island
cg13996476	0.682667	0.00905858	11	77731848	KCTD14	NM_023930	Body
cg26207766	0.682648	0.0769173	2	242763794				chr2:242766046-242766582	N_Shelf
cg10451425	0.68263	0.0817105	16	31478370	ARMC5;ARMC5	NM_001105247;NM_024742	3'UTR;3'UTR	chr16:31475788-31476200	S_Shelf
cg21268422	0.682625	0.104326	21	42620091	BACE2;BACE2;BACE2	NM_012105;NM_138991;NM_138992	Body;Body;Body	chr21:42617817-42618020	S_Shelf
cg22180646	0.682621	0.0964189	15	70447157
cg15737168	0.682616	0.0680409	11	120974095	TECTA	NM_005422	Body
[truncated: 103,624 more rows]
