# Supplementary material for: Genome-wide identification of DNA methylation QTLs in whole blood highlights pathways for cardiovascular disease
Source: Nat Commun. 2019 Sep 19;10:4267. doi: 10.1038/s41467-019-12228-z (PMC6753136; doi:10.1038/s41467-019-12228-z)
Supplement: Supplementary file 3 — Dataset 2 [file 41467_2019_12228_MOESM3_ESM.xlsx]

## Sheet: Sheet1
Supplementary Data 2: CpGs with household effects >0.1
CpG	H2	Household Effect	CHR	MAPINFO	UCSC_RefGene_Name	UCSC_RefGene_Accession	UCSC_RefGene_Group	UCSC_CpG_Islands_Name	Relation_to_UCSC_CpG_Island
cg23715435	0.0357738	0.923955	6	26027513	HIST1H4B	NM_003544	TSS200	chr6:26027160-26027626	Island
cg20750606	0.0395916	0.922544	13	21714611	SAP18	NM_005870	TSS200	chr13:21714289-21715115	Island
cg11542469	0.043677	0.909397	11	111957496	SDHD;TIMM8B;TIMM8B;TIMM8B	NM_003002;NM_012459;NM_012459;NR_028383	TSS200;1stExon;5'UTR;Body	chr11:111957352-111957681	Island
cg26273962	0.0198019	0.907863	10	97321188	SORBS1;SORBS1	NM_024991;NM_015385	TSS200;TSS200	chr10:97320424-97321483	Island
cg09797645	0.0397631	0.906854	10	35415606	CREM;CREM;CREM;CREM;CREM;CREM	NM_182850;NM_182853;NM_183060;NM_001881;NM_183013;NM_181571	TSS200;TSS200;TSS1500;TSS200;TSS200;TSS1500	chr10:35415788-35416685	N_Shore
cg14274482	0.0339895	0.905505	22	50913571	SBF1	NM_002972	TSS200	chr22:50912550-50913857	Island
cg03762431	0.055367	0.90206	2	71295394	NAGK	NM_017567	TSS200	chr2:71295160-71296002	Island
cg13926468	0.011098	0.899594	13	115080241	ZNF828;ZNF828;ZNF828	NM_032436;NM_001164145;NM_001164144	5'UTR;5'UTR;5'UTR	chr13:115079664-115080365	Island
cg26829925	0.0395421	0.898051	15	80216159	C15orf37;ST20	NR_028330;NM_001100880	Body;TSS200	chr15:80215358-80216500	Island
cg23288653	0.0429906	0.897481	1	155145780	TRIM46;KRTCAP2;KRTCAP2	NM_025058;NM_173852;NM_173852	TSS1500;1stExon;5'UTR	chr1:155145342-155145938	Island
cg20815026	0.0540777	0.895542	17	29421851	NF1;NF1;NF1	NM_000267;NM_001128147;NM_001042492	TSS200;TSS200;TSS200	chr17:29421595-29422067	Island
cg10925417	0.0627696	0.895537	11	64875148	C11orf2	NM_013265	Body	chr11:64875134-64876243	Island
cg12260801	0.0308329	0.894681	7	1045157	C7orf50;C7orf50;C7orf50	NM_001134395;NM_032350;NM_001134396	Body;Body;Body	chr7:1045943-1046441	N_Shore
cg09170051	0.00828208	0.893872	1	19229061	ALDH4A1;ALDH4A1;ALDH4A1;ALDH4A1	NM_003748;NM_170726;NM_003748;NM_170726	1stExon;1stExon;5'UTR;5'UTR	chr1:19228828-19229634	Island
cg17216758	0.0458202	0.887898	10	133834730
cg21380341	0.0455884	0.887495	12	94543978	PLXNC1	NM_005761	Body	chr12:94541727-94544000	Island
cg20690919	0.0482422	0.887235	1	62901654	USP1;USP1;USP1	NM_001017416;NM_001017415;NM_003368	TSS1500;TSS1500;TSS1500	chr1:62901651-62903667	Island
cg18715716	0.0395658	0.884557	3	52489445	TNNC1;NISCH	NM_003280;NM_007184	TSS1500;TSS200	chr3:52489417-52490008	Island
cg25552655	0.031733	0.88392	19	33864476	CEBPG	NM_001806	TSS200	chr19:33864176-33865010	Island
cg01559436	0.060533	0.883311	5	94890783	ARSK;TTC37	NM_198150;NM_014639	TSS200;TSS200	chr5:94890407-94891169	Island
cg19437341	0.0315153	0.88246	19	46272643	SIX5	NM_175875	TSS200	chr19:46270699-46275167	Island
cg18527435	0.0605741	0.882288	2	196933656	DNAH7	NM_018897	TSS200	chr2:196933310-196933665	Island
cg10886005	0.0193916	0.881336	2	98612331	TMEM131;TMEM131	NM_015348;NM_015348	5'UTR;1stExon	chr2:98611733-98612944	Island
cg22474865	0.0294105	0.879071	17	1627757	WDR81;WDR81;WDR81;WDR81	NM_001163811;NM_001163673;NM_001163809;NM_152348	TSS200;Body;TSS1500;5'UTR	chr17:1627745-1629897	Island
cg06804154	0.0404882	0.875995	1	109825675	PSRC1;PSRC1;PSRC1;PSRC1	NM_001005290;NM_001032291;NM_032636;NM_001032290	5'UTR;5'UTR;5'UTR;5'UTR	chr1:109825710-109826207	N_Shore
cg21077069	0.069895	0.873232	7	99063506	ATP5J2;ATP5J2;ATP5J2;ATP5J2	NM_001003714;NM_004889;NM_001039178;NM_001003713	Body;Body;Body;Body	chr7:99063423-99063624	Island
cg23359173	0.0672842	0.870476	7	56119384	PSPH;CCT6A;CCT6A;CCT6A;CCT6A	NM_004577;NM_001009186;NM_001762;NM_001009186;NM_001762	TSS200;1stExon;5'UTR;5'UTR;1stExon	chr7:56119045-56119963	Island
cg14536467	0.0719216	0.8699	19	17412305	ABHD8	NM_024527	Body	chr19:17412036-17412417	Island
cg01300410	0.0446468	0.869161	10	95653653	TMEM20;TMEM20	NM_153226;NM_001134658	TSS200;TSS200	chr10:95653641-95654181	Island
cg22228373	0.0200694	0.869124	1	153939849	SLC39A1;CREB3L4	NM_014437;NM_130898	5'UTR;TSS1500	chr1:153939643-153939980	Island
cg27163061	0.0721572	0.868998	11	64135902	RPS6KA4;MIR1237;RPS6KA4	NM_001006944;NR_031602;NM_003942	Body;TSS200;Body	chr11:64135815-64136381	Island
cg22955628	0.0375739	0.868234	19	45752130				chr19:45754630-45755261	N_Shelf
cg18477789	0.047655	0.867482	7	22862540	TOMM7	NM_019059	TSS200	chr7:22862400-22862624	Island
cg10120807	0.0722406	0.86703	16	69350190	VPS4A	NM_013245	Body
cg08093226	0.0477313	0.86532	3	48754594	IP6K2;IP6K2;IP6K2;IP6K2;IP6K2;IP6K2;IP6K2;IP6K2;IP6K2;IP6K2;IP6K2;IP6K2;IP6K2;IP6K2	NM_001005911;NM_001005911;NM_001005910;NM_001146178;NM_016291;NM_016291;NM_001146179;NM_001005909;NR_027437;NM_001146179;NM_001146178;NR_027438;NM_001005909;NM_001005910	1stExon;5'UTR;5'UTR;1stExon;1stExon;5'UTR;5'UTR;5'UTR;Body;1stExon;5'UTR;Body;1stExon;1stExon	chr3:48754577-48754904	Island
cg00690271	0.0640267	0.864391	12	49658716	TUBA1C	NM_032704	TSS200	chr12:49658246-49659175	Island
cg23012552	0.0445573	0.863885	2	196522377	SLC39A10;SLC39A10	NM_001127257;NM_020342	5'UTR;5'UTR	chr2:196521555-196522950	Island
cg17031656	0.0744545	0.86306	1	109801247	CELSR2	NM_001408	Body	chr1:109801054-109801700	Island
cg26819140	0.0145472	0.862313	22	36925319	EIF3D	NM_003753	TSS200	chr22:36924935-36925640	Island
cg25800118	0.0424168	0.861688	15	63481471	RAB8B	NM_016530	TSS1500	chr15:63481449-63481975	Island
cg16043990	0.0265034	0.861452	14	104314434	PPP1R13B	NM_015316	TSS1500	chr14:104313161-104314990	Island
cg17791945	0.0220603	0.860936	12	98897752				chr12:98897604-98897849	Island
cg21410961	0.00602333	0.860646	1	44435937	DPH2;DPH2	NM_001039589;NM_001384	1stExon;1stExon	chr1:44435409-44436114	Island
cg25615509	0.0310038	0.860101	22	32146195	C22orf30	NM_173566	TSS200	chr22:32145635-32146200	Island
cg06523340	0.0194282	0.858299	1	231376895	GNPAT;C1orf131;C1orf131	NM_014236;NM_152379;NM_152379	TSS200;1stExon;5'UTR	chr1:231376796-231377243	Island
cg05349077	0.0666762	0.857991	16	630159	PIGQ;PIGQ	NM_148920;NM_004204	Body;Body	chr16:629463-629903	S_Shore
cg22920873	0.0412271	0.856589	7	139025153	C7orf55	NM_197964	TSS1500	chr7:139024930-139026298	Island
cg10382410	0.0852563	0.855403	7	100084527	C7orf51	NM_173564	Body	chr7:100086074-100086286	N_Shore
cg17491548	0.0417673	0.853678	2	73612889	ALMS1;ALMS1	NM_015120;NM_015120	1stExon;5'UTR	chr2:73612655-73613661	Island
cg18457775	0.0660493	0.853601	11	108093680	ATM;ATM;NPAT	NM_000051;NM_000051;NM_002519	1stExon;5'UTR;TSS1500	chr11:108093211-108093969	Island
cg03693601	0.0874798	0.852653	16	46655349	SHCBP1	NM_024745	TSS200	chr16:46655002-46655374	Island
cg13773914	0.0267363	0.851838	4	122872367	TRPC3	NM_001130698	Body	chr4:122871412-122873182	Island
cg08056012	0.0685395	0.851515	3	130612679	ATP2C1;ATP2C1;ATP2C1;ATP2C1	NM_001001485;NM_001001487;NM_014382;NM_001001486	TSS1500;TSS1500;TSS1500;TSS1500	chr3:130612285-130613485	Island
cg19267325	0.0194149	0.851382	12	45270229	NELL2;NELL2;NELL2;NELL2;NELL2;NELL2;NELL2	NM_001145110;NM_001145108;NM_001145107;NM_001145108;NM_001145109;NM_006159;NM_006159	Body;5'UTR;Body;1stExon;TSS1500;1stExon;5'UTR	chr12:45269830-45270835	Island
cg00705328	1.51754e-06	0.851282	17	80416013	NARF;NARF;NARF;NARF	NM_012336;NM_031968;NM_001038618;NM_001083608	TSS1500;TSS1500;TSS200;TSS1500	chr17:80416004-80417259	Island
cg06398481	0.0584622	0.851131	20	35492283	C20orf117	NM_080627	TSS200	chr20:35491001-35492805	Island
cg07008701	0.0813585	0.850933	21	47552112	COL6A2	NM_001849	Body	chr21:47551837-47552629	Island
cg07352001	0.00365791	0.849833	10	44144445	ZNF32;ZNF32	NM_006973;NM_001005368	TSS200;TSS1500	chr10:44143856-44144698	Island
cg19220754	0.0592482	0.849438	5	72112588	TNPO1	NM_002270	Body	chr5:72112157-72113106	Island
cg26974880	0.065849	0.848949	16	50308058
cg09861958	0.0348893	0.848734	15	40886425	CASC5;CASC5	NM_170589;NM_144508	TSS200;TSS200	chr15:40886396-40886918	Island
cg06893123	0.0729836	0.847037	16	3185027	ZNF213;ZNF213	NM_004220;NM_001134655	TSS200;TSS200	chr16:3184276-3185312	Island
cg24771349	0.0455228	0.845347	3	187457475	BCL6	NM_001706	5'UTR	chr3:187457731-187457948	N_Shore
cg11018723	0.0433936	0.845097	1	25256939	RUNX3;RUNX3	NM_001031680;NM_004350	Body;TSS200	chr1:25255527-25259005	Island
cg00842534	0.0400999	0.843003	19	42724308	ZNF526	NM_133444	TSS200	chr19:42724190-42724665	Island
cg06886867	0.0629842	0.841329	1	23671218	HNRNPR;HNRNPR;HNRNPR;HNRNPR	NM_005826;NM_001102398;NM_001102397;NM_001102399	TSS1500;TSS1500;TSS1500;TSS1500	chr1:23670245-23671363	Island
cg18548263	0.0438104	0.840317	11	66383669	RBM14	NM_006328	TSS1500	chr11:66383571-66385047	Island
cg02172579	0.086556	0.840088	8	41685992	ANK1	NM_001142446	Body	chr8:41685748-41686674	Island
cg25296646	0.0688843	0.838098	22	38349726	POLR2F;POLR2F;C22orf23	NM_021974;NM_021974;NM_032561	5'UTR;1stExon;TSS200	chr22:38349502-38349969	Island
cg21763021	0.0799547	0.835267	20	54967671	AURKA;AURKA;CSTF1;CSTF1;CSTF1;AURKA;AURKA;AURKA;AURKA;CSTF1	NM_198434;NM_198433;NM_001324;NM_001324;NM_001033521;NM_198435;NM_198436;NM_198437;NM_003600;NM_001033522	TSS1500;TSS1500;1stExon;5'UTR;5'UTR;TSS1500;TSS1500;TSS1500;TSS1500;TSS200	chr20:54967036-54968001	Island
cg01718711	0.039875	0.83382	8	8860266	ERI1	NM_153332	TSS200	chr8:8860200-8860742	Island
cg24678700	0.0852949	0.833442	5	76011138	F2R	NM_001992	TSS1500	chr5:76011120-76012292	Island
cg13579957	0.0505579	0.832602	2	62132778	COMMD1	NM_152516	TSS200
cg16807097	0.0609659	0.830021	12	56660896	COQ10A;COQ10A;COQ10A	NM_001099337;NM_144576;NM_144576	TSS200;1stExon;5'UTR	chr12:56660442-56661131	Island
cg25677844	0.0586795	0.82874	20	3800843	C20orf29	NM_018347	TSS1500	chr20:3800761-3801546	Island
cg22793988	0.0708605	0.828668	12	76953795	OSBPL8;OSBPL8	NM_020841;NM_001003712	TSS1500;TSS1500	chr12:76952707-76953830	Island
cg03342130	0.0480317	0.82835	1	244211790				chr1:244211034-244212088	Island
cg22227058	0.058268	0.826327	5	159846119	SLU7;SLU7	NM_006425;NM_006425	1stExon;5'UTR	chr5:159845996-159846260	Island
cg05058263	0.0638438	0.82564	1	15853181	DNAJC16	NM_015291	TSS200	chr1:15853108-15853663	Island
cg19879265	0.081252	0.825335	14	105963772	C14orf80;C14orf80;C14orf80	NM_001134877;NM_001134876;NM_001134875	Body;Body;Body	chr14:105963578-105963808	Island
cg02287630	0.0651597	0.821636	1	101361426	SLC30A7;EXTL2;EXTL2;SLC30A7	NM_001144884;NM_001033025;NM_001439;NM_133496	TSS1500;TSS1500;TSS1500;TSS1500	chr1:101361549-101361808	N_Shore
cg00822591	0.0756725	0.819852	3	16306489	DPH3;OXNAD1;DPH3;DPH3;DPH3	NM_206831;NM_138381;NM_206831;NM_001047434;NM_001047434	5'UTR;TSS1500;1stExon;5'UTR;1stExon	chr3:16306136-16306986	Island
cg11995300	0.0169667	0.816755	19	30302910	CCNE1;CCNE1;CCNE1	NM_057182;NM_001238;NM_001238	TSS1500;5'UTR;1stExon	chr19:30302856-30303681	Island
cg19886179	0.0413215	0.815324	2	162164993	PSMD14;PSMD14	NM_005805;NM_005805	1stExon;5'UTR	chr2:162164675-162165248	Island
cg23509889	0.0417676	0.815316	20	30310603	BCL2L1;BCL2L1;BCL2L1;BCL2L1	NM_138578;NM_001191;NM_001191;NM_138578	5'UTR;1stExon;5'UTR;1stExon	chr20:30310503-30310707	Island
cg01599094	0.0497991	0.811727	19	45867461	ERCC2;ERCC2	NM_001130867;NM_000400	Body;Body	chr19:45866930-45867362	S_Shore
cg14825887	0.0335348	0.810438	2	160143690	WDSUB1;WDSUB1;WDSUB1	NM_001128213;NM_152528;NM_001128212	TSS1500;TSS1500;TSS1500	chr2:160142607-160143567	S_Shore
cg24007915	0.059458	0.809671	2	113299601	POLR1B;POLR1B;POLR1B;POLR1B	NM_001137604;NM_001137604;NM_019014;NM_019014	1stExon;5'UTR;1stExon;5'UTR	chr2:113299403-113300284	Island
cg00517001	0.00963217	0.809301	7	50518170	FIGNL1;FIGNL1	NM_022116;NM_001042762	TSS200;TSS200	chr7:50517627-50518668	Island
cg09605861	0.0646375	0.80866	17	77716008	ENPP7	NM_178543	3'UTR	chr17:77715570-77716061	Island
cg10616306	0.0354527	0.808376	5	87564718	TMEM161B	NM_153354	TSS200	chr5:87564608-87564881	Island
cg19629710	0.0670033	0.807807	18	33647533	RPRD1A	NM_018170	TSS200	chr18:33647065-33647665	Island
cg15768556	0.00515274	0.806923	16	128630	MPG;MPG;MPG	NM_001015054;NM_001015052;NM_002434	5'UTR;Body;5'UTR	chr16:127448-128631	Island
cg24623497	0.0986229	0.806192	1	161993745	OLFML2B	NM_015441	TSS200	chr1:161993022-161994131	Island
cg12059226	0.0317341	0.803636	2	152955749	CACNB4;CACNB4;CACNB4	NM_001005746;NM_000726;NM_001145798	TSS1500;TSS200;TSS200	chr2:152954633-152955784	Island
cg04604884	0.062071	0.802746	10	112257943	DUSP5	NM_004419	1stExon	chr10:112257163-112258684	Island
cg00381697	0.0389175	0.801277	19	47742961				chr19:47742725-47743151	Island
cg11227237	0.0545331	0.800129	6	10694873	C6orf52;PAK1IP1;C6orf52;C6orf52	NR_026736;NM_017906;NM_001145020;NR_026737	Body;TSS1500;TSS200;TSS200	chr6:10694617-10695352	Island
cg15649474	0.0791338	0.799652	8	41507852				chr8:41507516-41507868	Island
cg03331468	0.0168986	0.798669	5	130971026	RAPGEF6;RAPGEF6;RAPGEF6;RAPGEF6;RAPGEF6;RAPGEF6	NM_001164388;NM_001164389;NM_001164386;NM_001164387;NM_016340;NM_001164390	TSS200;TSS200;TSS200;TSS200;TSS200;TSS200	chr5:130970415-130971505	Island
cg16705351	0.061005	0.797586	1	226737245	C1orf95	NM_001003665	Body	chr1:226736354-226737412	Island
cg15425427	0.0123696	0.797023	11	65406154	SIPA1;SIPA1	NM_006747;NM_153253	5'UTR;TSS1500	chr11:65408344-65408631	N_Shelf
cg15608402	0.0840265	0.796723	11	3122933	OSBPL5;OSBPL5;OSBPL5	NM_020896;NM_001144063;NM_145638	Body;Body;Body
cg03973866	0.057197	0.795442	1	16270229	ZBTB17	NM_003443	Body	chr1:16269900-16270259	Island
cg13809815	0.0726845	0.794686	14	24912071	SDR39U1	NM_020195	TSS200	chr14:24911411-24912119	Island
cg12111272	0.0310904	0.794181	7	44836113	PPIA	NM_021130	TSS200	chr7:44835726-44836798	Island
cg24419363	0.021812	0.791435	11	6411486	SMPD1;SMPD1;SMPD1	NM_000543;NM_001007593;NR_027400	TSS200;TSS200;TSS200	chr11:6411346-6411913	Island
cg06400595	0.00500273	0.791095	12	56551642	MYL6B;MYL6;MYL6	NM_002475;NM_079423;NM_021019	3'UTR;TSS1500;TSS1500
cg21348771	2.10577e-06	0.789421	6	13486415	C6orf114;GFOD1	NM_033069;NM_018988	TSS200;Body	chr6:13486324-13488792	Island
cg12939436	0.0740744	0.789404	13	29233288	POMP;POMP	NM_015932;NM_015932	5'UTR;1stExon	chr13:29233148-29233513	Island
cg05922961	0.0058942	0.788174	6	5510697	FARS2	NM_006567	Body
cg03854598	0.121249	0.786691	22	43831005	MPPED1	NM_001044370	Body	chr22:43830899-43831162	Island
cg18371567	0.0443828	0.785382	11	85376025	CREBZF;CREBZF;CREBZF;CREBZF;CREBZF;CREBZF	NM_001039618;NM_001039618;NR_028026;NR_028027;NR_028025;NR_028024	1stExon;5'UTR;Body;Body;Body;Body	chr11:85374872-85376234	Island
cg19867517	0.0629642	0.784909	1	224622813	WDR26;WDR26	NM_001115113;NM_025160	TSS1500;TSS1500	chr1:224622597-224622818	Island
cg26331595	0.00242348	0.78475	3	39149181	GORASP1;TTC21A;TTC21A;TTC21A;TTC21A	NM_031899;NM_145755;NM_001105513;NM_001105513;NM_145755	TSS200;1stExon;5'UTR;1stExon;5'UTR	chr3:39148377-39149400	Island
cg07469949	0.0672023	0.784745	19	17378240	C19orf62;C19orf62;C19orf62;C19orf62	NM_001033549;NM_001033549;NM_014173;NM_014173	5'UTR;1stExon;1stExon;5'UTR
cg20675196	0.0714837	0.782031	20	2854059	PTPRA;PTPRA	NM_080840;NM_002836	TSS200;5'UTR	chr20:2852899-2854635	Island
cg05120156	0.0253073	0.78088	1	228290290	C1orf35	NM_024319	Body	chr1:228289669-228291184	Island
cg18934581	2.20163e-06	0.779835	7	89976026	GTPBP10;GTPBP10;GTPBP10;GTPBP10	NM_033107;NM_001042717;NM_033107;NM_001042717	5'UTR;5'UTR;1stExon;1stExon	chr7:89975785-89976027	Island
cg04116858	0.020902	0.779098	1	159895664	TAGLN2	NM_003564	TSS1500	chr1:159894329-159895398	S_Shore
cg07851057	0.0916336	0.777824	5	70751686	BDP1;BDP1	NM_018429;NM_018429	5'UTR;1stExon	chr5:70751401-70751887	Island
cg25456772	0.0307158	0.776179	12	70133054	RAB3IP;RAB3IP;RAB3IP;RAB3IP	NM_175624;NM_022456;NM_175623;NM_175625	5'UTR;5'UTR;TSS200;TSS200	chr12:70132340-70133559	Island
cg07282201	0.0147147	0.774095	11	67177296	TBC1D10C	NM_198517	3'UTR	chr11:67176945-67177169	S_Shore
cg02628050	0.06789	0.773651	2	70418124	C2orf42;C2orf42	NM_017880;NM_017880	1stExon;5'UTR	chr2:70417746-70418310	Island
cg10230308	0.0460916	0.773582	17	61678218	TACO1	NM_016360	TSS200	chr17:61678154-61678678	Island
cg02620694	0.0614542	0.773252	4	46391436	GABRA2;GABRA2	NM_001114175;NM_000807	TSS200;5'UTR	chr4:46391903-46392572	N_Shore
cg07687043	0.0745447	0.773071	9	140484977	ZMYND19	NM_138462	TSS200	chr9:140484219-140485721	Island
cg09558427	0.079765	0.771082	20	45985705	ZMYND8;ZMYND8;ZMYND8	NM_012408;NM_183047;NM_183048	TSS1500;TSS1500;TSS1500
cg03758693	0.0657621	0.767546	1	166944830	ILDR2	NM_199351	TSS1500	chr1:166944674-166945169	Island
cg21193977	0.0557621	0.766831	9	139349785	SEC16A	NM_014866	Body	chr9:139349523-139349805	Island
cg08092446	2.33192e-06	0.766806	19	58987653	ZNF446	NM_017908	TSS200	chr19:58986853-58988049	Island
cg01126855	0.0432854	0.766754	4	183727586				chr4:183727549-183728353	Island
cg02753404	0.0253582	0.766004	15	95258951
cg14312959	0.0753704	0.765827	17	79008933	FLJ90757;BAIAP2;BAIAP2;BAIAP2;BAIAP2	NR_026857;NM_001144888;NM_006340;NM_017450;NM_017451	TSS1500;TSS200;TSS200;TSS200;TSS200	chr17:79008929-79009762	Island
cg22403851	0.0787439	0.764394	2	10952734	PDIA6	NM_005742	Body	chr2:10952402-10953384	Island
cg00052550	0.101351	0.761589	2	238969457	SCLY	NM_016510	TSS200	chr2:238969080-238969919	Island
cg18426487	0.0427797	0.761327	10	35379348	CUL2	NM_003591	TSS200	chr10:35378834-35379632	Island
cg05503412	0.0951182	0.76018	4	57843540	C4orf14	NM_032313	1stExon	chr4:57842634-57843893	Island
cg27446573	0.0813612	0.759992	6	127587934	RNF146	NM_030963	TSS200	chr6:127587833-127588602	Island
cg25036234	0.0399111	0.759662	2	25264781	EFR3B	NM_014971	TSS200	chr2:25264682-25265727	Island
cg16170181	0.146698	0.758506	4	144258448	GAB1;GAB1	NM_002039;NM_207123	Body;Body	chr4:144256931-144258527	Island
cg18109162	0.0622633	0.757738	2	122288280	CLASP1;CLASP1;CLASP1;RNU4ATAC	NM_001142273;NM_015282;NM_001142274;NR_023343	Body;Body;Body;TSS200	chr2:122287620-122288332	Island
cg11155697	2.45451e-06	0.754546	17	46671234	LOC404266;LOC404266;LOC404266;LOC404266;HOXB5	NR_033203;NR_033204;NR_033201;NR_033202;NM_002147	Body;Body;Body;Body;TSS200	chr17:46670522-46671458	Island
cg11850961	0.0919298	0.750625	1	17766227	RCC2;RCC2	NM_001136204;NM_018715	TSS1500;TSS200	chr1:17764072-17765811	S_Shore
cg00971834	0.0860791	0.750617	10	71561574	COL13A1;COL13A1;COL13A1;COL13A1;COL13A1;COL13A1;COL13A1;COL13A1;COL13A1;COL13A1;COL13A1;COL13A1;COL13A1;COL13A1;COL13A1;COL13A1;COL13A1;COL13A1;COL13A1;COL13A1	NM_080811;NM_080804;NM_080812;NM_080806;NM_080814;NM_080808;NM_080803;NM_080799;NM_080800;NM_001130103;NM_080805;NM_080815;NM_080813;NM_080809;NM_080807;NM_080810;NM_080798;NM_080801;NM_080802;NM_005203	TSS200;TSS200;TSS200;TSS200;TSS200;TSS200;TSS200;TSS200;TSS200;TSS200;TSS200;TSS200;TSS200;TSS200;TSS200;TSS200;TSS200;TSS200;TSS200;TSS200	chr10:71561302-71562876	Island
cg13023133	0.0790884	0.750167	13	23949147	SACS	NM_014363	Body	chr13:23949134-23949940	Island
cg17028039	0.00424786	0.747754	10	123357695	FGFR2;FGFR2;FGFR2;FGFR2;FGFR2;FGFR2;FGFR2;FGFR2;FGFR2;FGFR2	NM_001144918;NM_001144919;NM_000141;NM_001144918;NM_022970;NM_001144919;NM_022970;NM_001144917;NM_001144917;NM_000141	5'UTR;5'UTR;5'UTR;1stExon;1stExon;1stExon;5'UTR;5'UTR;1stExon;1stExon	chr10:123356616-123358285	Island
cg13175861	0.0032523	0.747653	2	174829296	SP3;SP3	NM_001017371;NM_003111	TSS1500;Body	chr2:174828330-174830617	Island
cg15872329	0.0474286	0.743278	10	102046237	BLOC1S2;BLOC1S2	NM_173809;NM_001001342	Body;TSS200	chr10:102046142-102046632	Island
cg01670875	0.0933158	0.742641	15	34394114	PGBD4;C15orf24	NM_152595;NM_020154	TSS200;TSS200	chr15:34393814-34394264	Island
cg08051105	0.159518	0.742376	2	234369965	DGKD;DGKD	NM_152879;NM_003648	Body;Body	chr2:234369786-234370099	Island
cg05628381	0.0604535	0.741793	19	982985	WDR18	NM_024100	TSS1500	chr19:982689-983080	Island
cg10832495	0.0272846	0.73996	1	92952103	GFI1;GFI1	NM_001127216;NM_005263	TSS1500;5'UTR	chr1:92945907-92952609	Island
cg23212324	0.0588879	0.738319	14	23772058	PPP1R3E	NR_026862	TSS200	chr14:23770512-23771902	S_Shore
cg16306898	0.132547	0.737726	1	1475675	C1orf70	NM_001114748	1stExon	chr1:1476093-1476669	N_Shore
cg05913672	0.0311549	0.737525	19	12833573	TNPO2;TNPO2;TNPO2	NM_001136196;NM_013433;NM_001136195	TSS200;TSS1500;5'UTR	chr19:12833104-12833574	Island
cg11343534	0.0659072	0.737074	12	122242517	SETD1B;LOC338799	NM_015048;NR_002809	TSS200;TSS1500	chr12:122240899-122243390	Island
cg13902069	0.0681779	0.736078	21	47551987	COL6A2	NM_001849	Body	chr21:47551837-47552629	Island
cg06897790	0.0902416	0.735719	5	87564715	TMEM161B	NM_153354	TSS200	chr5:87564608-87564881	Island
cg02004418	0.0473756	0.735004	2	45236740	SIX2	NM_016932	TSS200	chr2:45235511-45237792	Island
cg02935132	0.00357345	0.733463	2	233924789	INPP5D;INPP5D	NM_001017915;NM_005541	TSS1500;TSS1500	chr2:233925091-233925318	N_Shore
cg19690901	0.00293943	0.731808	21	40817844	SH3BGR;SH3BGR	NM_001001713;NM_001001713	1stExon;5'UTR	chr21:40817302-40817973	Island
cg16247323	0.0534	0.731806	3	15643125	HACL1;HACL1;BTD	NM_012260;NM_012260;NM_000060	1stExon;5'UTR;TSS200	chr3:15642770-15643581	Island
cg08209388	0.0514121	0.730331	2	242212472	HDLBP;HDLBP	NM_005336;NM_203346	5'UTR;TSS200	chr2:242211289-242212308	S_Shore
cg08125719	0.115462	0.730052	1	205012449	CNTN2;CNTN2	NM_005076;NM_005076	1stExon;5'UTR
cg15763984	0.0681655	0.728285	4	1342303	KIAA1530	NM_020894	Body	chr4:1340107-1341471	S_Shore
cg27335720	0.127439	0.72796	19	37064375	ZNF529;ZNF529;ZNF529	NM_001145650;NM_020951;NM_001145649	5'UTR;TSS200;5'UTR	chr19:37063892-37064749	Island
cg10507582	0.0531882	0.727904	13	34392299	RFC3;RFC3;RFC3;RFC3	NM_002915;NM_181558;NM_181558;NM_002915	1stExon;5'UTR;1stExon;5'UTR	chr13:34392127-34392493	Island
cg04247218	2.73269e-06	0.727853	16	27561328	GTF3C1;KIAA0556	NM_001520;NM_015202	TSS200;TSS200	chr16:27560979-27561560	Island
cg21955686	0.0319677	0.727219	17	6555093	C17orf100;MED31;C17orf100	NM_001105520;NM_016060;NM_001105520	5'UTR;TSS200;1stExon	chr17:6554832-6555585	Island
cg13316255	0.0537746	0.725289	15	75165642	SCAMP2;SCAMP2	NM_005697;NM_005697	5'UTR;1stExon	chr15:75165373-75165903	Island
cg16237390	0.0486026	0.725113	12	124156159	TCTN2;TCTN2	NM_001143850;NM_024809	Body;Body	chr12:124155578-124156171	Island
cg09685104	0.0826693	0.725086	18	13726506	C18orf19;C18orf19;RNMT;C18orf19;C18orf19	NM_152352;NM_001098801;NM_003799;NM_152352;NM_001098801	5'UTR;1stExon;TSS200;1stExon;5'UTR	chr18:13725979-13727370	Island
cg04987883	0.0054858	0.723475	5	153826560	SAP30L;SAP30L;SAP30L;SAP30L	NM_001131062;NM_001131063;NM_024632;NR_024084	Body;Body;Body;Body	chr5:153825417-153826526	S_Shore
cg03598080	2.78138e-06	0.721859	2	60781869	BCL11A;BCL11A;BCL11A	NM_018014;NM_022893;NM_138559	TSS1500;TSS1500;TSS1500	chr2:60781019-60782284	Island
cg24172269	0.17507	0.7216	11	133826329	IGSF9B	NM_014987	Body	chr11:133825337-133827457	Island
cg19711007	0.024841	0.720692	1	57044824	PPAP2B;PPAP2B;PPAP2B;PPAP2B	NM_177414;NM_003713;NM_177414;NM_003713	5'UTR;1stExon;1stExon;5'UTR	chr1:57044102-57045117	Island
cg12743976	0.0486986	0.718947	10	31892154				chr10:31892189-31892752	N_Shore
cg08370276	0.121347	0.717658	19	11372779	DOCK6	NM_020812	Body	chr19:11372679-11373126	Island
cg09638668	0.0457998	0.716983	12	106976196	RFX4	NM_213594	TSS1500	chr12:106977388-106977713	N_Shore
cg18857021	4.00272e-06	0.71668	5	53606705	ARL15	NM_019087	TSS1500	chr5:53605932-53606798	Island
cg25613101	0.00613295	0.716036	22	38577875	PLA2G6;PLA2G6	NM_001004426;NM_003560	TSS200;TSS200	chr22:38577678-38578071	Island
cg24429881	0.02664	0.715692	1	166809343	POGK	NM_017542	5'UTR	chr1:166808341-166809344	Island
cg04158115	0.0631267	0.712899	1	36863305	LSM10	NM_032881	5'UTR	chr1:36863211-36863603	Island
cg11025757	0.136041	0.712498	17	73738713	ITGB4;ITGB4;ITGB4	NM_001005731;NM_001005619;NM_000213	Body;Body;Body	chr17:73738579-73738810	Island
cg20986134	0.0731804	0.711086	5	126112439	LMNB1	NM_005573	TSS1500	chr5:126112229-126114229	Island
cg14089474	0.0796981	0.710735	19	45280184	CBLC;CBLC	NM_012116;NM_001130852	TSS1500;TSS1500	chr19:45281133-45281355	N_Shore
cg04389704	0.111207	0.706421	16	30953496	FBXL19	NM_001099784	Body
cg11385003	0.0946985	0.70585	21	45148332	PDXK	NM_003681	Body	chr21:45148454-45149262	N_Shore
cg18018498	0.0710515	0.703311	11	102962968	DCUN1D5	NM_032299	TSS200	chr11:102962274-102963049	Island
cg19588861	0.0389244	0.701632	12	56497945	PA2G4	NM_006191	TSS200	chr12:56497868-56499047	Island
cg15517836	0.0497949	0.701551	2	114647352	ACTR3	NM_005721	TSS200	chr2:114647669-114648312	N_Shore
cg07313340	0.0891839	0.701036	8	1812709	ARHGEF10	NM_014629	Body
cg24067813	0.02164	0.700155	1	152009629	S100A11	NM_005620	TSS200	chr1:152008838-152009112	S_Shore
cg12309516	3.0069e-06	0.699307	15	43785537	TP53BP1;TP53BP1;TP53BP1	NM_001141979;NM_001141980;NM_005657	TSS200;TSS200;5'UTR	chr15:43785243-43785490	S_Shore
cg09418959	3.02805e-06	0.697192	12	110011010	MVK;MMAB;MVK	NM_001114185;NM_052845;NM_000431	TSS1500;Body;TSS1500	chr12:110010994-110011599	Island
cg04508532	0.0520752	0.69713	14	73957626	HEATR4;C14orf169	NM_203309;NM_024644	Body;TSS200	chr14:73957750-73958889	N_Shore
cg19846700	0.0680895	0.695724	12	56473973	ERBB3;ERBB3;ERBB3;ERBB3	NM_001005915;NM_001005915;NM_001982;NM_001982	5'UTR;1stExon;1stExon;5'UTR	chr12:56472792-56474393	Island
cg22902824	0.151644	0.695658	1	6240271	CHD5	NM_015557	TSS200	chr1:6239237-6240814	Island
cg10819617	0.0525407	0.695099	11	77900023	KCTD21;USP35;USP35	NM_001029859;NM_020798;NM_020798	TSS1500;1stExon;5'UTR	chr11:77899564-77899990	S_Shore
cg05488043	0.0337007	0.691734	3	152553061	P2RY1;P2RY1	NM_002563;NM_002563	5'UTR;1stExon	chr3:152552602-152553712	Island
cg02398191	3.08483e-06	0.691514	11	832821	CD151;CD151;CD151;CD151	NM_001039490;NM_004357;NM_139030;NM_139029	TSS200;TSS200;TSS200;TSS200	chr11:829284-833558	Island
cg25084332	0.184814	0.691417	12	62997409	MIRLET7I;C12orf61	NR_029661;NM_175895	TSS200;TSS200	chr12:62996159-62997632	Island
cg13494368	3.09629e-06	0.690368	11	82612683	PRCP;C11orf82;PRCP	NM_005040;NM_145018;NM_199418	TSS1500;TSS200;TSS1500	chr11:82612259-82612844	Island
cg27038002	3.10336e-06	0.689661	16	56716025	MT1X	NM_005952	TSS1500	chr16:56715992-56716425	Island
cg15449664	0.0337639	0.689355	11	119294408	THY1	NM_006288	TSS200	chr11:119292689-119292891	S_Shore
cg15299463	0.0668398	0.689332	19	49865398	TEAD2	NM_003598	5'UTR	chr19:49865341-49865690	Island
cg17177219	0.108847	0.689104	12	104359248	TDG	NM_003211	TSS1500	chr12:104359406-104360023	N_Shore
cg11601252	0.0558058	0.687904	15	68122139	LBXCOR1	NM_001031807	Body	chr15:68115485-68122575	Island
cg19809791	3.14882e-06	0.687191	1	17027832	ESPNP	NR_026567	Body	chr1:17025923-17027942	Island
cg16783764	3.13666e-06	0.686331	14	105790276	PACS2;PACS2	NM_015197;NM_001100913	Body;Body
cg16994128	0.123506	0.684966	7	139044616	LUC7L2	NM_016019	TSS200	chr7:139043885-139045478	Island
cg14016676	0.0370848	0.684941	1	227182615	CDC42BPA;CDC42BPA	NM_014826;NM_003607	Body;Body
cg03442376	0.0515331	0.683788	7	27200451				chr7:27199661-27200960	Island
cg24348442	0.0972439	0.683713	4	119199731	SNHG8;SNORA24	NR_003584;NR_002963	TSS200;TSS1500	chr4:119199620-119200193	Island
cg27251686	3.16558e-06	0.683439	2	62714011
cg26602477	0.127462	0.682344	1	1476845	C1orf70	NM_001114748	TSS1500	chr1:1474962-1475220	S_Shore
cg07383950	0.00122547	0.682207	15	78832523	PSMA4;PSMA4;PSMA4	NM_001102667;NM_002789;NM_001102668	TSS1500;TSS1500;TSS1500	chr15:78832664-78833295	N_Shore
cg05175020	0.027418	0.681401	7	100075402	TSC22D4	NM_030935	Body	chr7:100075303-100075551	Island
cg11345323	0.0757634	0.679836	1	1981825	PRKCZ	NM_002744	TSS200	chr1:1981251-1983212	Island
cg22960067	0.0946332	0.677578	19	44031305	ETHE1	NM_014297	1stExon	chr19:44031127-44031504	Island
cg11228113	0.224672	0.67754	1	149815218	HIST2H2AA3;HIST2H2AA4	NM_003516;NM_001040874	TSS1500;TSS1500	chr1:149811754-149815044	S_Shore
cg10345522	0.0717626	0.674965	14	105169673	INF2;INF2;INF2	NM_022489;NM_032714;NM_001031714	Body;Body;Body	chr14:105167663-105168129	S_Shore
cg21915377	0.0563947	0.673517	3	112738642	C3orf17;C3orf17;C3orf17	NM_015412;NR_027794;NR_027796	TSS200;TSS200;TSS200	chr3:112738244-112738653	Island
cg10282371	0.00720094	0.673116	8	38854376	ADAM9;TM2D2;ADAM9;TM2D2;ADAM9;ADAM9;TM2D2;TM2D2	NR_027638;NM_031940;NR_027878;NM_001024381;NR_027639;NM_003816;NM_078473;NM_001024380	TSS200;TSS1500;TSS200;TSS1500;TSS200;TSS200;TSS1500;TSS1500	chr8:38853700-38855116	Island
cg15503098	0.0893072	0.668452	1	184723524	EDEM3	NM_025191	Body	chr1:184723252-184724438	Island
cg14070281	0.0757891	0.668383	19	54694922	MBOAT7;MBOAT7;MBOAT7;MBOAT7;TSEN34;TSEN34	NM_024298;NM_001146056;NM_001146082;NM_001146083;NM_001077446;NM_024075	TSS1500;TSS1500;TSS1500;TSS1500;TSS200;5'UTR	chr19:54693034-54695497	Island
cg05694095	0.0633233	0.668317	5	169659745	C5orf58	NM_001102609	TSS1500	chr5:169659830-169660229	N_Shore
cg06584662	0.1103	0.667871	3	10362768	SEC13;SEC13;SEC13;SEC13;SEC13	NR_024273;NM_183352;NM_183352;NR_024272;NM_001136232	Body;1stExon;5'UTR;Body;TSS200	chr3:10362506-10362941	Island
cg17230679	0.0725228	0.664174	20	5931099	MCM8;TRMT6;MCM8;TRMT6	NM_182802;NM_015939;NM_032485;NM_015939	TSS200;1stExon;TSS200;5'UTR	chr20:5930962-5931623	Island
cg01943447	0.0264177	0.662972	1	180901423	KIAA1614	NM_020950	Body	chr1:180904316-180904711	N_Shelf
cg17021988	0.00334347	0.662965	4	40428050	RBM47;RBM47	NM_001098634;NM_019027	Body;Body
cg11620896	0.119548	0.661055	11	65627023	MUS81;CFL1	NM_025128;NM_005507	TSS1500;TSS1500	chr11:65624495-65628596	Island
cg18738553	0.0394572	0.659431	7	12250721	TMEM106B;TMEM106B	NM_018374;NM_001134232	TSS200;TSS200	chr7:12250720-12251214	Island
cg26483081	0.0649725	0.658923	5	87564747	TMEM161B	NM_153354	TSS200	chr5:87564608-87564881	Island
cg06803201	3.43894e-06	0.656102	22	51021816	CHKB-CPT1B;LOC100144603;CHKB	NR_027928;NR_021492;NM_005198	TSS1500;Body;TSS1500	chr22:51020656-51021817	Island
cg23369555	0.0936175	0.653622	11	118174085	CD3E	NM_000733	TSS1500
cg20709895	0.0446783	0.652957	11	43965598				chr11:43963626-43966048	Island
cg20991937	0.00704417	0.652169	7	73790421	CLIP2;CLIP2	NM_032421;NM_003388	Body;Body	chr7:73790230-73790510	Island
cg06542654	0.0174426	0.649914	5	115420761	COMMD10	NM_016144	1stExon	chr5:115420581-115421165	Island
cg18267434	3.50099e-06	0.649897	1	193074177	GLRX2;GLRX2	NM_016066;NM_197962	Body;Body	chr1:193074174-193074778	Island
cg19870698	0.0991331	0.649789	14	95239570				chr14:95239375-95239679	Island
cg02259232	0.140272	0.648669	14	47121002	RPL10L;RPL10L	NM_080746;NM_080746	5'UTR;1stExon	chr14:47120868-47121159	Island
cg24772388	0.0530553	0.647048	2	127414883	GYPC;GYPC	NM_016815;NM_002101	Body;Body	chr2:127413696-127414171	S_Shore
cg19342159	0.121485	0.646811	19	18699433	C19orf60;C19orf60	NM_001100418;NM_001100419	TSS200;TSS200	chr19:18699422-18700554	Island
cg05956899	3.54146e-06	0.64585	16	75182805	ZFP1	NM_153688	5'UTR	chr16:75182243-75182846	Island
cg25014411	3.57965e-06	0.642032	12	133758161	ZNF268;ZNF268;ZNF268;ZNF268;ZNF268;ZNF268;ZNF268;ZNF268;ZNF268;ZNF268;ZNF268;ZNF268;ZNF268;ZNF268;ZNF268;ZNF268;ZNF268;ZNF268	NM_001165882;NM_001165884;NM_001165882;NM_001165883;NM_001165887;NM_003415;NM_001165884;NM_001165881;NM_152943;NM_001165887;NM_001165883;NM_003415;NM_001165881;NM_001165886;NM_152943;NM_001165886;NM_001165885;NM_001165885	1stExon;1stExon;5'UTR;1stExon;1stExon;5'UTR;5'UTR;5'UTR;1stExon;5'UTR;5'UTR;1stExon;1stExon;5'UTR;5'UTR;1stExon;1stExon;5'UTR	chr12:133757946-133758188	Island
cg05848070	3.58167e-06	0.641829	12	76479002	NAP1L1;NAP1L1	NM_004537;NM_139207	TSS1500;TSS1500	chr12:76477717-76479131	Island
cg18825430	0.0053603	0.641715	2	86422958	IMMT;IMMT;IMMT	NM_006839;NM_001100170;NM_001100169	TSS200;TSS200;TSS200	chr2:86422068-86422858	S_Shore
cg13847120	0.0583027	0.639525	17	43224789	HEXIM1;HEXIM1	NM_006460;NM_006460	1stExon;5'UTR	chr17:43224933-43227616	N_Shore
cg03204678	3.6134e-06	0.638656	6	26614535				chr6:26614013-26614851	Island
cg05629774	3.99738e-06	0.636814	12	132546836	EP400	NM_015409	Body
cg26138500	0.0927783	0.632089	7	158278954	PTPRN2;PTPRN2;PTPRN2	NM_002847;NM_130842;NM_130843	Body;Body;Body	chr7:158277603-158278027	S_Shore
cg06203471	0.107608	0.631237	1	159750831	DUSP23	NM_017823	5'UTR	chr1:159750416-159751353	Island
cg18664438	0.100911	0.630568	7	155580862				chr7:155579868-155580392	S_Shore
cg02659532	0.152311	0.629393	11	1991875				chr11:1990899-1991211	S_Shore
cg25559103	0.0972146	0.629237	21	46494133	ADARB1;ADARB1;ADARB1;ADARB1;ADARB1;ADARB1;ADARB1;C21orf122	NR_027672;NM_001160230;NM_001112;NR_027674;NM_015833;NM_015834;NR_027673;NR_027292	TSS1500;TSS1500;TSS1500;TSS1500;TSS1500;TSS1500;TSS1500;TSS1500	chr21:46494173-46495472	N_Shore
cg08525989	0.199093	0.628345	20	32262282	NECAB3;NECAB3	NM_031232;NM_031231	TSS200;TSS200	chr20:32261944-32262410	Island
cg07375277	0.0775618	0.627288	19	39390539	SIRT2;NFKBIB;SIRT2;NFKBIB	NM_012237;NM_002503;NM_030593;NM_001001716	TSS200;TSS200;TSS200;TSS200	chr19:39390033-39390895	Island
cg17071409	3.73595e-06	0.626401	4	1343336	KIAA1530	NM_020894	Body	chr4:1340107-1341471	S_Shore
cg01054502	0.0801898	0.624229	16	11439194	C16orf75	NM_152308	TSS200	chr16:11439186-11439767	Island
cg13303475	1.37738e-05	0.623485	12	104234557	NT5DC3	NM_001031701	Body	chr12:104234273-104235327	Island
cg22075671	3.77586e-06	0.622411	5	133747798	CDKN2AIPNL	NM_080656	TSS1500	chr5:133747366-133747799	Island
cg00578154	0.0923595	0.62141	19	37288705				chr19:37288342-37288723	Island
cg03774468	0.0376213	0.616842	3	140950104	ACPL2;ACPL2	NM_001037172;NM_152282	TSS1500;TSS1500	chr3:140949911-140950963	Island
cg16416718	0.160254	0.614058	1	6844519	CAMTA1	NM_015215	TSS1500	chr1:6844313-6846366	Island
cg22065500	3.87062e-06	0.612934	7	128695353	TNPO3;LOC286016	NM_012470;NR_002187	TSS200;Body	chr7:128694513-128695357	Island
cg18953873	0.07686	0.612661	10	89622547	PTEN;KILLIN;KILLIN	NM_000314;NM_001126049;NM_001126049	TSS1500;1stExon;5'UTR	chr10:89621772-89624128	Island
cg23700778	3.89204e-06	0.610792	7	36406715	KIAA0895;KIAA0895;KIAA0895	NM_015314;NM_015314;NM_001100425	1stExon;5'UTR;Body	chr7:36406370-36407017	Island
cg25079102	0.173133	0.608459	12	114843435	TBX5;TBX5;TBX5;TBX5	NM_181486;NM_000192;NM_181486;NM_080717	1stExon;5'UTR;5'UTR;5'UTR	chr12:114843022-114843610	Island
cg00473384	0.162906	0.607875	20	17550438	DSTN;DSTN	NM_001011546;NM_006870	TSS200;TSS200	chr20:17550330-17551317	Island
cg04767756	0.106261	0.607353	16	10652706	EMP2	NM_001424	5'UTR
cg11811655	3.93501e-06	0.606495	6	166796756	BRP44L	NM_016098	TSS1500	chr6:166795368-166797301	Island
cg19118812	0.394397	0.605602	7	37488438	ELMO1;ELMO1	NM_014800;NM_014800	5'UTR;1stExon	chr7:37487354-37488672	Island
cg24103293	3.95486e-06	0.60451	1	64125382	PGM1	NM_002633	3'UTR
cg21388527	0.0407694	0.603396	3	96532024	EPHA6	NM_001080448	TSS1500	chr3:96532023-96533625	Island
ch.20.10785098F	0.0131512	0.60278	20	10837098
cg14508904	0.155254	0.600756	11	9482435	ZNF143	NM_003442	TSS200	chr11:9482109-9483152	Island
cg24439070	0.0679162	0.600037	22	42977869	RRP7B	NR_002184	Body	chr22:42977728-42978214	Island
cg26187225	4.05213e-06	0.594783	11	70116686	PPFIA1;PPFIA1	NM_177423;NM_003626	TSS200;TSS200	chr11:70116237-70117497	Island
cg17629796	0.0353256	0.594041	13	30707265
cg04044561	4.06008e-06	0.593988	7	100303839	POP7;POP7	NM_005837;NM_005837	5'UTR;1stExon	chr7:100303014-100304079	Island
cg13863009	4.06479e-06	0.593517	12	53835412	PRR13;PRR13	NM_018457;NM_001005354	TSS200;TSS200	chr12:53835295-53835568	Island
cg25778535	0.165177	0.591588	11	8190572	RIC3;RIC3;RIC3;RIC3	NM_001135109;NM_024557;NM_001135109;NM_024557	1stExon;5'UTR;5'UTR;1stExon	chr11:8190226-8190671	Island
cg21125037	0.16539	0.589247	13	74708167	KLF12	NM_007249	TSS200	chr13:74708001-74709601	Island
cg05316043	0.101865	0.588983	10	83634974	NRG3;NRG3	NM_001010848;NM_001165972	TSS200;TSS200	chr10:83633820-83635729	Island
cg14078322	0.0850653	0.58686	17	80656840	RAB40B	NM_006822	TSS1500	chr17:80655335-80657183	Island
cg16320413	0.0342963	0.584158	3	185303898	SENP2	NM_021627	TSS200	chr3:185303822-185304497	Island
cg10333041	6.02745e-06	0.58351	11	9595191	WEE1;WEE1	NM_001143976;NM_003390	TSS1500;TSS200	chr11:9594346-9596536	Island
cg06504518	4.16903e-06	0.583093	5	133984392	SEC24A	NM_021982	TSS200	chr5:133984171-133984994	Island
cg10109442	0.128138	0.582828	3	50358887	HYAL2;HYAL2;HYAL2	NM_003773;NM_033158;NM_033158	5'UTR;1stExon;5'UTR	chr3:50358378-50359606	Island
cg00427454	4.17907e-06	0.582089	1	151119109	SEMA6C	NM_030913	TSS200	chr1:151118049-151119373	Island
cg22512847	0.134957	0.581315	17	27002475	SUPT6H	NM_003170	Body
cg05643490	0.129483	0.58118	6	39693249	KIF6	NM_145027	TSS200	chr6:39692743-39692966	S_Shore
cg26660414	0.00748674	0.578583	14	23652729	SLC7A8;SLC7A8	NM_012244;NM_012244	5'UTR;1stExon
cg26185843	0.0599073	0.57844	1	155532548	ASH1L;LOC645676	NM_018489;NR_027023	TSS1500;Body	chr1:155531914-155533280	Island
cg19761337	5.85556e-06	0.57757	3	155588136	GMPS	NM_003875	TSS200	chr3:155588009-155589602	Island
cg02024446	0.0481335	0.57733	10	15139869	RPP38;C10orf111;RPP38;RPP38	NM_001097590;NM_153244;NM_183005;NM_006414	5'UTR;TSS1500;5'UTR;5'UTR	chr10:15138965-15139851	S_Shore
cg27358097	0.292715	0.575602	11	11643816	GALNTL4	NM_198516	TSS1500	chr11:11642121-11643819	Island
cg18632135	4.25417e-06	0.574578	6	35996485	MAPK14;MAPK14;MAPK14;MAPK14	NM_139014;NM_139013;NM_139012;NM_001315	Body;Body;Body;Body	chr6:35995245-35996372	S_Shore
cg10101470	4.26454e-06	0.573542	1	90286633	LRRC8D;LRRC8D;LRRC8D	NM_018103;NM_001134479;NM_001134479	TSS1500;1stExon;5'UTR	chr1:90286189-90287222	Island
cg00049691	4.29071e-06	0.570925	1	149862133				chr1:149857769-149859470	S_Shelf
ch.1.58573617F	4.29278e-06	0.570717	1	58801029
cg06790019	0.0300517	0.567941	1	44435457	DPH2;DPH2	NM_001039589;NM_001384	TSS200;TSS200	chr1:44435409-44436114	Island
cg11043909	0.00510457	0.56637	12	56522042	ESYT1	NM_015292	TSS200	chr12:56522240-56522454	N_Shore
cg18238734	4.33854e-06	0.566141	12	26986119	ITPR2;ITPR2	NM_002223;NM_002223	1stExon;5'UTR	chr12:26985453-26986304	Island
cg04944806	4.34526e-06	0.56547	6	27798932				chr6:27798990-27799427	N_Shore
cg11856897	0.180055	0.563345	1	47998999				chr1:47998899-47999517	Island
cg01189475	0.0399755	0.5625	2	152685088	ARL5A;ARL5A;ARL5A	NM_177985;NM_001037174;NM_012097	TSS200;TSS200;TSS200	chr2:152684475-152685131	Island
cg10045864	4.41743e-06	0.558253	2	240036897	HDAC4	NM_006037	Body	chr2:240033147-240033453	S_Shelf
cg19006302	0.219217	0.554448	19	54058767	ZNF331;ZNF331;ZNF331;ZNF331	NM_001079907;NM_001079906;NM_018555;NM_001079907	5'UTR;5'UTR;5'UTR;1stExon	chr19:54057414-54058254	S_Shore
cg02515033	0.164711	0.554375	7	2205283	MAD1L1;MAD1L1;MAD1L1	NM_003550;NM_001013837;NM_001013836	Body;Body;Body
cg06373804	0.0437687	0.554029	2	242888333
cg06415970	0.010597	0.55397	16	87443521	ZCCHC14	NM_015144	3'UTR	chr16:87445361-87445718	N_Shore
cg12465520	0.133567	0.551685	5	14733886	ANKH	NM_054027	Body
cg19300632	4.51574e-06	0.548421	2	55746645	CCDC104	NM_080667	TSS200	chr2:55746675-55746999	N_Shore
cg03790864	4.53942e-06	0.546054	15	78731104	IREB2	NM_004136	Body	chr15:78730095-78731105	Island
cg25230708	0.0328203	0.544852	3	48477621	CCDC51	NM_024661	5'UTR	chr3:48481414-48481805	N_Shelf
cg19535394	4.55791e-06	0.544204	4	6577205	MAN2B2	NM_015274	Body	chr4:6576735-6577173	S_Shore
cg13804058	0.140115	0.543035	1	115880935	NGF	NM_002506	TSS200	chr1:115880167-115881332	Island
cg18206459	0.0836684	0.541912	2	208030726	KLF7	NM_003709	TSS200	chr2:208030852-208031477	N_Shore
cg09620331	0.0177064	0.541871	5	68485282	CENPH	NM_022909	TSS200	chr5:68485215-68485577	Island
cg08503393	0.00874534	0.539721	8	33371898	C8orf41;C8orf41	NM_025115;NM_001102401	TSS1500;TSS1500	chr8:33371897-33372526	Island
cg04820386	0.157871	0.539295	17	655789	ELP2P;GEMIN4	NR_024120;NM_015721	TSS200;TSS1500	chr17:655026-656707	Island
cg26534807	4.61636e-06	0.538359	11	72301235	PDE2A;PDE2A;PDE2A;PDE2A	NM_001143839;NR_026572;NM_001146209;NM_002599	Body;Body;Body;Body	chr11:72301302-72301746	N_Shore
cg26772255	0.0142856	0.538161	11	117099049	PCSK7	NM_004716	Body	chr11:117102742-117103452	N_Shelf
cg08137608	4.61991e-06	0.538004	1	155881102	RIT1;RIT1	NM_006912;NM_006912	1stExon;5'UTR
cg25928510	0.103179	0.534614	12	45749440	ANO6;ANO6;ANO6;ANO6	NM_001142679;NM_001142678;NM_001142680;NM_001025356	Body;Body;Body;Body
cg25686746	5.71423e-06	0.53272	17	1639402	WDR81;WDR81;WDR81;WDR81	NM_001163673;NM_152348;NM_001163811;NM_001163809	Body;Body;Body;Body	chr17:1637053-1637492	S_Shore
cg18375860	0.0635577	0.53261	1	237205409	RYR2	NM_001035	TSS1500	chr1:237205126-237206644	Island
cg11213396	0.00268137	0.532224	5	174337477
cg22817718	0.0250342	0.530782	3	128880473	ISY1	NM_020701	TSS1500	chr3:128879823-128880447	S_Shore
cg13047462	0.406184	0.529158	7	30518684	NOD1	NM_006092	TSS1500	chr7:30517987-30518610	S_Shore
cg02165713	1.84838e-05	0.527422	22	37447630	KCTD17	NM_024681	TSS200	chr22:37447689-37448238	N_Shore
cg04252145	0.0498773	0.527025	5	67516319				chr5:67510872-67512386	S_Shelf
cg01341572	0.0895884	0.52454	12	121416512	HNF1A	NM_000545	TSS200	chr12:121416485-121416817	Island
cg07449094	0.00347538	0.523916	16	75513354	CHST6	NM_021615	Body	chr16:75512545-75513716	Island
cg26158897	0.188267	0.523886	15	53083135	ONECUT1	NM_004498	TSS1500	chr15:53080458-53083699	Island
cg04576491	4.76264e-06	0.523731	19	1005427	GRIN3B	NM_138690	Body	chr19:1004324-1005605	Island
cg06404238	0.0785479	0.522814	7	101586820	CUX1;CUX1;CUX1	NM_181500;NM_181552;NM_001913	Body;Body;Body
cg05816298	0.123908	0.518991	11	45703864
cg01824964	0.049481	0.518446	6	114175997				chr6:114179734-114181226	N_Shelf
cg23109424	0.211998	0.517551	1	22446854	WNT4	NM_030761	Body	chr1:22446520-22446943	Island
cg05461448	4.82869e-06	0.517126	5	114880715	FEM1C	NM_020177	TSS200	chr5:114880113-114880772	Island
cg06103031	0.0258574	0.516507	18	35146766	BRUNOL4;BRUNOL4;BRUNOL4;BRUNOL4	NM_001025089;NM_001025087;NM_020180;NM_001025088	TSS1500;TSS1500;TSS1500;TSS1500	chr18:35144907-35147628	Island
cg23898827	0.145627	0.515896	2	122096183	CLASP1;CLASP1;CLASP1	NM_015282;NM_001142274;NM_001142273	3'UTR;3'UTR;3'UTR
cg15927682	0.108734	0.513626	12	54943545	PDE1B;PDE1B	NM_000924;NM_000924	1stExon;5'UTR
cg26352726	0.0134536	0.510909	7	75508125	RHBDD2;RHBDD2	NM_001040456;NM_001040457	TSS200;TSS200	chr7:75508166-75508759	N_Shore
cg20155550	0.167327	0.509275	8	33342643	MAK16	NM_032509	TSS200	chr8:33342171-33343141	Island
cg26099580	4.91148e-06	0.508847	6	139349838	C6orf115;C6orf115	NM_021243;NM_021243	1stExon;5'UTR	chr6:139349955-139350740	N_Shore
cg18415444	4.91787e-06	0.508209	3	32932484	TRIM71	NM_001039111	Body
cg20721239	0.0202754	0.507181	5	133747836	CDKN2AIPNL	NM_080656	TSS1500	chr5:133747366-133747799	S_Shore
cg03971338	0.296838	0.506582	17	79224178	SLC38A10	NM_001037984	Body
cg05303999	0.0184971	0.504416	20	47988955	KCNB1	NM_004975	3'UTR
cg21455600	4.96032e-06	0.503963	7	66096806	KCTD7;KCTD7	NM_001167961;NM_153033	Body;Body	chr7:66093348-66094174	S_Shelf
cg10924188	0.0291194	0.502831	10	116698331	TRUB1	NM_139169	Body	chr10:116697893-116698376	Island
cg24767148	0.260344	0.50203	10	23481786	PTF1A	NM_178161	1stExon	chr10:23480697-23482455	Island
cg20640698	0.110571	0.501858	12	12509940	LOH12CR1;LOH12CR2	NM_058169;NR_024061	TSS200;Body	chr12:12509911-12510428	Island
cg13052102	0.101051	0.501191	14	23652916	SLC7A8	NM_012244	TSS200
cg16857335	0.0987389	0.500595	19	47633940	SAE1;SAE1;SAE1;SAE1	NM_001145713;NM_005500;NR_027280;NM_001145714	TSS200;TSS200;TSS200;TSS200	chr19:47633911-47634364	Island
cg04783710	4.99539e-06	0.500456	2	217539235	IGFBP5	NM_000599	3'UTR
cg25446604	0.183924	0.500174	2	242874912				chr2:242874772-242874988	Island
cg13681781	0.314383	0.499943	9	139102396	QSOX2	NM_181701	Body
cg25846074	5.0294e-06	0.497055	7	42277071	GLI3	NM_000168	TSS1500	chr7:42276003-42277850	Island
cg19725843	0.0399806	0.495776	21	32716090	TIAM1	NM_003253	5'UTR	chr21:32716044-32716485	Island
cg14868663	5.05093e-06	0.494902	14	77923968	C14orf133;AHSA1	NM_022067;NM_012111	TSS200;TSS1500	chr14:77923870-77924596	Island
cg01553661	0.200844	0.49433	6	28186797	LOC222699	NR_002936	TSS200	chr6:28186476-28186884	Island
cg10690063	5.05949e-06	0.494046	10	45934973	ALOX5	NM_000698	Body	chr10:45938626-45939679	N_Shelf
cg26618415	0.0776545	0.49173	16	29874667	LOC440356;LOC440356;CDIPT	NR_024370;NR_015396;NM_006319	TSS1500;TSS1500;TSS200	chr16:29873918-29874516	S_Shore
cg21641186	0.145542	0.490889	3	126200897	UROC1;UROC1	NM_144639;NM_001165974	3'UTR;3'UTR
cg02036581	5.09286e-06	0.490709	19	1267269				chr19:1265854-1269943	Island
cg11977562	5.09382e-06	0.490613	13	114845297	RASA3	NM_007368	Body	chr13:114849000-114852746	N_Shelf
cg27660920	0.0770188	0.489861	20	37554817	FAM83D	NM_030919	TSS200	chr20:37554754-37555835	Island
cg20288655	0.121024	0.488788	1	21985693	RAP1GAP;RAP1GAP	NM_002885;NM_001145657	5'UTR;5'UTR	chr1:21985703-21986102	N_Shore
cg16823105	5.13759e-06	0.486236	6	97372572	KLHL32;KLHL32	NM_052904;NM_052904	5'UTR;1stExon	chr6:97372181-97372661	Island
cg18304472	0.194739	0.484178	19	45844176	KLC3	NM_177417	5'UTR	chr19:45843870-45844418	Island
cg18667951	0.0986784	0.483058	3	196675133	PIGZ	NM_025163	Body
cg04154697	5.18239e-06	0.481755	19	3820207	ZFR2	NM_015174	Body	chr19:3820099-3820304	Island
cg19987611	0.131716	0.481546	2	102090791	RFX8	NM_001145664	5'UTR	chr2:102090370-102091130	Island
cg18280362	0.137874	0.481508	4	48988066	CWH43	NM_025087	TSS200	chr4:48987790-48988808	Island
cg27380724	5.21511e-06	0.478484	19	55816099	BRSK1	NM_032430	Body	chr19:55815940-55816277	Island
cg13689497	5.22413e-06	0.477582	19	3201528	NCLN	NM_020170	Body	chr19:3201455-3201681	Island
cg06130144	7.06102e-06	0.477411	11	64578348	MEN1;MEN1;MEN1;MEN1;MEN1;MEN1;MEN1;MEN1	NM_130802;NM_130803;NM_130799;NM_000244;NM_130801;NM_130804;NM_130803;NM_130800	TSS200;1stExon;TSS200;TSS200;TSS1500;5'UTR;5'UTR;TSS1500	chr11:64577277-64578349	Island
cg09579361	0.24035	0.476802	1	2116287	C1orf86;PRKCZ;PRKCZ;PRKCZ	NM_001146310;NM_001033581;NM_001033582;NM_002744	3'UTR;Body;Body;Body	chr1:2116432-2116801	N_Shore
cg12660315	5.23292e-06	0.476702	5	5288155	ADAMTS16	NM_139056	Body
cg17752960	5.23635e-06	0.47636	1	161147606	B4GALT3	NM_003779	TSS1500	chr1:161147061-161147451	S_Shore
cg23712367	0.0442462	0.474971	4	106629750	INTS12;GSTCD;INTS12	NM_020395;NM_024751;NM_001142471	5'UTR;TSS200;5'UTR	chr4:106629575-106630214	Island
cg06226283	0.173148	0.473379	7	103629555	RELN;RELN	NM_173054;NM_005045	Body;Body	chr7:103629525-103630652	Island
cg15044121	0.23897	0.471724	10	50122387	WDFY4;LRRC18	NM_020945;NM_001006939	Body;TSS200
cg13576623	0.0122604	0.470888	12	50222138	LOC100286844;NCKAP5L;NCKAP5L;LOC100286844;LOC100286844	NR_027500;NM_001037806;NM_001037806;NR_027501;NR_027499	TSS200;1stExon;5'UTR;TSS200;TSS200	chr12:50221558-50222609	Island
cg19339179	0.0735823	0.469868	4	113324678	ALPK1;ALPK1	NM_025144;NM_001102406	Body;Body
cg08844387	0.0959287	0.469312	1	1114172	TTLL10;TTLL10	NM_153254;NM_001130045	TSS1500;5'UTR	chr1:1115574-1116006	N_Shore
cg14912788	0.0338871	0.468552	1	3661862	KIAA0495	NM_207306	Body	chr1:3662963-3664085	N_Shore
cg15161772	5.32015e-06	0.46798	1	43311978	ZNF691	NM_015911	TSS1500	chr1:43312258-43312513	N_Shore
cg19347588	0.0416476	0.466558	10	3868336
cg06847146	0.211788	0.466388	7	21985613	CDCA7L;CDCA7L;CDCA7L	NM_001127370;NM_001127371;NM_018719	TSS200;TSS200;TSS200	chr7:21985071-21985842	Island
cg09504352	5.35506e-06	0.464488	12	58146286	CDK4	NM_000075	TSS200	chr12:58145853-58146360	Island
cg12570756	5.36854e-06	0.463141	11	809538	RPLP2	NM_001004	TSS1500	chr11:809202-810509	Island
cg11761572	0.414066	0.46019	19	39390455	SIRT2;NFKBIB;SIRT2;NFKBIB	NM_012237;NM_002503;NM_030593;NM_001001716	TSS200;TSS200;TSS200;TSS200	chr19:39390033-39390895	Island
cg21370856	5.4045e-06	0.459545	16	23848003	PRKCB;PRKCB	NM_002738;NM_212535	Body;Body	chr16:23846941-23848102	Island
cg24285858	0.158932	0.458344	11	111171337	C11orf93;C11orf92	NM_001136105;NM_207429	5'UTR;TSS1500	chr11:111169304-111170428	S_Shore
cg22495124	5.42774e-06	0.457221	17	64873528	CACNG5;CACNG5	NM_145811;NM_014404	1stExon;1stExon
cg06072644	0.0728267	0.456292	17	31780500	ACCN1	NM_001094	Body
cg10598433	0.0174105	0.454425	10	131686885	EBF3	NM_001005463	Body	chr10:131686365-131686595	S_Shore
cg18724521	0.240729	0.452735	7	1351560				chr7:1351464-1351904	Island
cg05143887	0.139892	0.452692	12	81471938	ACSS3	NM_024560	1stExon	chr12:81471569-81472119	Island
cg10185638	5.47582e-06	0.452412	2	220094490	ANKZF1;ATG9A;ANKZF1;ANKZF1;ATG9A	NM_001042410;NM_024085;NM_018089;NM_018089;NM_001077198	TSS200;TSS200;1stExon;5'UTR;TSS200	chr2:220093972-220094697	Island
cg06171242	5.47751e-06	0.452244	6	24667490	ACOT13;TTRAP;ACOT13;ACOT13;ACOT13	NM_018473;NM_016614;NM_001160094;NM_001160094;NM_018473	5'UTR;TSS1500;1stExon;5'UTR;1stExon	chr6:24666538-24667395	S_Shore
cg14507132	5.47921e-06	0.452074	15	57210852	TCF12;TCF12;LOC145783;TCF12;TCF12;TCF12;TCF12;TCF12;TCF12	NM_207037;NM_207038;NR_015419;NM_207038;NM_207036;NM_003205;NM_207036;NM_003205;NM_207037	5'UTR;5'UTR;TSS200;1stExon;5'UTR;1stExon;1stExon;5'UTR;1stExon	chr15:57210226-57212005	Island
cg08610987	0.238613	0.452021	1	157972005	KIRREL	NM_018240	Body
cg10182734	5.48352e-06	0.451643	3	120277889
cg12392528	0.0850752	0.451468	3	12838028	CAND2;CAND2	NM_001162499;NM_012298	TSS200;TSS200	chr3:12837992-12838359	Island
cg02761345	1.19845e-05	0.449562	5	88179386	MEF2C;MEF2C	NM_002397;NM_001131005	TSS200;5'UTR	chr5:88179866-88180258	N_Shore
cg00977164	0.121664	0.449495	1	38324885	MTF1	NM_005955	5'UTR	chr1:38325150-38325999	N_Shore
cg17900127	0.296073	0.448879	13	113383501	ATP11A;ATP11A	NM_015205;NM_032189	Body;Body	chr13:113382598-113383007	S_Shore
cg11071591	0.154773	0.448276	13	48611662	NUDT15	NM_018283	TSS200	chr13:48611646-48612268	Island
cg03046748	0.399612	0.447154	7	891145	UNC84A;UNC84A	NM_025154;NM_001130965	Body;Body	chr7:886803-887535	S_Shelf
cg01526189	5.53208e-06	0.446786	20	60447891	CDH4	NM_001794	Body	chr20:60448775-60449063	N_Shore
cg05654925	1.93821e-05	0.443494	1	10752632	CASZ1;CASZ1	NM_017766;NM_001079843	Body;Body	chr1:10753773-10754176	N_Shore
cg15572012	0.386593	0.442365	7	100034196	C7orf47	NM_145030	TSS200	chr7:100033262-100034253	Island
cg09150117	5.58315e-06	0.441679	7	96653867	DLX5	NM_005221	1stExon	chr7:96653467-96654199	Island
cg12627202	0.0207532	0.441309	5	169096691	DOCK2	NM_004946	Body
cg19853194	5.6115e-06	0.438844	18	9913725	VAPA;VAPA	NM_194434;NM_003574	TSS1500;TSS1500	chr18:9913464-9915164	Island
cg21516614	5.61188e-06	0.438806	5	1084110	SLC12A7	NM_006598	Body	chr5:1083878-1084169	Island
cg20049294	0.0346988	0.43867	12	120875556	COX6A1	NM_004373	TSS1500	chr12:120875654-120876366	N_Shore
cg23581088	5.62323e-06	0.437672	6	3912160
cg25959752	0.342505	0.436412	14	95950079
cg13503143	0.0055448	0.436388	2	109951470	SH3RF3	NM_001099289	Body
cg07524446	5.63733e-06	0.436261	12	109251711	SSH1;SSH1	NM_018984;NM_001161330	TSS1500;TSS1500	chr12:109251205-109251586	S_Shore
cg10680978	0.0169692	0.435233	6	449044
cg18279839	5.65409e-06	0.434586	1	3566744	WDR8	NM_017818	TSS200	chr1:3566445-3569636	Island
cg11017226	5.66253e-06	0.433741	10	61666667	CCDC6;CCDC6	NM_005436;NM_005436	1stExon;5'UTR	chr10:61665656-61666794	Island
cg06932415	5.66258e-06	0.433737	12	5627841
cg23892924	7.83251e-06	0.433323	2	46909601
cg12712771	0.199073	0.432755	10	71211212	TSPAN15	NM_012339	TSS200	chr10:71211116-71211780	Island
cg20278634	0.300411	0.431999	1	36274212	EIF2C4	NM_017629	Body	chr1:36273499-36274461	Island
cg23186104	0.115823	0.431996	11	72353587	PDE2A;PDE2A;PDE2A;PDE2A	NR_026572;NM_001146209;NM_002599;NM_001143839	TSS200;Body;Body;TSS200	chr11:72353222-72354358	Island
cg13922115	5.69687e-06	0.430308	9	95397568	IPPK	NM_022755	Body
cg07699440	0.478987	0.429963	15	80445357	FAH;FAH	NM_000137;NM_000137	1stExon;5'UTR
cg12213850	0.163685	0.429125	10	71157272	HK1;HK1;HK1;HK1;HK1	NM_033500;NM_000188;NM_033498;NM_033497;NM_033496	Body;Body;Body;Body;Body
cg00275557	5.71078e-06	0.428916	17	25659820				chr17:25659784-25660164	Island
cg19355325	0.122801	0.428627	20	55839524	BMP7	NM_001719	Body	chr20:55839287-55839766	Island
cg14038259	5.71467e-06	0.428527	17	78311557	RNF213	NM_020914	Body
cg00732807	0.264907	0.42845	6	73935584	KHDC1L	NM_001126063	TSS1500
cg19429466	0.098276	0.427915	4	87515395	PTPN13;PTPN13;PTPN13;PTPN13	NM_080684;NM_006264;NM_080685;NM_080683	TSS200;TSS200;TSS200;TSS200	chr4:87515183-87515735	Island
cg20700863	5.7286e-06	0.427135	4	1638158
cg24627332	0.128467	0.42415	6	76059450	FILIP1	NM_015687	Body
cg19482843	0.328592	0.423892	8	141559741	EIF2C2;EIF2C2	NM_012154;NM_001164623	Body;Body	chr8:141559164-141559368	S_Shore
cg23115158	5.76356e-06	0.423638	6	80341412	SH3BGRL2	NM_031469	Body	chr6:80340861-80341346	S_Shore
cg10466987	0.0307073	0.423445	17	76921528	TIMP2	NM_003255	TSS200	chr17:76920684-76921961	Island
cg05607388	5.77394e-06	0.422601	19	3546160	C19orf28;C19orf28;C19orf28	NM_001042680;NM_021731;NM_174983	Body;Body;Body	chr19:3546144-3546382	Island
cg27271738	7.06166e-06	0.422299	16	88166905				chr16:88165560-88166034	S_Shore
cg01573472	0.0694818	0.42219	1	22351524	HSPC157;HSPC157	NR_023919;NR_023918	TSS1500;TSS200	chr1:22351917-22352194	N_Shore
cg22492279	0.27586	0.421083	4	170679161	C4orf27	NM_017867	TSS200	chr4:170678944-170679255	Island
cg21871151	0.0970045	0.418831	1	45272637	TCTEX1D4;TCTEX1D4	NM_001013632;NM_001013632	5'UTR;1stExon	chr1:45271679-45272318	S_Shore
cg10155147	0.118875	0.417798	2	106500829	NCK2;NCK2;NCK2	NM_001004722;NM_001004720;NM_003581	Body;Body;Body	chr2:106497787-106498577	S_Shelf
cg18524251	5.82589e-06	0.417405	7	899486	UNC84A;UNC84A	NM_025154;NM_001130965	Body;Body
cg03017480	5.84012e-06	0.415982	21	36261029	RUNX1;RUNX1;RUNX1	NM_001001890;NM_001122607;NM_001754	TSS200;TSS200;Body	chr21:36260450-36263687	Island
cg02522952	0.176393	0.415465	6	119671260	MAN1A1	NM_005907	TSS1500	chr6:119669589-119671424	Island
cg11392667	0.470925	0.413557	1	165567492				chr1:165567265-165567530	Island
cg18576635	0.195718	0.412253	6	137540623	IFNGR1	NM_000416	TSS200	chr6:137540126-137540678	Island
cg25453914	0.165467	0.411556	7	132737623	CHCHD3	NM_017812	Body
cg10029213	5.92283e-06	0.407711	3	117716312				chr3:117716100-117716564	Island
cg03358313	5.93152e-06	0.406843	2	220312021	SPEG	NM_005876	Body	chr2:220312698-220314094	N_Shore
cg06031301	5.94319e-06	0.405675	16	81818852	PLCG2	NM_002661	5'UTR
cg00690392	0.00813668	0.405495	1	225697019	ENAH;ENAH	NM_001008493;NM_018212	Body;Body
cg17257720	0.00073699	0.404935	8	17027613	ZDHHC2	NM_016353	Body
cg05217597	5.98472e-06	0.401522	6	84937727	KIAA1009	NM_014895	TSS1500	chr6:84937116-84937728	Island
cg23416197	5.98749e-06	0.401245	3	187458630	BCL6	NM_001706	5'UTR	chr3:187457731-187457948	S_Shore
cg03509039	0.161396	0.400644	16	1510890	CLCN7;CLCN7	NM_001287;NM_001114331	Body;Body	chr16:1510882-1511423	Island
cg10473266	6.61182e-06	0.398603	5	112548728	MCC;MCC	NM_002387;NM_001085377	Body;Body
cg04852694	0.017313	0.398219	10	3419176
cg20489239	0.032452	0.397408	14	55514980	SOCS4;SOCS4	NM_080867;NM_199421	3'UTR;3'UTR	chr14:55518131-55518957	N_Shelf
cg02795155	6.03317e-06	0.396677	16	66785218	DYNC1LI2	NM_006141	Body	chr16:66785040-66785875	Island
cg13788592	0.454359	0.393959	19	57862612	ZNF304	NM_020657	TSS200	chr19:57862441-57863236	Island
cg16762300	6.06466e-06	0.393528	7	2625332	IQCE;IQCE	NM_001100390;NM_152558	Body;Body
cg12470219	0.0379247	0.393366	8	144955057				chr8:144952047-144952980	S_Shelf
cg24907970	0.0875111	0.392502	5	65018155	NLN;NLN;SGTB	NM_020726;NM_020726;NM_019072	1stExon;5'UTR;TSS1500	chr5:65017603-65018512	Island
cg26229879	6.07727e-06	0.392267	1	156571314	GPATCH4;GPATCH4	NM_182679;NM_015590	TSS200;TSS200
cg25745651	6.08475e-06	0.391519	17	16284362	UBB	NM_018955	TSS200	chr17:16283927-16284768	Island
cg25319233	8.8647e-06	0.39137	5	140021554	TMCO6	NM_018502	Body	chr5:140019034-140019502	S_Shelf
cg00869308	6.09179e-06	0.390815	14	101360002	MEG8	NR_024149	TSS1500
cg23652939	0.276407	0.389478	1	27649000	TMEM222	NM_032125	Body	chr1:27648453-27649006	Island
cg04979216	0.135337	0.389434	1	2836591
cg03886520	0.239793	0.389014	1	8395396	SLC45A1	NM_001080397	Body	chr1:8395343-8395635	Island
cg27471692	0.440488	0.388673	11	66619887	PC;PC;PC	NM_022172;NM_000920;NM_001040716	Body;Body;Body	chr11:66623620-66626614	N_Shelf
cg04289992	0.0769398	0.386937	19	736425	PALM;PALM	NM_002579;NM_001040134	Body;Body	chr19:736135-736426	Island
cg24110177	6.14507e-06	0.385486	3	50126178	RBM5	NM_005778	TSS200	chr3:50126252-50127204	N_Shore
cg23211468	7.64628e-06	0.384757	10	71475998
cg02680732	0.497277	0.384408	11	1275317	MUC5B	NM_002458	Body	chr11:1273594-1273861	S_Shore
cg19978436	0.138044	0.383131	1	27561706	WDTC1	NM_015023	5'UTR	chr1:27560705-27561707	Island
cg03876096	1.83744e-05	0.383007	11	82399874				chr11:82400585-82400858	N_Shore
cg21287489	0.0923288	0.38277	12	133758187	ZNF268;ZNF268;ZNF268;ZNF268;ZNF268;ZNF268;ZNF268;ZNF268;ZNF268;ZNF268;ZNF268;ZNF268;ZNF268;ZNF268;ZNF268;ZNF268;ZNF268;ZNF268	NM_001165882;NM_001165884;NM_001165882;NM_001165883;NM_001165887;NM_003415;NM_001165884;NM_001165881;NM_152943;NM_001165887;NM_001165883;NM_003415;NM_001165881;NM_001165886;NM_152943;NM_001165886;NM_001165885;NM_001165885	1stExon;1stExon;5'UTR;1stExon;1stExon;5'UTR;5'UTR;5'UTR;1stExon;5'UTR;5'UTR;1stExon;1stExon;5'UTR;5'UTR;1stExon;1stExon;5'UTR	chr12:133757946-133758188	Island
cg05813032	6.17709e-06	0.382285	1	6149517	KCNAB2;KCNAB2	NM_003636;NM_172130	Body;Body
cg26642432	0.0174349	0.381418	11	73529396	MRPL48	NM_016055	Body
cg02669225	6.20865e-06	0.379129	1	113742602				chr1:113741473-113741745	S_Shore
cg09399405	0.0894826	0.378904	16	89712825	CHMP1A;CHMP1A	NM_001083314;NM_002768	Body;Body	chr16:89713911-89714850	N_Shore
cg02488145	6.67683e-06	0.378229	17	77757732	CBX2	NM_005189	Body	chr17:77758568-77758865	N_Shore
cg24989193	0.153099	0.375291	10	105540623	SH3PXD2A	NM_014631	Body
cg10490227	0.0224502	0.374583	1	40348903	TRIT1	NM_017646	Body	chr1:40348941-40349288	N_Shore
cg20627744	6.25719e-06	0.374275	1	210855043	KCNH1;KCNH1	NM_172362;NM_002238	3'UTR;3'UTR	chr1:210857059-210857262	N_Shelf
cg05604800	0.313216	0.373759	16	89913972	SPIRE2	NM_032451	Body	chr16:89916650-89917192	N_Shelf
cg13501999	0.162565	0.372391	17	37353838	CACNB1;CACNB1;CACNB1;CACNB1;CACNB1;CACNB1	NM_199247;NM_199247;NM_199248;NM_199248;NM_000723;NM_000723	1stExon;5'UTR;5'UTR;1stExon;1stExon;5'UTR	chr17:37353205-37353877	Island
cg13208438	6.2831e-06	0.371684	15	78296041	TBC1D2B;TBC1D2B	NM_144572;NM_015079	Body;Body
cg07156959	0.316331	0.370619	12	121975669	KDM2B;KDM2B	NM_032590;NM_001005366	Body;Body	chr12:121975028-121976140	Island
cg23555340	0.157918	0.370503	14	105865269				chr14:105864480-105865465	Island
cg15459695	0.160469	0.370307	2	236403016	AGAP1;AGAP1;AGAP1;AGAP1	NM_001037131;NM_014914;NM_014914;NM_001037131	1stExon;1stExon;5'UTR;5'UTR	chr2:236401799-236403946	Island
cg10355458	6.29889e-06	0.370104	19	1578206	MBD3	NM_003926	3'UTR	chr19:1577467-1578509	Island
cg22881545	6.29926e-06	0.370068	2	2797612
cg04015836	6.30207e-06	0.369787	16	12659137	SNX29	NM_001080530	Body	chr16:12662362-12662677	N_Shelf
cg15077637	0.395197	0.36724	17	42977401	EFTUD2;CCDC103;EFTUD2	NM_001142605;NM_213607;NM_004247	TSS1500;5'UTR;TSS1500	chr17:42976710-42977118	S_Shore
cg17015937	0.214458	0.367199	1	15478982	TMEM51;TMEM51;C1orf126;TMEM51;TMEM51	NM_018022;NM_001136217;NR_027136;NM_001136216;NM_001136218	TSS1500;TSS200;TSS200;TSS200;TSS1500	chr1:15479219-15481471	N_Shore
cg14040252	6.32833e-06	0.367161	14	73925575	NUMB;NUMB;NUMB;NUMB	NM_001005743;NM_001005745;NM_001005744;NM_003744	TSS1500;TSS1500;TSS1500;TSS1500	chr14:73924588-73924980	S_Shore
cg24688721	0.16303	0.366815	5	179225504	MIR1229;MGAT4B;MGAT4B	NR_031598;NM_014275;NM_054013	TSS200;Body;Body	chr5:179222608-179223825	S_Shore
cg11335179	6.34853e-06	0.365141	1	205906409	SLC26A9;SLC26A9	NM_052934;NM_134325	5'UTR;5'UTR
cg06150468	6.3516e-06	0.364834	1	212874085	BATF3	NM_018664	TSS1500	chr1:212872460-212874048	S_Shore
cg03313574	0.10569	0.36458	11	69484574	ORAOV1	NM_153451	Body
cg11310017	0.0441339	0.364338	10	134062078	STK32C	NM_173575	Body
cg16972309	0.0453413	0.360727	12	109251715	SSH1;SSH1	NM_018984;NM_001161330	TSS1500;TSS1500	chr12:109251205-109251586	S_Shore
cg09329496	0.634312	0.360496	4	140223063	NAA15	NM_057175	Body	chr4:140222426-140223335	Island
cg09248429	0.0872686	0.360208	11	2011216	LOC100133545	NR_024471	TSS200	chr11:2013333-2013617	N_Shelf
cg06307943	6.39801e-06	0.360193	17	79059375	BAIAP2;BAIAP2;BAIAP2;BAIAP2	NM_017450;NM_006340;NM_001144888;NM_017451	Body;Body;Body;Body
cg03397389	0.0721997	0.360105	1	36397003	EIF2C3;EIF2C3;EIF2C3;EIF2C3	NM_177422;NM_024852;NM_177422;NM_024852	1stExon;1stExon;5'UTR;5'UTR	chr1:36396249-36397262	Island
cg10200001	0.202876	0.35721	16	22304676				chr16:22308591-22309365	N_Shelf
cg03354777	6.42934e-06	0.35706	20	61471904	COL9A3	NM_001853	Body	chr20:61471903-61472256	Island
cg00655203	0.269737	0.356972	16	230596	HBQ1	NM_005331	Body	chr16:230301-231761	Island
cg01684006	0.187085	0.356555	11	130013357	APLP2;APLP2;APLP2;APLP2;APLP2;APLP2	NR_024516;NR_024515;NM_001642;NM_001142277;NM_001142278;NM_001142276	Body;Body;3'UTR;3'UTR;3'UTR;3'UTR
cg06658637	0.454042	0.356332	5	466542	EXOC3	NM_007277	Body	chr5:464887-465666	S_Shore
cg13464157	6.43792e-06	0.356202	7	2195424	MAD1L1;MAD1L1;MAD1L1	NM_003550;NM_001013837;NM_001013836	Body;Body;Body	chr7:2195683-2195983	N_Shore
cg04972244	6.4515e-06	0.354844	16	57117433	NLRC5	NM_032206	3'UTR
cg21203925	0.300065	0.352997	19	18682463	UBA52;UBA52	NM_001033930;NM_003333	TSS200;TSS200	chr19:18682374-18683034	Island
cg26072173	0.0529976	0.352806	11	1860224	TNNI2;TNNI2;TNNI2	NM_001145841;NM_003282;NM_001145829	TSS1500;TSS200;TSS1500
cg10318825	0.0600982	0.351932	7	75611554	POR	NM_000941	Body
cg09491897	0.100281	0.351881	17	78935269	RPTOR;RPTOR	NM_001163034;NM_020761	Body;Body	chr17:78935043-78935307	Island
cg21977256	0.116821	0.351778	17	59477112	TBX2	NM_005994	TSS200	chr17:59473060-59483266	Island
cg12159575	0.393474	0.349924	19	4910274	UHRF1;UHRF1	NM_001048201;NM_013282	5'UTR;TSS1500	chr19:4909262-4910256	S_Shore
cg00811771	0.547885	0.348984	5	10442427	ROPN1L	NM_031916	Body	chr5:10441605-10442512	Island
cg06794569	6.52235e-06	0.347759	16	1451278	UNKL	NM_001037125	Body	chr16:1449295-1449545	S_Shore
cg10794991	0.406231	0.347141	8	141537675
cg19104757	0.0281491	0.346267	7	226563	FAM20C	NM_020223	Body	chr7:223970-225989	S_Shore
cg20596543	6.55457e-06	0.344537	8	103794922
cg23012731	0.132376	0.343786	1	33438978				chr1:33438458-33438979	Island
cg12940669	6.56951e-06	0.343042	4	3231575	HTT	NM_002111	Body
cg10507988	0.357664	0.342396	2	46593271	EPAS1	NM_001430	Body
cg04362711	0.0104729	0.341757	16	88564247	ZFPM1	NM_153813	Body	chr16:88564052-88564394	Island
cg15124950	0.147766	0.340114	11	1272972	MUC5B	NM_002458	Body	chr11:1273594-1273861	N_Shore
cg26733385	0.660262	0.339738	17	4634708	MED11	NM_001001683	TSS200	chr17:4634567-4635230	Island
cg16848116	0.240726	0.339484	19	57862627	ZNF304	NM_020657	TSS200	chr19:57862441-57863236	Island
cg08162892	0.276988	0.338618	12	132221187	SFRS8	NM_004592	Body	chr12:132219327-132219539	S_Shore
cg24040155	6.61696e-06	0.338298	11	68200735	LRP5	NM_002335	Body	chr11:68201118-68201321	N_Shore
cg22000050	0.36123	0.338252	13	53425961				chr13:53424941-53425995	Island
cg11439671	6.62148e-06	0.337846	17	73515429	TSEN54	NM_207346	Body	chr17:73518013-73518383	N_Shelf
cg02489685	0.545119	0.337086	1	230333950	GALNT2	NM_004481	Body
cg01376763	0.0343211	0.33658	16	81925132	PLCG2	NM_002661	Body
cg22897235	6.63702e-06	0.336291	2	149403244	EPC2	NM_015630	Body	chr2:149401671-149403498	Island
cg02271926	0.0724858	0.335221	7	55643121				chr7:55639277-55640599	S_Shelf
cg00304823	6.66084e-06	0.333909	7	36192355	EEPD1	NM_030636	TSS1500	chr7:36192591-36193434	N_Shore
cg22094207	0.138513	0.332637	19	58382077	ZNF814	NM_001144989	3'UTR
cg10528457	6.67646e-06	0.332347	1	2946931
cg02892384	0.0777128	0.332144	1	3108803	PRDM16;PRDM16	NM_022114;NM_199454	Body;Body	chr1:3111579-3111909	N_Shelf
cg05413988	0.557044	0.33188	16	231389				chr16:230301-231761	Island
cg24146358	6.68186e-06	0.331807	7	2644753	IQCE;IQCE	NM_001100390;NM_152558	Body;Body	chr7:2645524-2645765	N_Shore
cg07760269	6.68315e-06	0.331678	5	760077				chr5:755873-756254	S_Shelf
cg14331493	0.000426723	0.330771	6	160220721	PNLDC1	NM_173516	TSS1500	chr6:160221146-160221493	N_Shore
cg04988794	0.135056	0.330407	1	3130485	PRDM16;PRDM16	NM_022114;NM_199454	Body;Body
cg01621420	0.588208	0.330171	11	74660152	XRRA1;XRRA1;SPCS2	NM_182969;NM_182969;NM_014752	1stExon;5'UTR;TSS200	chr11:74659931-74660373	Island
cg19632953	0.469591	0.329941	13	113635898	MCF2L;MCF2L	NM_001112732;NM_024979	Body;Body	chr13:113635654-113635899	Island
cg22118604	0.238356	0.328559	17	37353833	CACNB1;CACNB1;CACNB1;CACNB1;CACNB1;CACNB1	NM_199247;NM_199247;NM_199248;NM_199248;NM_000723;NM_000723	1stExon;5'UTR;5'UTR;1stExon;1stExon;5'UTR	chr17:37353205-37353877	Island
cg10011062	6.71904e-06	0.32809	15	43941034	CATSPER2;CATSPER2;CATSPER2;CATSPER2;CATSPER2;CATSPER2	NM_172097;NM_172095;NM_054020;NM_054020;NM_172097;NM_172095	5'UTR;5'UTR;1stExon;5'UTR;1stExon;1stExon	chr15:43940866-43941702	Island
cg00479208	0.296977	0.327944	22	50656893	TUBGCP6	NM_020461	Body	chr22:50656508-50657020	Island
cg03496014	6.72335e-06	0.327659	11	67262993	PITPNM1;PITPNM1	NM_001130848;NM_004910	Body;Body	chr11:67260413-67262715	S_Shore
cg07010222	0.182963	0.32742	11	134394189
cg07801181	0.200584	0.325966	16	894919				chr16:894644-895057	Island
cg21627760	0.332283	0.324894	19	57862638	ZNF304	NM_020657	TSS200	chr19:57862441-57863236	Island
cg18702201	0.231622	0.324872	10	46167626	ANUBL1;ANUBL1	NM_174890;NM_001128324	5'UTR;5'UTR	chr10:46167677-46168642	N_Shore
cg02947862	6.75226e-06	0.324767	10	129979375
cg11155002	0.182735	0.324665	7	5521614	FBXL18	NM_024963	Body	chr7:5521368-5521615	Island
cg00997054	6.7533e-06	0.324663	3	32904291	TRIM71	NM_001039111	Body
cg19495149	0.174335	0.324507	18	46983956	DYM	NM_017653	5'UTR	chr18:46986504-46987194	N_Shelf
cg16378520	6.75536e-06	0.324457	7	201781	FAM20C	NM_020223	Body
cg15676292	0.00604674	0.324058	7	141069418
cg22973974	6.76073e-06	0.32392	14	65453433	FNTB	NM_002028	TSS200	chr14:65453387-65453998	Island
cg15745817	0.392227	0.323634	2	67799979
cg14536096	6.77048e-06	0.322945	20	58509298				chr20:58507755-58509517	Island
cg20378921	0.136268	0.322195	3	14251555
cg17471677	8.77077e-06	0.321792	22	42094896	MEI1	NM_152513	TSS1500	chr22:42095414-42096189	N_Shore
cg13575161	0.238996	0.32168	12	4381792	CCND2	NM_001759	TSS1500	chr12:4378366-4382222	Island
cg04553355	6.78332e-06	0.321661	5	1215695	SLC6A19	NM_001003841	Body	chr5:1216639-1217081	N_Shore
cg20100002	0.285503	0.321615	8	42028574	AP3M2;AP3M2	NM_006803;NM_001134296	3'UTR;3'UTR
cg01966470	0.429077	0.321153	11	70258111	CTTN;CTTN	NM_138565;NM_005231	Body;Body	chr11:70257279-70257556	S_Shore
cg03566719	0.164502	0.319972	14	42076759	LRFN5	NM_152447	TSS200	chr14:42075858-42076329	S_Shore
cg03953714	0.114414	0.319536	17	40915656				chr17:40912816-40913553	S_Shelf
cg04114636	6.81047e-06	0.318946	5	1055250	SLC12A7	NM_006598	Body	chr5:1056321-1056685	N_Shore
cg17057514	0.00244706	0.318944	7	91510184	MTERF	NM_006980	TSS200	chr7:91509997-91510427	Island
cg15644305	0.233878	0.318083	4	1734421	TACC3	NM_006342	Body	chr4:1736941-1737146	N_Shelf
cg01426795	6.83024e-06	0.316969	16	1260017	CACNA1H;CACNA1H	NM_021098;NM_001005407	Body;Body
cg09147586	0.362171	0.316898	22	50612372	PANX2;PANX2;PANX2	NM_052839;NR_027691;NM_001160300	Body;Body;Body	chr22:50615278-50617900	N_Shelf
cg22475430	6.83171e-06	0.316822	12	7033563	ATN1	NM_001007026	TSS200	chr12:7036955-7037924	N_Shelf
cg06416221	6.8321e-06	0.316783	11	69481301	ORAOV1	NM_153451	3'UTR
cg10157975	0.435164	0.316689	19	57862442	ZNF304	NM_020657	TSS1500	chr19:57862441-57863236	Island
cg13814761	0.362222	0.315793	6	3724522	C6orf145	NM_183373	Body
cg08317883	0.268311	0.315723	12	111513348	CUX2	NM_015267	Body
cg10528559	6.85322e-06	0.314671	10	13836757	FRMD4A	NM_018027	Body
cg23353672	0.472751	0.314637	17	18106813	ALKBH5	NM_017758	Body
cg19281603	0.667653	0.31396	19	49611733	SNRNP70	NM_003089	3'UTR	chr19:49610928-49611410	S_Shore
cg00550340	6.86046e-06	0.313947	17	72985299	CDR2L	NM_014603	Body	chr17:72983621-72984591	S_Shore
cg13540311	1.19275e-05	0.313906	17	75478338	SEPT9;SEPT9;SEPT9;SEPT9;SEPT9;SEPT9;SEPT9	NM_001113492;NM_001113493;NM_001113491;NM_006640;NM_001113495;NM_001113496;NM_001113494	Body;Body;Body;Body;Body;Body;Body
cg13840194	0.251629	0.312847	1	10856202	CASZ1;CASZ1	NM_001079843;NM_017766	5'UTR;5'UTR	chr1:10853894-10856964	Island
cg11859384	0.169566	0.312837	17	80120422	CCDC57	NM_198082	Body
cg19145886	0.0509608	0.312526	12	132561971	EP400	NM_015409	Body
cg13691892	0.455083	0.312346	9	140446458	PNPLA7;PNPLA7;MRPL41	NM_152286;NM_001098537;NM_032477	TSS1500;TSS1500;5'UTR	chr9:140445653-140446891	Island
cg23886974	0.17655	0.312308	1	173793508	CENPL;CENPL;CENPL;CENPL;DARS2;CENPL	NM_001171182;NM_001127181;NM_033319;NM_033319;NM_018122;NM_001127181	TSS1500;5'UTR;1stExon;5'UTR;TSS1500;1stExon	chr1:173793288-173794095	Island
cg15685514	0.343869	0.31214	19	13316043				chr19:13318046-13318812	N_Shelf
cg18439810	6.88542e-06	0.311451	7	55577481	VOPP1	NM_030796	Body
cg05573818	6.88781e-06	0.311213	13	114782020	RASA3	NM_007368	Body	chr13:114781866-114782112	Island
cg09445675	0.489997	0.310544	19	10255153	DNMT1;DNMT1	NM_001130823;NM_001379	Body;Body	chr19:10252705-10252917	S_Shelf
cg24533466	0.215994	0.310336	1	54724018	SSBP3;SSBP3;SSBP3	NM_001009955;NM_018070;NM_145716	Body;Body;Body	chr1:54723696-54724019	Island
cg17977723	6.89752e-06	0.310241	6	107197558
cg27138018	0.15821	0.310047	1	156589303	HAPLN2;HAPLN2	NM_021817;NM_021817	1stExon;5'UTR
cg27162932	0.0764376	0.309562	12	121962881	KDM2B;KDM2B	NM_032590;NM_001005366	Body;Body
cg09762612	6.91024e-06	0.308969	19	56109078	FIZ1	NM_032836	Body	chr19:56108954-56109238	Island
cg12728623	6.91526e-06	0.308467	22	19938992	COMT;COMT;COMT	NM_001135161;NM_000754;NM_001135162	5'UTR;5'UTR;TSS200
cg15603404	6.91585e-06	0.308408	19	33098468	ANKRD27	NM_032139	Body	chr19:33096468-33096704	S_Shore
cg09260048	6.92441e-06	0.307552	15	82415405
cg02338146	0.548019	0.307379	4	2906691	ADD1;ADD1;ADD1;ADD1	NM_014189;NM_001119;NM_176801;NM_014190	Body;Body;Body;Body
cg09026038	6.9268e-06	0.307313	8	139915748	COL22A1	NM_152888	5'UTR
cg23035172	0.432857	0.306498	5	179443379	MIR340;RNF130	NR_029885;NM_018434	TSS1500;Body
cg01752322	0.0578496	0.306086	11	69481117	ORAOV1	NM_153451	3'UTR
cg16749235	0.212197	0.306049	8	25901422	EBF2	NM_022659	Body	chr8:25900562-25905842	Island
cg05406475	0.150925	0.305369	16	1837011	NUBP2	NM_012225	Body	chr16:1836680-1837012	Island
cg09852619	6.94885e-06	0.305108	8	25217537	DOCK5	NM_024940	Body
cg09804220	0.279613	0.304821	1	150551983	MCL1;MCL1	NM_182763;NM_021960	1stExon;1stExon	chr1:150551328-150552353	Island
cg11265725	0.533924	0.304706	19	5909157	VMAC	NM_001017921	3'UTR	chr19:5903482-5905216	S_Shelf
cg26690949	9.57818e-06	0.30417	20	58508943				chr20:58507755-58509517	Island
cg09921371	0.304422	0.304011	2	1670073	PXDN	NM_012293	Body	chr2:1669991-1670203	Island
cg10296496	6.97139e-06	0.302854	16	88979364	CBFA2T3;CBFA2T3	NM_175931;NM_005187	5'UTR;Body	chr16:88975850-88976169	S_Shelf
cg02551007	6.97293e-06	0.3027	7	201823	FAM20C	NM_020223	Body
cg10870587	0.399039	0.301829	10	95249627
cg17085542	0.0172259	0.301506	12	120649661	PXN;PXN;PXN	NM_025157;NM_002859;NM_001080855	3'UTR;3'UTR;3'UTR	chr12:120650214-120650528	N_Shore
cg02147231	6.98927e-06	0.301066	10	33993085
cg26884775	7.00367e-06	0.299626	15	77906127	LINGO1	NM_032808	3'UTR	chr15:77906410-77908136	N_Shore
cg06138825	7.01377e-06	0.298616	16	67683817	RLTPR	NM_001013838	Body	chr16:67681975-67683924	Island
cg22014834	7.01418e-06	0.298575	1	153030567	SPRR2A	NM_005988	TSS1500
cg12156661	7.01559e-06	0.298434	8	120889628	DEPDC6	NM_022783	Body	chr8:120885814-120886610	S_Shelf
cg24200401	3.55702e-05	0.29715	17	76573401	DNAH17;DNAH17	NM_173628;NM_173628	1stExon;5'UTR
cg00390769	0.00303765	0.296617	7	91510198	MTERF	NM_006980	TSS200	chr7:91509997-91510427	Island
cg03496473	7.84979e-06	0.296014	6	39271021	KCNK17;KCNK17	NM_031460;NM_001135111	Body;Body	chr6:39271516-39271758	N_Shore
cg22924015	3.68426e-05	0.294756	10	10687311
cg16270633	0.013878	0.294489	15	91256830				chr15:91260384-91260919	N_Shelf
cg25953952	0.228922	0.294195	8	1418893
cg20332471	0.370816	0.293189	1	2447853	PANK4	NM_018216	Body	chr1:2449922-2450206	N_Shelf
cg01849047	0.352452	0.292667	16	3646322	BTBD12	NM_032444	Body
cg07284286	0.0240715	0.292227	16	58662935	CNOT1;CNOT1	NM_016284;NM_206999	5'UTR;5'UTR	chr16:58662975-58664048	N_Shore
cg21010995	0.426535	0.292205	1	5927942	NPHP4	NM_015102	Body
cg26894854	1.64895e-05	0.291382	1	205631084	SLC45A3	NM_033102	Body	chr1:205631977-205632254	N_Shore
cg13816130	0.140247	0.291046	12	120875539	COX6A1	NM_004373	TSS1500	chr12:120875654-120876366	N_Shore
cg06156502	7.09737e-06	0.290256	10	33273713				chr10:33269511-33269870	S_Shelf
cg26475594	0.481244	0.289545	19	35260608	ZNF599	NM_001007248	Body	chr19:35263648-35264275	N_Shelf
cg02290823	0.612294	0.289273	19	10947236	TMED1	NM_006858	TSS1500	chr19:10946516-10947416	Island
cg12512545	7.12794e-06	0.287199	10	3214326	PITRM1	NM_014889	Body	chr10:3214721-3215260	N_Shore
cg16106254	0.0773767	0.286992	12	105664124
cg25736517	7.13133e-06	0.28686	13	103049754	FGF14	NM_175929	Body	chr13:103052361-103052944	N_Shelf
cg18542992	0.220896	0.286565	8	37552144	ZNF703	NM_025069	TSS1500	chr8:37551944-37555922	Island
cg02872236	7.13477e-06	0.286516	11	19224587	CSRP3;CSRP3	NM_003476;NM_001127656	TSS1500;TSS1500
cg11086697	0.20229	0.28643	5	131395849	IL3	NM_000588	TSS1500
cg17102197	0.247017	0.286371	7	150839057	AGAP3	NM_031946	Body
cg02485345	0.0522365	0.286192	1	16061554	SLC25A34	NM_207348	TSS1500	chr1:16058297-16058505	S_Shelf
cg07444005	0.46669	0.28596	13	21678461				chr13:21678416-21678648	Island
cg14390189	7.14086e-06	0.285907	7	801377	HEATR2	NM_017802	Body
cg06113801	7.142e-06	0.285793	16	410333				chr16:409984-411491	Island
cg13348574	1.04546e-05	0.285632	17	207478				chr17:205475-206667	S_Shore
cg12028762	0.243176	0.285353	19	3496671	DOHH;DOHH	NM_031304;NM_001145165	Body;Body	chr19:3500416-3500840	N_Shelf
cg24528307	7.14833e-06	0.28516	1	160924888	ITLN2	NM_080878	TSS1500
cg19329644	1.78148e-05	0.285144	10	135010873	KNDC1	NM_152643	Body	chr10:135014703-135015402	N_Shelf
cg15075728	0.377752	0.28494	1	108026669				chr1:108023232-108023442	S_Shelf
cg26300135	0.347261	0.284561	1	3324243	PRDM16;PRDM16	NM_022114;NM_199454	Body;Body	chr1:3321269-3322310	S_Shore
cg04788444	0.673372	0.284055	1	228584774	TRIM11	NM_145214	Body	chr1:228582428-228582894	S_Shore
cg00799631	0.408563	0.283997	7	5414174	TNRC18	NM_001080495	Body	chr7:5413745-5414210	Island
cg08587721	7.16022e-06	0.283971	8	30890327	PURG;PURG;PURG;WRN	NM_013357;NM_001015508;NM_001015508;NM_000553	TSS200;1stExon;5'UTR;TSS1500
cg27276918	7.16135e-06	0.283858	8	144984339
cg10448831	0.460209	0.283687	13	43930401	ENOX1;ENOX1	NM_017993;NM_001127615	Body;Body
cg15159588	0.631048	0.283264	17	26672798	TNFAIP1	NM_021137	3'UTR
cg05360371	0.656673	0.283183	2	121746437	GLI2	NM_005270	Body	chr2:121745840-121746851	Island
cg19740240	0.3202	0.283088	14	65251365	SPTB;SPTB	NM_000347;NM_001024858	Body;Body
cg14846060	7.17148e-06	0.282845	10	135192050	PAOX;PAOX;PAOX	NM_152911;NM_207128;NM_207127	TSS1500;TSS1500;TSS1500	chr10:135191594-135193307	Island
cg00891025	0.315002	0.282775	8	21915184	EPB49;EPB49;EPB49;EPB49	NM_001114135;NM_001114136;NM_001114139;NM_001114137	TSS200;5'UTR;5'UTR;5'UTR	chr8:21914275-21914525	S_Shore
cg26969840	7.17782e-06	0.282211	22	41832117	TOB2	NM_016272	3'UTR
cg06281265	0.545182	0.282012	11	1274269	MUC5B	NM_002458	Body	chr11:1274069-1274270	Island
cg21346589	0.369536	0.281737	10	134818842				chr10:134821733-134821937	N_Shelf
cg05364412	7.18275e-06	0.281718	19	2136934	AP3D1;AP3D1	NM_001077523;NM_003938	Body;Body	chr19:2136822-2137090	Island
cg00330346	0.335767	0.28152	2	29178376
cg09424870	0.0888462	0.281165	19	5784792	PRR22;PRR22	NM_153359;NM_001134316	TSS200;TSS200	chr19:5785399-5785819	N_Shore
cg13694662	0.397923	0.28072	9	140214551	EXD3	NM_017820	Body	chr9:140216866-140218065	N_Shelf
cg14785392	0.082882	0.280677	5	61180442
cg18987220	7.19353e-06	0.28064	6	146864247	RAB32	NM_006834	TSS1500	chr6:146864481-146865426	N_Shore
cg15963062	7.19406e-06	0.280587	8	146075771	COMMD5;COMMD5;COMMD5	NM_001081004;NM_001081003;NM_014066	3'UTR;3'UTR;3'UTR	chr8:146077931-146078881	N_Shelf
cg15442990	7.19482e-06	0.280511	4	9534313				chr4:9533766-9534520	Island
cg01247127	0.199009	0.280307	20	1538366	SIRPD	NM_178460	TSS200
cg05136956	7.19966e-06	0.280027	8	142435658	PTP4A3;PTP4A3	NM_007079;NM_032611	Body;Body	chr8:142437033-142437272	N_Shore
cg09140114	7.20188e-06	0.279805	16	29324813	RUNDC2C	NR_002939	Body
cg27353689	7.21001e-06	0.278992	15	90033146	RHCG	NM_016321	Body	chr15:90029931-90030328	S_Shelf
cg15574810	7.21072e-06	0.278921	7	73600935	EIF4H;EIF4H	NM_022170;NM_031992	Body;Body
cg05482050	0.237388	0.278138	5	177409334				chr5:177411342-177411939	N_Shelf
cg27033712	0.146629	0.277656	5	173005622	LOC285593;LOC285593	NR_027109;NR_027108	TSS1500;TSS1500
cg10302736	0.71324	0.277346	15	100273732	LYSMD4	NM_152449	TSS200	chr15:100272901-100273891	Island
cg27360567	0.109995	0.276955	3	49941613	MST1R	NM_002447	TSS1500	chr3:49940099-49940431	S_Shore
cg18940723	0.365448	0.276934	2	45837923	SRBD1	NM_018079	5'UTR	chr2:45838292-45838582	N_Shore
cg07983905	0.33344	0.276396	20	3073561				chr20:3073224-3074232	Island
cg13598317	7.23819e-06	0.276173	9	139238495	GPSM1	NM_001145638	Body	chr9:139239712-139239958	N_Shore
cg10012394	0.261827	0.276	5	63461371	RNF180;RNF180	NM_001113561;NM_178532	TSS1500;TSS1500	chr5:63461448-63462106	N_Shore
cg07201747	0.389076	0.27598	12	6857764	MLF2;MLF2	NR_026581;NM_005439	Body;3'UTR	chr12:6857973-6858257	N_Shore
cg02820646	0.0405872	0.275891	11	115398838
cg06143244	0.0365467	0.275424	16	22435202	RRN3P3	NR_027460	Body
cg09201264	0.14988	0.275389	20	3748382	C20orf27;C20orf27	NM_001039140;NM_001039140	5'UTR;1stExon	chr20:3748053-3749407	Island
cg06852684	7.24611e-06	0.275382	7	2623911	IQCE;IQCE	NM_001100390;NM_152558	Body;Body
cg22862384	0.25436	0.274539	14	57738063	MUDENG;MUDENG	NR_026895;NM_018229	Body;Body	chr14:57735106-57735704	S_Shelf
cg01000937	0.323406	0.274466	14	30730636
cg08586642	0.401995	0.274133	8	854690
cg20122645	0.148555	0.2739	10	128599008	DOCK1	NM_001380	Body	chr10:128593609-128595048	S_Shelf
cg04080261	0.169358	0.273801	1	38423347	SF3A3	NM_006802	3'UTR
cg21869174	0.24521	0.273497	1	3385687	ARHGEF16	NM_014448	Body
cg00820405	0.603614	0.273069	2	97213642	ARID5A	NM_212481	Body	chr2:97215788-97216225	N_Shelf
cg07494047	1.05967e-05	0.272584	19	57862713	ZNF304;ZNF304	NM_020657;NM_020657	1stExon;5'UTR	chr19:57862441-57863236	Island
cg05291178	0.546944	0.27237	3	10149466	C3orf24;C3orf24	NM_173472;NM_001164839	5'UTR;5'UTR	chr3:10149750-10150066	N_Shore
cg21928307	7.27978e-06	0.272015	7	36192369	EEPD1	NM_030636	TSS1500	chr7:36192591-36193434	N_Shore
cg01720742	0.286988	0.271939	1	22351395	HSPC157;HSPC157	NR_023918;NR_023919	TSS1500;TSS1500	chr1:22351917-22352194	N_Shore
cg14760020	0.186271	0.271306	3	170529777
cg00479908	7.2912e-06	0.270873	19	46215637	FBXO46	NM_001080469	Body	chr19:46214961-46216180	Island
cg09550793	0.264572	0.270676	16	67999055	SLC12A4;SLC12A4;SLC12A4;SLC12A4;SLC12A4	NM_001145961;NM_001145962;NM_001145963;NM_005072;NM_001145964	Body;Body;TSS1500;Body;Body	chr16:68001916-68002462	N_Shelf
cg06250135	0.395017	0.269978	8	26481822	DPYSL2	NM_001386	Body
cg02654859	7.30979e-06	0.269014	13	113796050	F10	NM_000504	Body
cg03831666	7.31221e-06	0.268771	3	101280951	RG9MTD1	NM_017819	5'UTR	chr3:101280545-101280952	Island
cg14813485	0.271797	0.268378	2	196460621
cg04488853	0.328797	0.268223	11	6293288	CCKBR	NM_176875	3'UTR	chr11:6291338-6291558	S_Shore
cg14141610	0.308932	0.267379	7	150099648				chr7:150101906-150102968	N_Shelf
cg04843425	7.32886e-06	0.267107	14	21503521	RNASE13	NM_001012264	TSS1500
cg03351527	0.177962	0.267015	7	158668706	WDR60	NM_018051	Body	chr7:158669800-158670005	N_Shore
cg08616234	0.26897	0.266983	15	86313973	MIR1276;KLHL25	NR_031682;NM_022480	TSS200;5'UTR	chr15:86312153-86313047	S_Shore
cg08820497	7.33062e-06	0.266931	17	1620775	C17orf91;C17orf91;WDR81;C17orf91;C17orf91;WDR81	NR_028504;NR_028502;NM_001163673;NR_028505;NR_028503;NM_152348	TSS1500;TSS1500;Body;TSS1500;TSS1500;5'UTR	chr17:1619204-1620062	S_Shore
cg17946316	1.12657e-05	0.266893	11	117354036	DSCAML1	NM_020693	Body	chr11:117352691-117352961	S_Shore
cg27347412	9.63742e-06	0.266764	19	46214974	FBXO46	NM_001080469	Body	chr19:46214961-46216180	Island
cg05909343	0.348722	0.266201	10	133051487	TCERG1L	NM_174937	Body
cg19056515	0.147491	0.265281	10	105361785	SH3PXD2A	NM_014631	Body	chr10:105361784-105362188	Island
cg04907456	7.34941e-06	0.265052	17	862333	NXN	NM_022463	Body
cg11643773	0.652876	0.265011	19	10947238	TMED1	NM_006858	TSS1500	chr19:10946516-10947416	Island
cg15353444	0.100142	0.264941	2	224903369	SERPINE2;SERPINE2;SERPINE2	NM_006216;NM_001136530;NM_001136528	5'UTR;TSS200;5'UTR	chr2:224903221-224904735	Island
cg06313433	0.12055	0.264844	3	58109101	FLNB;FLNB;FLNB;FLNB	NM_001164319;NM_001164317;NM_001164318;NM_001457	Body;Body;Body;Body	chr3:58109100-58109369	Island
cg18098286	0.179185	0.264551	2	234544271	UGT1A10;UGT1A8	NM_019075;NM_019076	TSS1500;Body
cg18505103	0.278512	0.264289	19	3115035	GNA11	NM_002067	Body	chr19:3114752-3115094	Island
cg16671862	0.159999	0.263326	2	102486181	MAP4K4;MAP4K4;MAP4K4	NM_145687;NM_004834;NM_145686	Body;Body;Body
cg12116851	0.201299	0.263165	11	57519584	BTBD18	NM_001145101	TSS1500	chr11:57520333-57520753	N_Shore
cg05928290	0.359812	0.263164	14	54418728	BMP4;BMP4;BMP4	NM_130850;NM_001202;NM_130851	Body;Body;Body	chr14:54418677-54418881	Island
cg11700356	7.37313e-06	0.262679	7	23287560	GPNMB;GPNMB	NM_002510;NM_001005340	Body;Body	chr7:23287221-23287508	S_Shore
cg04902458	0.485259	0.262666	4	1794366	FGFR3;FGFR3;FGFR3	NM_000142;NM_022965;NM_001163213	TSS1500;TSS1500;TSS1500	chr4:1794442-1797132	N_Shore
cg19594433	7.37942e-06	0.26205	15	75147064	SCAMP2	NM_005697	Body
cg00295853	0.203036	0.261877	1	87245071
cg19924714	7.38219e-06	0.261774	14	59656552	DAAM1	NM_014992	5'UTR	chr14:59654630-59656330	S_Shore
cg01046507	0.529947	0.261608	2	239064292				chr2:239067512-239068028	N_Shelf
cg26583481	0.397363	0.261411	10	135139100	CALY	NM_015722	3'UTR	chr10:135138682-135139717	Island
cg18760055	0.184124	0.261257	1	10788219	CASZ1;CASZ1	NM_001079843;NM_017766	5'UTR;5'UTR
cg06431188	7.39342e-06	0.26065	19	47727226	BBC3;BBC3;BBC3;BBC3	NM_014417;NM_001127241;NM_001127240;NM_001127242	Body;Body;Body;Body	chr19:47729420-47730033	N_Shelf
cg27362167	7.39436e-06	0.260557	3	47885047	DHX30;DHX30	NM_138615;NM_014966	Body;Body	chr3:47887825-47888150	N_Shelf
cg18192610	7.39545e-06	0.260448	2	44741623	C2orf34	NM_024766	Body
cg04241282	0.43441	0.260176	3	45520639	LARS2	NM_015340	Body
cg16303074	7.39886e-06	0.260107	11	77524766	RSF1	NM_016578	Body	chr11:77524642-77524844	Island
cg04622125	0.45481	0.259927	21	46876658	COL18A1;COL18A1;COL18A1	NM_030582;NM_130445;NM_130444	Body;Body;1stExon	chr21:46876168-46876752	Island
cg01248010	0.366765	0.259837	2	242448543	STK25	NM_006374	TSS1500	chr2:242447017-242448558	Island
cg21304757	0.290889	0.259765	19	58850414	ZSCAN22	NM_181846	Body
cg00694324	7.40491e-06	0.259501	1	16764960	SPATA21	NM_198546	TSS1500	chr1:16766998-16767803	N_Shelf
cg04121415	0.640098	0.259148	3	38325566
cg12513847	0.326452	0.258659	8	102701410	NCALD;NCALD;NCALD;NCALD;NCALD;NCALD;NCALD;NCALD	NM_001040625;NM_001040630;NM_001040626;NM_032041;NM_001040628;NM_001040624;NM_001040629;NM_001040627	3'UTR;3'UTR;3'UTR;3'UTR;3'UTR;3'UTR;3'UTR;3'UTR
cg03443676	0.577011	0.258361	1	38174379	CDCA8	NM_018101	3'UTR
cg10333144	7.42196e-06	0.257797	8	54628500	ATP6V1H;ATP6V1H;ATP6V1H	NM_213619;NM_015941;NM_213620	3'UTR;3'UTR;3'UTR
cg15069785	7.42242e-06	0.25775	12	46361154	SFRS2IP	NM_004719	5'UTR
cg25635303	7.42443e-06	0.257549	17	5347787	DHX33	NM_020162	Body	chr17:5347649-5347874	Island
cg07627535	0.396864	0.25688	6	43858735	LOC100132354	NR_024478	TSS200
cg14632281	7.43313e-06	0.25668	10	75599410	CAMK2G;CAMK2G;CAMK2G;CAMK2G;CAMK2G	NM_172173;NM_172169;NM_172170;NM_001222;NM_172171	Body;Body;Body;Body;Body	chr10:75599260-75599488	Island
cg22277103	7.43673e-06	0.25632	7	157655703	PTPRN2;PTPRN2;PTPRN2	NM_002847;NM_130842;NM_130843	Body;Body;Body	chr7:157659433-157660322	N_Shelf
cg21266845	8.85795e-06	0.256185	1	168698479	DPT	NM_001937	TSS200
cg15984997	1.19816e-05	0.256025	19	36253202	C19orf55	NM_001039887	Body	chr19:36248979-36249307	S_Shelf
cg07436753	1.07314e-05	0.256021	16	66785301	DYNC1LI2	NM_006141	Body	chr16:66785040-66785875	Island
cg18013789	0.530918	0.255786	1	2465404				chr1:2466934-2467212	N_Shore
cg06136185	0.463962	0.255619	17	79139087	LOC388428;AATK	NR_027255;NM_001080395	TSS1500;Body	chr17:79139501-79140028	N_Shore
cg00125414	7.44409e-06	0.255583	20	58509242				chr20:58507755-58509517	Island
cg08524128	0.380406	0.255142	7	155794485
cg06950023	0.249671	0.254283	19	2041985	MKNK2;MKNK2	NM_199054;NM_017572	Body;Body	chr19:2041823-2042593	Island
cg24677082	7.45891e-06	0.254101	1	47082211	MOBKL2C;MOBKL2C	NM_145279;NM_201403	TSS1500;5'UTR	chr1:47082016-47082526	Island
cg10200168	0.0141408	0.253804	12	124927713	NCOR2;NCOR2	NM_006312;NM_001077261	Body;Body	chr12:124929872-124930161	N_Shelf
cg18419070	0.223864	0.253582	3	122645440	SEMA5B	NM_001031702	Body
cg02972941	7.4731e-06	0.252682	7	97834623	LMTK2	NM_014916	Body	chr7:97834643-97835193	N_Shore
cg18183240	7.47531e-06	0.252462	3	127373519	PODXL2	NM_015720	Body
cg19554037	0.414225	0.252387	11	1318877	TOLLIP	NM_019009	Body	chr11:1315467-1317115	S_Shore
cg12389423	0.291038	0.252008	3	118864836	C3orf30;IGSF11;IGSF11	NM_152539;NM_152538;NM_152538	TSS200;1stExon;5'UTR
cg13213810	0.565475	0.251216	22	51158720	SHANK3	NM_001080420	Body	chr22:51158386-51160060	Island
cg06900571	0.34281	0.250821	8	141248582	TRAPPC9;TRAPPC9	NM_001160372;NM_031466	Body;Body
cg17815841	0.602958	0.250427	4	39979368	PDS5A;PDS5A;PDS5A;PDS5A;PDS5A;PDS5A	NM_015200;NM_001100399;NM_015200;NM_001100399;NM_001100400;NM_001100400	5'UTR;1stExon;1stExon;5'UTR;5'UTR;1stExon	chr4:39978066-39979792	Island
cg06822090	0.225924	0.250213	7	4843999	RADIL	NM_018059	Body
cg10806946	0.200411	0.249703	8	48921337	UBE2V2	NM_003350	Body	chr8:48920837-48921414	Island
cg16809914	0.294139	0.24919	18	77465673	CTDP1;CTDP1	NM_048368;NM_004715	Body;Body	chr18:77465403-77465674	Island
cg02694395	0.129523	0.248767	1	171283893	FMO4	NM_002022	5'UTR
cg02333187	0.424778	0.248576	6	35468847	TULP1	NM_003322	Body	chr6:35464056-35466269	S_Shelf
cg00394153	7.5147e-06	0.248523	11	96122958	CCDC82;JRKL	NM_024725;NM_003772	5'UTR;TSS200	chr11:96122536-96123587	Island
cg06436655	7.51513e-06	0.24848	19	9938652	UBL5;UBL5;UBL5;UBL5	NM_001048241;NM_024292;NM_024292;NM_001048241	5'UTR;1stExon;5'UTR;1stExon	chr19:9938325-9938815	Island
cg06481660	0.305061	0.247686	6	6824580
cg13364146	7.52599e-06	0.247394	18	74606944	ZNF236	NM_007345	Body	chr18:74606943-74607168	Island
cg23670101	7.5267e-06	0.247323	10	46168396	ANUBL1;ANUBL1	NM_001128324;NM_174890	TSS200;TSS200	chr10:46167677-46168642	Island
cg11890641	0.223749	0.247315	7	889364	UNC84A;UNC84A	NM_025154;NM_001130965	Body;Body	chr7:886803-887535	S_Shore
cg04713483	7.53396e-06	0.246597	21	46376800	C21orf70	NM_058190	Body	chr21:46378278-46378645	N_Shore
cg11006791	0.380973	0.246471	5	2547287
cg26641148	7.5368e-06	0.246312	2	214154452	SPAG16;SPAG16	NM_001025436;NM_024532	Body;Body
cg27295561	0.492957	0.246286	17	73754508	GALK1	NM_000154	Body
cg22842717	0.446337	0.246063	12	57939823	DCTN2	NM_006400	Body	chr12:57940563-57940981	N_Shore
cg26606132	7.5398e-06	0.246013	7	128501276				chr7:128502715-128503276	N_Shore
cg11514462	7.54279e-06	0.245714	11	121001293	TECTA	NM_005422	Body	chr11:120998386-120998886	S_Shelf
cg06365177	0.222388	0.245071	20	30798589	POFUT1;POFUT1	NM_015352;NM_172236	Body;Body	chr20:30795282-30795841	S_Shelf
cg22193247	0.326598	0.245036	2	242448557	STK25	NM_006374	TSS1500	chr2:242447017-242448558	Island
cg04383436	0.375116	0.244663	16	4659207	FAM100A	NM_145253	3'UTR	chr16:4659348-4659613	N_Shore
cg13474965	0.469149	0.244597	15	52030001	LYSMD2;LYSMD2;LYSMD2	NM_001143917;NM_153374;NM_153374	5'UTR;5'UTR;1stExon	chr15:52029230-52030135	Island
cg15163603	0.242256	0.244512	12	132403897	ULK1	NM_003565	Body
cg24677192	7.55743e-06	0.24425	17	76430314	DNAH17	NM_173628	Body
cg15983109	0.481414	0.244209	2	68880714	PROKR1	NM_138964	Body	chr2:68882342-68882574	N_Shore
cg27603495	0.0145345	0.243816	17	56524499	HSF5	NM_001080439	Body
cg00423598	0.0563601	0.243684	7	156296491
cg01532284	7.5698e-06	0.243012	19	55874851	FAM71E2	NM_001145402	TSS1500	chr19:55873636-55873993	S_Shore
cg11765671	7.57e-06	0.242993	7	6197576	USP42	NM_032172	Body	chr7:6198495-6198731	N_Shore
cg00302587	0.0539148	0.242541	10	51576241	NCOA4;NCOA4;NCOA4;NCOA4;NCOA4	NM_001145262;NM_005437;NM_001145263;NM_001145261;NM_001145260	TSS200;5'UTR;5'UTR;Body;Body	chr10:51572198-51572620	S_Shelf
cg12041467	0.738227	0.242193	19	45873960	ERCC2;ERCC2	NM_001130867;NM_000400	TSS200;TSS200	chr19:45873339-45874033	Island
cg07866762	7.57974e-06	0.242019	19	15478826	AKAP8	NM_005858	Body	chr19:15479756-15480141	N_Shore
cg14963406	0.286169	0.241941	8	144450049	C8orf51;RHPN1	NR_026785;NM_052924	Body;TSS1500	chr8:144450376-144451557	N_Shore
cg24317310	0.0539507	0.241349	17	72363556	GPR142	NM_181790	TSS200
cg13943355	0.524372	0.241325	15	67470870	SMAD3;SMAD3;SMAD3;SMAD3	NM_005902;NM_001145103;NM_001145104;NM_001145102	Body;Body;Body;Body
cg05451498	0.435911	0.241299	18	46386267	KIAA0427;KIAA0427	NM_014772;NM_001142397	3'UTR;3'UTR	chr18:46386266-46386481	Island
cg01315201	7.5912e-06	0.240872	13	45333293
cg17292669	7.59633e-06	0.240359	6	166836791	RPS6KA2;RPS6KA2	NM_021135;NM_001006932	Body;Body
cg17530152	0.450833	0.240251	10	90692333
cg24107443	0.425338	0.240237	22	23729011				chr22:23730282-23730537	N_Shore
cg07607813	7.59857e-06	0.240136	11	61488195	DAGLA	NM_006133	Body	chr11:61488132-61488357	Island
cg08157300	7.59885e-06	0.240107	17	74722097	C17orf95;JMJD6;JMJD6	NM_001080510;NM_015167;NM_001081461	TSS1500;Body;Body	chr17:74722031-74723420	Island
cg16597438	0.356588	0.23998	19	36526022	THAP8	NM_152658	3'UTR	chr19:36523391-36523887	S_Shelf
cg02054457	0.468727	0.239878	1	175683971	TNR	NM_003285	5'UTR
cg00676925	0.27049	0.239619	16	540266	RAB11FIP3;RAB11FIP3	NM_014700;NM_001142272	Body;Body
cg23957736	0.340794	0.239271	17	80530229	FOXK2	NM_004514	Body	chr17:80533761-80534177	N_Shelf
cg13817545	7.60886e-06	0.239106	13	112212266				chr13:112212062-112212297	Island
cg05779585	2.20714e-05	0.239041	8	1246817				chr8:1245671-1246464	S_Shore
cg11574094	0.754408	0.238774	10	14921550	SUV39H2	NM_024670	5'UTR	chr10:14920320-14921688	Island
cg00185103	7.61251e-06	0.238741	19	44430886	ZNF45	NM_003425	TSS1500
cg00889356	0.541922	0.238698	14	104026955	BAG5;BAG5;BAG5	NM_001015049;NM_001015048;NM_004873	Body;Body;Body	chr14:104028308-104029671	N_Shore
cg25059541	7.61735e-06	0.238257	14	103411459	CDC42BPB	NM_006035	Body
cg17836316	7.6244e-06	0.237553	7	779463	HEATR2	NM_017802	Body	chr7:780239-780601	N_Shore
cg20697427	7.62513e-06	0.23748	3	195610231	TNK2;TNK2	NM_001010938;NM_005781	Body;Body	chr3:195613588-195613966	N_Shelf
cg10045909	0.449376	0.237442	16	31075842	ZNF668	NM_024706	5'UTR	chr16:31075084-31075756	S_Shore
cg24519459	0.446936	0.23744	19	12868839	BEST2	NM_017682	Body	chr19:12868396-12868840	Island
cg00298399	0.268896	0.237125	1	17697934	PADI6	NM_207421	TSS1500
cg13575252	7.62956e-06	0.237036	1	1477616	SSU72	NM_014188	Body	chr1:1476093-1476669	S_Shore
cg20499033	7.63112e-06	0.23688	10	12085115	UPF2;UPF2	NM_080599;NM_015542	TSS200;TSS1500	chr10:12084236-12085431	Island
cg09492354	0.763555	0.236445	11	27720709	BDNF;BDNF;BDNF;BDNF;BDNF;BDNF;BDNF;BDNF;BDNF;BDNF;BDNF;BDNF;BDNF;BDNF;BDNF;BDNF	NM_170731;NM_170732;NM_170734;NM_001143806;NM_001143812;NM_001143813;NM_001143809;NM_001143808;NM_001143815;NM_001143805;NM_170733;NM_001143807;NM_001143814;NM_001143810;NM_001709;NM_001143811	Body;5'UTR;Body;5'UTR;5'UTR;5'UTR;Body;5'UTR;5'UTR;5'UTR;5'UTR;5'UTR;5'UTR;5'UTR;5'UTR;5'UTR	chr11:27721661-27722639	N_Shore
cg03800281	0.0330629	0.23609	10	72097146	LRRC20;LRRC20;LRRC20	NM_018239;NM_018205;NM_207119	Body;Body;Body
cg03053018	0.330553	0.235775	7	44933314
cg01483627	7.64299e-06	0.235694	17	72368401	GPR142	NM_181790	Body	chr17:72367979-72368180	S_Shore
cg22876446	0.328506	0.235668	5	877002	BRD9;BRD9;BRD9	NR_027633;NM_001009877;NM_023924	Body;Body;Body	chr5:880980-881277	N_Shelf
cg21065462	7.6456e-06	0.235432	21	44299683	WDR4;WDR4	NM_033661;NM_018669	TSS200;TSS200	chr21:44299111-44299808	Island
cg17565051	7.64708e-06	0.235284	10	133751593	PPP2R2D;PPP2R2D;PPP2R2D	NM_001003656;NR_033191;NM_018461	5'UTR;Body;Body	chr10:133751399-133751634	Island
cg26031742	7.64836e-06	0.235156	1	16456023	EPHA2	NM_004431	Body
cg23650353	0.447461	0.235017	4	148993643	ARHGAP10	NM_024605	3'UTR
cg12046506	0.178771	0.234808	15	90619616	ZNF710	NM_198526	Body
cg14656153	0.277285	0.234719	6	37505970				chr6:37503538-37504291	S_Shore
cg25190654	7.65448e-06	0.234544	12	13130178	HEBP1	NM_015987	Body
cg22617878	0.734316	0.2345	3	10417183	ATP2B2;ATP2B2	NM_001683;NM_001001331	Body;Body
cg24092000	0.561957	0.234383	17	80839375	TBCD	NM_005993	Body
cg07291135	7.65736e-06	0.234256	10	534922	DIP2C	NM_014974	Body	chr10:530713-531099	S_Shelf
cg07883722	0.504039	0.233673	5	95246404	ELL2	NM_012081	Body
cg00461060	7.6676e-06	0.233232	12	132826769	GALNT9	NM_001122636	Body	chr12:132827375-132827725	N_Shore
cg22186503	0.0820769	0.233217	13	113671965	MCF2L;MCF2L	NM_001112732;NM_024979	Body;Body	chr13:113670929-113671191	S_Shore
cg03632309	0.593482	0.233071	5	462522	EXOC3	NM_007277	Body	chr5:464887-465666	N_Shelf
cg13534271	7.671e-06	0.232893	12	70667207	CNOT2	NM_014515	5'UTR
cg26065870	0.401227	0.232808	3	52522591	NISCH	NM_007184	Body	chr3:52521674-52522612	Island
cg13659933	0.57334	0.23253	2	65839377
cg17561365	0.224781	0.232382	7	157335526	PTPRN2;PTPRN2;PTPRN2	NM_002847;NM_130842;NM_130843	Body;Body;Body
cg03761162	7.67938e-06	0.232054	2	240070264	HDAC4	NM_006037	Body
cg20718434	0.456704	0.231849	7	1748597	ELFN1	NM_001128636	TSS200
cg10425885	0.22466	0.231829	11	2458734
cg07339236	0.163584	0.231739	20	50312490	ATP9A	NM_006045	Body
cg05164181	0.150152	0.231662	15	95287886
cg20492799	7.68631e-06	0.231362	8	145667617	NFKBIL2	NM_013432	Body	chr8:145667579-145667780	Island
cg13803003	0.702045	0.231337	17	66453912	WIPI1	NM_017983	TSS1500	chr17:66453349-66454137	Island
cg02650286	0.188795	0.231113	13	113729350	MCF2L;MCF2L	NM_001112732;NM_024979	Body;Body	chr13:113729302-113729516	Island
cg13006655	7.68939e-06	0.231053	2	882228
cg18556280	0.135526	0.23102	11	85406196	SYTL2;SYTL2;SYTL2;SYTL2;SYTL2;SYTL2;SYTL2;SYTL2;SYTL2	NM_001162951;NM_001162952;NM_032943;NM_001162953;NM_206927;NM_206930;NM_206928;NM_032379;NM_206929	3'UTR;3'UTR;3'UTR;3'UTR;3'UTR;3'UTR;3'UTR;3'UTR;3'UTR
cg16448960	0.690715	0.23046	21	34914662	SON;SON;GART;GART;GART;GART	NM_138927;NM_032195;NM_000819;NM_001136005;NM_001136006;NM_175085	TSS1500;TSS1500;TSS200;5'UTR;5'UTR;TSS200	chr21:34914303-34915906	Island
cg01495521	0.600436	0.230396	16	978040	LMF1	NM_022773	Body	chr16:979422-979663	N_Shore
cg03538934	7.69859e-06	0.230134	4	2069683	NAT8L	NM_178557	3'UTR	chr4:2065542-2066398	S_Shelf
cg04183638	0.268966	0.229901	4	737313	PCGF3	NM_006315	Body	chr4:738424-741517	N_Shore
cg18034092	7.70104e-06	0.229888	3	43526650	ANO10	NM_018075	Body
cg26360004	0.281238	0.229825	1	9376755	SPSB1	NM_025106	5'UTR
cg05179985	0.0723117	0.229221	2	242874841				chr2:242874772-242874988	Island
cg13518121	0.451632	0.229166	11	12434385	PARVA	NM_018222	Body
cg03966010	0.193884	0.228887	7	157402413	PTPRN2;PTPRN2;PTPRN2	NM_002847;NM_130842;NM_130843	Body;Body;Body	chr7:157405009-157406608	N_Shelf
cg17392950	7.71211e-06	0.228782	7	157915171	PTPRN2;PTPRN2;PTPRN2	NM_002847;NM_130842;NM_130843	Body;Body;Body	chr7:157918704-157919409	N_Shelf
cg07041428	0.196761	0.228775	4	1763019				chr4:1765009-1765508	N_Shore
cg27023524	0.19222	0.228755	5	54010481
cg05119290	7.71305e-06	0.228687	17	4439394	SPNS2	NM_001124758	Body	chr17:4439300-4439705	Island
cg18595324	7.71717e-06	0.228275	1	31838695	FABP3	NM_004102	3'UTR
cg04817379	7.71863e-06	0.228129	13	114277217	TFDP1;TFDP1	NR_026580;NM_007111	Body;Body	chr13:114279913-114280355	N_Shelf
cg24860752	0.244403	0.22803	22	19419956	HIRA;MRPL40	NM_003325;NM_003776	TSS1500;TSS200	chr22:19418745-19420237	Island
cg20692730	7.71972e-06	0.22802	17	3844423	ATP2A3;ATP2A3;ATP2A3;ATP2A3;ATP2A3;ATP2A3;ATP2A3	NM_174954;NM_174955;NM_174956;NM_174957;NM_174953;NM_174958;NM_005173	Body;Body;Body;Body;Body;Body;Body	chr17:3844302-3844599	Island
cg11995374	0.230423	0.227572	7	1663600				chr7:1659040-1659765	S_Shelf
cg16785291	0.431075	0.227213	7	133974228	SLC35B4	NM_032826	3'UTR
cg04637506	0.497173	0.226985	12	122670293	LRRC43;LRRC43	NM_152759;NM_001098519	5'UTR;Body	chr12:122667648-122668038	S_Shelf
cg04038932	7.73007e-06	0.226985	9	135286214	C9orf171	NM_207417	Body	chr9:135285310-135285897	S_Shore
cg05923197	0.300777	0.226563	14	54418804	BMP4;BMP4;BMP4	NM_130850;NM_001202;NM_130851	Body;Body;Body	chr14:54418677-54418881	Island
cg01026744	0.353118	0.226142	4	89619053	NAP1L5;HERC3	NM_153757;NM_014606	TSS200;Body
cg10582440	0.259869	0.225689	19	11465479	CCDC159;LPPR2;LPPR2	NM_001080503;NM_001170635;NM_022737	Body;TSS1500;TSS1500	chr19:11466008-11466317	N_Shore
cg19470290	0.0847536	0.225378	13	98926570	FARP1	NM_005766	Body
cg16209303	0.0195102	0.225365	14	103405847	CDC42BPB	NM_006035	Body	chr14:103406206-103406683	N_Shore
cg08926056	0.0743954	0.225335	1	161591591
cg15415094	0.571463	0.22459	17	80827971	TBCD	NM_005993	Body	chr17:80827970-80828316	Island
cg20305028	1.22306e-05	0.224452	2	121746850	GLI2	NM_005270	Body	chr2:121745840-121746851	Island
cg17214699	7.75723e-06	0.22427	11	75173887	GDPD5	NM_030792	Body
cg02803508	7.75766e-06	0.224227	7	26904455	SKAP2	NM_003930	TSS200	chr7:26903869-26904753	Island
cg04986236	7.75969e-06	0.224023	2	241825847	C2orf54;C2orf54	NM_024861;NM_001085437	3'UTR;3'UTR	chr2:241827777-241828031	N_Shore
cg05603908	0.203124	0.223956	16	88564112	ZFPM1	NM_153813	Body	chr16:88564052-88564394	Island
cg24807761	7.76047e-06	0.223945	7	134632531	CALD1;CALD1;CALD1;CALD1;CALD1	NM_033139;NM_033157;NM_033140;NM_033138;NM_004342	Body;Body;Body;Body;Body
cg21905209	0.235972	0.223906	8	48921554	UBE2V2	NM_003350	Body	chr8:48920837-48921414	S_Shore
cg03731348	0.577568	0.223754	12	1041947	RAD52	NM_134424	Body
cg06818605	0.119631	0.223734	7	148982302	ZNF783	NR_015357	Body	chr7:148982079-148982675	Island
cg00397740	7.76369e-06	0.223623	1	161136321	PPOX;PPOX;PPOX;PPOX	NM_000309;NM_001122764;NM_001122764;NM_000309	1stExon;1stExon;5'UTR;5'UTR	chr1:161136001-161136686	Island
cg05979320	0.163306	0.223226	12	49629187				chr12:49628287-49628521	S_Shore
cg16948335	0.015283	0.223102	12	122332670	PSMD9	NM_002813	Body
cg17331044	7.77093e-06	0.222899	2	241512735	RNPEPL1	NM_018226	Body	chr2:241512464-241512671	S_Shore
cg06206628	7.77429e-06	0.222563	10	49482826	FRMPD2;FRMPD2;FRMPD2	NM_001018071;NM_152428;NM_001018071	5'UTR;TSS200;1stExon
cg13586987	7.78141e-06	0.221851	6	16282230	GMPR	NM_006877	Body
cg27582986	7.78317e-06	0.221676	19	1955983	C19orf34;CSNK1G2	NM_152771;NM_001319	TSS1500;5'UTR	chr19:1957774-1958038	N_Shore
cg14837148	1.45873e-05	0.221672	15	68810195
cg01646718	0.257951	0.221475	8	145580727	FBXL6;GPR172A;FBXL6	NM_012162;NM_024531;NM_024555	Body;TSS1500;Body	chr8:145581331-145582765	N_Shore
cg23355636	0.196711	0.221444	17	80045966	FASN	NM_004104	Body	chr17:80046054-80046330	N_Shore
cg00079169	0.120184	0.221399	19	2811669	THOP1	NM_003249	Body	chr19:2811638-2811868	Island
cg13563732	0.0806865	0.221372	9	138708825	CAMSAP1	NM_015447	Body	chr9:138709776-138711099	N_Shore
cg22298265	7.78762e-06	0.22123	8	975286				chr8:976015-976416	N_Shore
cg02295856	0.260647	0.221229	16	1758935	MAPK8IP3;MAPK8IP3	NM_001040439;NM_015133	Body;Body
cg13547817	0.465042	0.221194	9	102844957	ERP44	NM_015051	Body
cg03727213	0.127175	0.220919	5	177740217	COL23A1	NM_173465	Body
cg20376581	7.79145e-06	0.220847	11	3239509	C11orf36;MRGPRG	NR_027138;NM_001164377	TSS200;1stExon	chr11:3239217-3239988	Island
cg00664743	0.249528	0.220766	22	31300253	OSBP2	NM_030758	Body	chr22:31301702-31302133	N_Shore
cg03536820	0.706085	0.220633	2	3467389	TTC15	NM_016030	Body
cg00695214	0.538778	0.220432	1	1415868	ATAD3B	NM_031921	Body	chr1:1417285-1417753	N_Shore
cg14780777	7.7958e-06	0.220412	10	465796	DIP2C	NM_014974	Body	chr10:465928-466396	N_Shore
cg11488149	7.79584e-06	0.220408	8	131022097
cg14988347	0.689247	0.220375	11	64546383	SF1;SF1;SF1;SF1	NM_201998;NM_201995;NM_004630;NM_201997	TSS200;TSS200;TSS200;TSS200	chr11:64545666-64546684	Island
cg24797471	0.644938	0.220354	19	13262683	IER2	NM_004907	5'UTR	chr19:13260562-13264924	Island
cg21144006	7.79738e-06	0.220254	12	74931510	LOC552889	NM_001136262	TSS200	chr12:74931492-74931879	Island
cg06934115	7.79996e-06	0.219996	10	126912753				chr10:126916576-126917326	N_Shelf
cg13246053	0.392334	0.21994	8	48921062	UBE2V2	NM_003350	Body	chr8:48920837-48921414	Island
cg06598544	0.0368597	0.219913	20	61472147	COL9A3	NM_001853	3'UTR	chr20:61471903-61472256	Island
cg13289321	7.80371e-06	0.219621	7	150884003	ASB10;ASB10;ASB10	NM_001142460;NM_080871;NM_001142459	1stExon;Body;1stExon
cg10364968	4.24375e-05	0.21946	3	121977827	CASR	NM_000388	Body
cg12184994	0.318288	0.219341	10	357370	DIP2C	NM_014974	Body
cg22776386	7.80961e-06	0.219031	10	7605126	ITIH5;ITIH5	NM_030569;NM_032817	Body;Body
cg19580697	0.208336	0.218743	14	77581428	KIAA1737	NM_033426	3'UTR
cg13401290	0.674029	0.218466	6	142468356	VTA1	NM_016485	TSS200	chr6:142468190-142468458	Island
cg19632809	0.244458	0.218448	8	48920838	UBE2V2	NM_003350	TSS200	chr8:48920837-48921414	Island
cg06852298	7.81863e-06	0.218129	1	247615658	OR2B11	NM_001004492	TSS1500	chr1:247614695-247614944	S_Shore
cg24348240	0.565139	0.218015	1	26611453	UBXN11;UBXN11;UBXN11	NM_001077262;NM_145345;NM_183008	Body;Body;Body
cg22667358	0.0509213	0.217957	10	3171146	PFKP	NM_002627	Body
cg08240860	0.082403	0.217925	21	46232829	SUMO3	NM_006936	Body	chr21:46236726-46238958	N_Shelf
cg06323483	0.599217	0.217919	3	134936427	EPHB1	NM_004441	Body
cg11099262	0.461163	0.217901	15	66340575	MEGF11	NM_032445	Body
cg02401454	0.485295	0.217873	16	230343	HBQ1;HBQ1	NM_005331;NM_005331	1stExon;5'UTR	chr16:230301-231761	Island
cg22689833	0.433795	0.217779	10	102415991				chr10:102414425-102416315	Island
cg19871079	0.462444	0.217766	7	3343830	SDK1	NM_152744	Body	chr7:3340354-3341216	S_Shelf
cg06042259	0.584915	0.217765	7	28165602	JAZF1	NM_175061	Body
cg18746774	0.212056	0.217418	22	39352197	APOBEC3A	NM_145699	TSS1500
cg12031346	7.82676e-06	0.217316	18	72206701	CNDP1	NM_032649	Body
cg15649702	7.82729e-06	0.217263	11	34177094	ABTB2	NM_145804	Body
cg16016888	0.224051	0.217129	2	242874987				chr2:242874772-242874988	Island
cg09414557	0.351144	0.217048	5	35048098	AGXT2	NM_031900	TSS200
cg01040782	7.83022e-06	0.216971	1	12704481	AADACL4	NM_001013630	TSS200
cg13717680	0.575872	0.216894	3	186903406
cg21193143	0.394129	0.216682	12	82153300	PPFIA2	NM_003625	TSS200	chr12:82152320-82152674	S_Shore
cg13363640	0.00789889	0.216654	11	2985302	SNORA54;NAP1L4	NR_002982;NM_005969	TSS200;Body
cg07037509	7.83386e-06	0.216606	1	112285979	C1orf183	NM_198926	Body	chr1:112281052-112283277	S_Shelf
cg21789280	0.328928	0.216354	1	22351425	HSPC157;HSPC157	NR_023918;NR_023919	TSS1500;TSS1500	chr1:22351917-22352194	N_Shore
cg02544829	0.383569	0.216334	8	95385408	RAD54B	NM_012415	Body
cg09135529	0.441	0.216264	11	62448703				chr11:62446038-62446613	S_Shelf
cg27410828	0.179826	0.215941	17	17206386	NT5M	NM_020201	TSS1500	chr17:17206527-17207306	N_Shore
cg14032261	0.108404	0.215929	1	211909305
cg05874549	0.155221	0.215233	8	876825
cg00447581	0.327196	0.215199	3	52724578	GNL3;GNL3;GNL3;SNORD19B	NM_206826;NM_014366;NM_206825;NR_003687	Body;Body;Body;TSS200
cg20738372	0.456727	0.215174	4	652702	PDE6B;PDE6B;PDE6B	NM_000283;NM_001145291;NM_001145292	Body;Body;Body	chr4:652665-652908	Island
cg21388327	0.362713	0.214577	1	22351548	HSPC157;HSPC157	NR_023919;NR_023918	TSS1500;TSS200	chr1:22351917-22352194	N_Shore
cg26787320	0.524516	0.21451	17	703865	NXN	NM_022463	3'UTR
cg04727924	7.85529e-06	0.214463	7	799746	HEATR2	NM_017802	Body	chr7:796345-796926	S_Shelf
cg26132723	0.0983348	0.214311	8	70041827
cg12858261	0.121579	0.214243	2	113808755	IL1F8;IL1F8	NM_014438;NM_173178	5'UTR;5'UTR	chr2:113808517-113808756	Island
cg21289382	0.034632	0.214154	1	2940238				chr1:2938633-2939043	S_Shore
cg00397851	7.85981e-06	0.214011	19	57862484	ZNF304	NM_020657	TSS200	chr19:57862441-57863236	Island
cg22013070	0.0905827	0.213806	4	7799253	AFAP1;AFAP1	NM_198595;NM_001134647	Body;Body	chr4:7802191-7802440	N_Shelf
cg04172501	0.0844024	0.213748	1	1136430				chr1:1136360-1137156	Island
cg25957451	0.640007	0.213747	2	73512148				chr2:73511157-73512086	S_Shore
cg00613786	0.392751	0.21373	3	46790182				chr3:46791861-46792518	N_Shore
cg04392506	0.365002	0.213483	13	30079113	MTUS2;MTUS2	NM_001033602;NM_015233	3'UTR;3'UTR	chr13:30077245-30077490	S_Shore
cg22669566	0.495688	0.213386	12	679287	NINJ2	NM_016533	Body	chr12:678959-679299	Island
cg20996312	7.86637e-06	0.213355	11	63912698	MACROD1	NM_014067	Body
cg10721030	0.412817	0.213314	1	165902899
cg06422471	0.544261	0.213174	22	51169500	SHANK3	NM_001080420	Body	chr22:51169027-51170019	Island
cg24769501	0.302527	0.213139	12	125302275	SCARB1;SCARB1	NM_001082959;NM_005505	Body;Body	chr12:125299474-125299874	S_Shelf
cg04007726	0.193152	0.213103	10	80981129	ZMIZ1	NM_020338	Body
cg21910615	7.8697e-06	0.213022	11	15132814	INSC	NM_001031853	TSS1500	chr11:15136058-15136545	N_Shelf
cg11341157	0.467955	0.212935	15	99504113	IGF1R	NM_000875	3'UTR	chr15:99500472-99500721	S_Shelf
cg26570867	0.562354	0.212909	16	12308181	SNX29	NM_001080530	Body
cg07111678	7.87216e-06	0.212776	18	60987770	BCL2;BCL2	NM_000633;NM_000657	TSS1500;TSS1500	chr18:60986621-60988286	Island
cg26476595	7.87337e-06	0.212655	16	2284284	E4F1	NM_004424	Body	chr16:2284116-2284346	Island
cg09870542	0.3452	0.212492	19	536244	CDC34	NM_004359	Body	chr19:535919-536783	Island
cg20227255	8.53676e-06	0.21245	6	43142086	SRF	NM_003131	Body	chr6:43142013-43142217	Island
cg15835808	7.87737e-06	0.212256	19	5690059	RPL36;RPL36	NM_033643;NM_015414	TSS1500;TSS1500	chr19:5690127-5692213	N_Shore
cg15766982	0.440157	0.212237	10	11949965
cg05228196	7.8795e-06	0.212042	13	95901718	ABCC4;ABCC4	NM_001105515;NM_005845	Body;Body
cg07522644	7.8805e-06	0.211942	6	43142093	SRF	NM_003131	Body	chr6:43142013-43142217	Island
cg06702884	0.435391	0.211844	10	73096492	SLC29A3	NM_018344	Body
cg22013882	7.88403e-06	0.211589	1	204228419	PLEKHA6	NM_014935	Body	chr1:204226544-204226908	S_Shore
cg24738325	7.88458e-06	0.211534	1	9322665	H6PD	NM_004285	Body	chr1:9324202-9324439	N_Shore
cg08690028	7.88612e-06	0.21138	2	128182794	PROC	NM_000312	Body	chr2:128180294-128181381	S_Shore
cg03627958	7.88662e-06	0.21133	17	37901202	GRB7;GRB7	NM_001030002;NM_005310	Body;Body
cg02268951	7.88759e-06	0.211233	13	114018864	GRTP1	NM_024719	TSS1500	chr13:114018789-114019685	Island
cg05600626	0.546052	0.211087	22	21991401	CCDC116	NM_152612	3'UTR
cg20792512	0.727012	0.210622	1	22469190	WNT4	NM_030761	Body	chr1:22468912-22470252	Island
cg19906694	0.3927	0.210543	5	60629770	ZSWIM6	NM_020928	Body	chr5:60626505-60629809	Island
cg18182844	0.367214	0.210447	3	52828292	ITIH3	NM_002217	TSS1500
cg24780086	0.389704	0.210416	5	14713043	ANKH	NM_054027	Body
cg00612308	0.378067	0.210062	8	22864859	RHOBTB2;RHOBTB2;RHOBTB2	NM_001160036;NM_015178;NM_001160037	Body;Body;Body	chr8:22864324-22864588	S_Shore
cg19089617	0.341544	0.209843	2	42154188
cg17814479	7.90256e-06	0.209736	4	155056945
cg27341915	7.90387e-06	0.209605	16	89618833	SPG7	NM_003119	Body
cg23668222	0.523452	0.209587	8	41542092	ANK1;ANK1;ANK1;ANK1;ANK1	NM_020476;NM_020475;NM_001142446;NM_020477;NM_000037	Body;Body;Body;Body;Body
cg26639596	0.310063	0.209275	12	124371660	DNAH10	NM_207437	Body
cg02451516	0.162626	0.209193	16	74657147	RFWD3	NM_018124	3'UTR
cg22083602	0.759037	0.209135	19	35512707	GRAMD1A;GRAMD1A	NM_020895;NM_001136199	Body;Body	chr19:35512589-35512809	Island
cg25974167	0.526231	0.209092	3	127893336	EEFSEC	NM_021937	Body
cg07484567	0.00807352	0.209064	16	84087087				chr16:84085866-84086115	S_Shore
cg05464581	0.574333	0.208936	1	153933045	SLC39A1	NM_014437	Body	chr1:153930546-153931130	S_Shore
cg18751674	7.91076e-06	0.208917	19	58196591	ZNF551	NM_138347	Body	chr19:58193268-58193638	S_Shelf
cg16497157	7.91203e-06	0.208789	7	820338	HEATR2	NM_017802	Body	chr7:821689-822634	N_Shore
cg16027147	0.289493	0.208601	3	108475765	RETNLB	NM_032579	Body
cg01699880	0.496212	0.208576	2	3315680	TSSC1	NM_003310	Body	chr2:3317676-3317935	N_Shore
cg02566157	7.91575e-06	0.208417	11	61025815	VWCE	NM_152718	3'UTR
cg15838054	0.785704	0.208397	10	102747180	MRPL43;C10orf2;C10orf2;MRPL43;MRPL43;C10orf2;MRPL43;C10orf2	NM_032112;NM_001163813;NM_001163812;NM_176792;NM_176793;NM_001163814;NM_176794;NM_021830	1stExon;TSS200;TSS200;1stExon;1stExon;TSS200;1stExon;TSS200	chr10:102746533-102747501	Island
cg11804965	0.0774399	0.208337	17	54219579
cg08543966	0.567693	0.20829	19	35646150	FXYD5;FXYD5;FXYD5;FXYD5	NM_014164;NM_144779;NR_028406;NM_001164605	5'UTR;5'UTR;Body;5'UTR	chr19:35645597-35646047	S_Shore
cg13442728	7.91805e-06	0.208187	9	139352139	SEC16A	NM_014866	Body	chr9:139349523-139349805	S_Shelf
cg21383341	0.648816	0.20809	7	6689218				chr7:6691948-6695242	N_Shelf
cg27422759	7.91947e-06	0.208045	11	69970464	ANO1;ANO1	NM_018043;NR_030691	Body;Body
cg12741994	0.50181	0.208019	3	170137321	CLDN11	NM_005602	Body	chr3:170136242-170137886	Island
cg03033629	0.145127	0.207994	20	33737648				chr20:33734567-33735280	S_Shelf
cg09953406	0.00502479	0.207784	11	134605083				chr11:134605082-134605863	Island
cg20283771	0.255238	0.207301	16	88943542	CBFA2T3;CBFA2T3	NM_175931;NM_005187	Body;Body	chr16:88943427-88943669	Island
cg03374561	7.92728e-06	0.207264	17	19247888	MIR1180;B9D1	NR_031591;NM_015681	TSS200;Body	chr17:19247785-19248069	Island
cg14699765	0.712034	0.207191	22	45122261	PRR5;PRR5;PRR5;PRR5-ARHGAP8;PRR5;PRR5	NM_015366;NM_001017529;NM_001017528;NM_181334;NM_001017530;NM_181333	Body;5'UTR;Body;Body;5'UTR;Body	chr22:45124981-45125855	N_Shelf
cg20437980	7.9302e-06	0.206973	2	170593804	KLHL23	NM_144711	Body	chr2:170590189-170590899	S_Shelf
cg00507815	0.0171517	0.206948	6	38672050	GLO1	NM_006708	TSS1500	chr6:38670576-38670975	S_Shore
cg26421593	0.461401	0.206923	12	678960	NINJ2	NM_016533	Body	chr12:678959-679299	Island
cg07000438	0.411087	0.206907	20	3073301				chr20:3073224-3074232	Island
cg08515845	0.690381	0.206905	7	150755180	CDK5;SLC4A2;CDK5	NM_001164410;NM_003040;NM_004935	TSS200;TSS1500;TSS200	chr7:150754922-150755426	Island
cg21452538	0.504443	0.206857	4	870773	GAK	NM_005255	Body	chr4:870695-870969	Island
cg08324703	0.0629468	0.20683	10	679514	DIP2C	NM_014974	Body	chr10:678262-679515	Island
cg11674865	7.93238e-06	0.206754	1	161591488
cg18733433	0.340978	0.20671	3	108837086	MORC1	NM_014429	TSS200	chr3:108836795-108837089	Island
cg20482334	0.324384	0.206706	17	80048531	FASN	NM_004104	Body	chr17:80049116-80049444	N_Shore
cg16624788	0.110439	0.206693	17	140192	RPH3AL	NM_006987	Body	chr17:138152-138588	S_Shore
cg02603251	0.35913	0.206688	5	156798048	CYFIP2;CYFIP2;CYFIP2	NM_001037333;NM_014376;NM_001037332	Body;Body;Body
cg02189356	7.93305e-06	0.206687	8	95316581
cg06960562	7.93408e-06	0.206584	1	161582601				chr1:161582033-161582377	S_Shore
cg17380943	0.219091	0.206494	13	99100506	FARP1	NM_005766	Body
cg14777131	0.152591	0.206405	11	232013	SIRT3;SIRT3	NM_001017524;NM_012239	Body;Body	chr11:235918-237290	N_Shelf
cg13676816	0.104542	0.206201	9	91976972	SEMA4D	NM_001142287	3'UTR
cg16109817	7.93798e-06	0.206194	1	16162209	FLJ37453	NR_024279	Body	chr1:16161260-16162880	Island
cg04348296	7.93809e-06	0.206183	12	120536813	RAB35;RAB35	NM_006861;NM_001167606	Body;Body	chr12:120536640-120536951	Island
cg26156167	7.93973e-06	0.206019	1	161582651				chr1:161582033-161582377	S_Shore
cg25456515	0.768305	0.205971	11	125439230	EI24;EI24	NM_001007277;NM_004879	TSS200;TSS200	chr11:125439122-125439730	Island
cg00943186	0.00125675	0.205854	3	49947793	MON1A;MON1A	NM_032355;NM_001142501	Body;Body	chr3:49947621-49948430	Island
cg12030301	0.325044	0.205664	3	5134159				chr3:5137548-5137977	N_Shelf
cg04582539	7.94487e-06	0.205505	19	9938647	UBL5;UBL5;UBL5;UBL5	NM_001048241;NM_024292;NM_024292;NM_001048241	5'UTR;1stExon;5'UTR;1stExon	chr19:9938325-9938815	Island
cg20705804	0.794897	0.205103	7	43590176	HECW1	NM_015052	Body
cg06107796	7.94924e-06	0.205069	11	129980478	APLP2;APLP2;APLP2;APLP2;APLP2;APLP2	NR_024516;NR_024515;NM_001142276;NM_001642;NM_001142277;NM_001142278	Body;Body;Body;Body;Body;Body
cg09183742	0.524016	0.205028	1	103572723	COL11A1;COL11A1;COL11A1;COL11A1	NM_080629;NM_080630;NM_001168249;NM_001854	Body;Body;Body;Body
cg11738486	0.641224	0.20481	19	6744898	TRIP10	NM_004240	Body	chr19:6746023-6746292	N_Shore
cg07947745	0.186814	0.204457	4	176068376
cg03564698	0.37523	0.204443	3	48889206				chr3:48884503-48885406	S_Shelf
cg22564949	0.619028	0.204391	20	61456340	COL9A3	NM_001853	Body	chr20:61456339-61456565	Island
cg23367987	0.531705	0.204152	2	239997345	HDAC4	NM_006037	Body
cg20974139	0.740306	0.20412	1	113240710	MOV10;MOV10	NM_020963;NM_001130079	Body;Body
cg07703401	0.362073	0.203896	16	230341	HBQ1;HBQ1	NM_005331;NM_005331	1stExon;5'UTR	chr16:230301-231761	Island
cg27488370	7.96249e-06	0.203743	7	128046294	IMPDH1;IMPDH1;IMPDH1;IMPDH1;IMPDH1;IMPDH1;IMPDH1	NM_001142576;NM_183243;NM_000883;NM_001142573;NM_001142574;NM_001102605;NM_001142575	Body;Body;Body;TSS1500;TSS1500;Body;TSS1500	chr7:128045542-128046298	Island
cg21284028	0.360849	0.203689	20	58571569	CDH26;CDH26;CDH26	NM_021810;NM_021810;NM_177980	1stExon;5'UTR;Body
cg21115346	7.96345e-06	0.203647	7	130021544	CPA1	NM_001868	Body	chr7:130021511-130021726	Island
cg21996783	0.0446746	0.203641	17	37842070	PGAP3	NM_033419	Body	chr17:37844112-37844481	N_Shelf
cg07885166	7.96537e-06	0.203455	16	75512616	CHST6	NM_021615	Body	chr16:75512545-75513716	Island
cg06702028	0.613495	0.203107	17	20832874
cg13046003	0.325611	0.203082	11	117019490	PAFAH1B2	NM_002572	5'UTR	chr11:117014699-117015560	S_Shelf
cg11862758	0.72524	0.202929	3	177510481
cg01751917	0.394481	0.202774	8	37658571	GPR124	NM_032777	Body	chr8:37654048-37656100	S_Shelf
cg00559919	0.308148	0.20229	16	2024618	TBL3	NM_006453	Body	chr16:2024779-2025083	N_Shore
cg10271058	0.459102	0.202235	11	134147837	GLB1L3	NM_001080407	Body	chr11:134145559-134147180	S_Shore
cg12517191	0.313608	0.202154	13	114290672	TFDP1;TFDP1	NR_026580;NM_007111	Body;Body	chr13:114292551-114292886	N_Shore
cg09125311	0.560563	0.202001	7	157193615	DNAJB6	NM_058246	Body	chr7:157192920-157193155	S_Shore
cg02074763	0.460438	0.201815	10	11825795
cg24324572	7.9825e-06	0.201742	11	43876846	HSD17B12	NM_016142	3'UTR
cg06908052	0.503382	0.201489	17	78880396	RPTOR;RPTOR	NM_001163034;NM_020761	Body;Body	chr17:78880030-78880278	S_Shore
cg21176629	0.536775	0.201372	8	67838106	SNHG6	NR_002599	TSS1500	chr8:67837480-67837954	S_Shore
cg14062238	0.390697	0.201364	19	1371189	MUM1;MUM1	NR_024247;NM_032853	Body;Body	chr19:1371026-1371282	Island
cg11002907	0.451719	0.201318	12	133052802				chr12:133052680-133052903	Island
cg25738961	0.53414	0.201261	12	679099	NINJ2	NM_016533	Body	chr12:678959-679299	Island
cg00493363	0.129651	0.20101	7	106619774
cg04515572	0.21841	0.200862	16	2107413	TSC2;TSC2;TSC2	NM_001077183;NM_000548;NM_001114382	Body;Body;Body	chr16:2105014-2105390	S_Shelf
cg22889316	0.18277	0.20079	6	5181057	LYRM4;LYRM4	NM_001164841;NM_020408	Body;Body
cg23281729	0.0613502	0.200755	18	78005477	PARD6G	NM_032510	TSS200	chr18:78004028-78005438	S_Shore
cg13317079	0.246317	0.200718	2	197504192	CCDC150	NM_001080539	TSS200	chr2:197504191-197504558	Island
cg23731267	0.505306	0.200491	8	121377713	COL14A1	NM_021110	Body
cg07504768	0.0419984	0.200472	16	70709930	MTSS1L	NM_138383	Body	chr16:70713461-70714379	N_Shelf
cg04497015	0.196108	0.200441	16	85780385	C16orf74	NM_206967	5'UTR	chr16:85783862-85785131	N_Shelf
cg06730848	0.66463	0.200376	3	40431298	ENTPD3	NM_001248	Body	chr3:40428651-40429015	S_Shelf
cg16428008	8.00006e-06	0.199986	17	74707253	MXRA7;MXRA7;MXRA7	NM_001008528;NM_001008529;NM_198530	TSS200;TSS200;TSS200	chr17:74706465-74707067	S_Shore
cg02275830	8.00025e-06	0.199967	14	74318774	PTGR2;PTGR2;PTGR2;PTGR2	NM_001146154;NM_152444;NM_001146155;NM_152444	5'UTR;5'UTR;5'UTR;1stExon	chr14:74318412-74318785	Island
cg10523319	8.00273e-06	0.199719	1	12669600	DHRS3	NM_004753	Body
cg01075966	0.0998936	0.199278	10	77963297	C10orf11	NM_032024	Body
cg00862016	0.295581	0.199179	3	13859125				chr3:13860434-13860882	N_Shore
cg02336718	0.158867	0.198756	17	17403227				chr17:17398248-17400346	S_Shelf
cg02046532	0.303563	0.1987	20	207858	DEFB129	NM_080831	TSS200
cg27564579	0.466773	0.19869	20	61456564	COL9A3	NM_001853	Body	chr20:61456339-61456565	Island
cg14339216	0.39781	0.198348	19	47853009	DHX34	NM_014681	5'UTR	chr19:47852300-47852978	S_Shore
cg08819884	0.649961	0.198071	3	3168225	TRNT1	NM_182916	TSS1500	chr3:3168324-3169231	N_Shore
cg08098128	0.550635	0.19806	2	220112465	STK16;STK16	NR_026909;NM_001008910	Body;Body	chr2:220109984-220110488	S_Shore
cg16918161	8.01982e-06	0.19801	4	56458511	PDCL2	NM_152401	TSS200
cg15971542	8.01988e-06	0.198004	12	120650299	PXN;PXN;PXN	NM_025157;NM_001080855;NM_002859	Body;Body;Body	chr12:120650214-120650528	Island
cg14522549	0.0165397	0.197729	21	45139379	PDXK	NM_003681	Body	chr21:45138293-45139831	Island
cg25905674	0.802379	0.197621	17	43047856				chr17:43047547-43047954	Island
cg09431058	8.30315e-06	0.197608	7	45216061	RAMP3	NM_005856	Body
cg13094511	0.802686	0.197314	2	99061177	INPP4A;INPP4A;INPP4A;INPP4A	NM_001566;NM_004027;NM_001134225;NM_001134224	TSS200;TSS200;TSS200;TSS200	chr2:99061174-99061848	Island
cg08653369	8.02787e-06	0.197205	3	150644434	CLRN1;CLRN1	NM_174878;NM_052995	3'UTR;3'UTR
cg16908740	0.225294	0.197188	1	152118444
cg18426557	0.534156	0.197074	9	116346602	RGS3;RGS3;RGS3;RGS3	NM_130795;NM_021106;NM_144488;NM_134427	Body;Body;Body;5'UTR	chr9:116346400-116346603	Island
cg00314943	0.377911	0.196925	2	233270750	ALPPL2	NM_031313	TSS1500	chr2:233272404-233272700	N_Shore
cg00128766	0.457461	0.196907	1	47185216	KIAA0494	NM_014774	TSS1500	chr1:47184402-47185083	S_Shore
cg09216001	8.03092e-06	0.1969	14	94172979	KIAA1409	NM_020818	Body
cg10965996	0.61472	0.196869	1	172688016
cg12482253	8.45339e-06	0.196869	5	177030568	B4GALT7	NM_007255	Body	chr5:177031165-177031584	N_Shore
cg15348028	0.212359	0.196633	4	629434	PDE6B;PDE6B	NM_000283;NM_001145291	Body;Body
cg11943820	0.243103	0.196611	10	106094061	ITPRIP	NM_033397	TSS1500	chr10:106097595-106098556	N_Shelf
cg25470561	0.0338612	0.196579	11	65646656	CTSW	NM_001335	TSS1500
cg01470456	0.584183	0.196453	8	85787158	RALYL;RALYL;RALYL;RALYL	NM_001100393;NM_001100392;NM_001100391;NM_173848	Body;Body;Body;Body
cg14015503	8.03592e-06	0.1964	19	57862554	ZNF304	NM_020657	TSS200	chr19:57862441-57863236	Island
cg13637269	0.419515	0.196385	19	22697330				chr19:22700396-22701261	N_Shelf
cg10791966	0.47106	0.196376	17	19645622	ALDH3A1;ALDH3A1;ALDH3A1	NM_001135167;NM_001135168;NM_000691	Body;Body;Body	chr17:19648139-19648492	N_Shelf
cg14780600	0.417599	0.196293	2	240281345	HDAC4	NM_006037	5'UTR
cg14541372	8.03939e-06	0.196053	15	69573690
cg22958076	0.111835	0.19604	17	75717764
cg27546126	8.04124e-06	0.195868	3	51753637				chr3:51749754-51750061	S_Shelf
cg08348957	0.706956	0.195867	2	144535905
cg27200824	8.04156e-06	0.195836	17	135070	RPH3AL	NM_006987	Body	chr17:137328-137600	N_Shelf
cg07817883	0.56351	0.195829	1	32538562	TMEM39B;TMEM39B	NM_018056;NM_018056	1stExon;5'UTR	chr1:32538205-32539052	Island
cg27647623	0.180821	0.195825	10	131650678	EBF3	NM_001005463	Body
cg25697442	0.492177	0.195681	6	1708713	GMDS	NM_001500	Body
cg18192419	8.04493e-06	0.195499	3	128005180	EEFSEC	NM_021937	Body
cg00510087	0.695146	0.195332	10	7618556	ITIH5;ITIH5;ITIH5	NM_030569;NM_032817;NM_001001851	Body;Body;Body	chr10:7618377-7618615	Island
cg13914354	0.397495	0.195163	9	139118767	QSOX2	NM_181701	Body
cg15974062	0.339627	0.195118	12	6833012	COPS7A;COPS7A;COPS7A;COPS7A	NM_016319;NM_001164094;NM_001164095;NM_001164093	TSS200;TSS200;TSS1500;TSS1500	chr12:6833058-6833491	N_Shore
cg09222884	0.44669	0.194978	3	49764367	IP6K1;IP6K1	NM_001006115;NM_153273	3'UTR;3'UTR	chr3:49760863-49761895	S_Shelf
cg25227936	0.192034	0.194882	11	469636	PTDSS2	NM_030783	Body	chr11:471871-472145	N_Shelf
cg00759906	0.0121779	0.194724	19	34856571	GPI	NM_000175	Body	chr19:34855910-34856915	Island
cg20531035	0.0819127	0.194715	12	133028375
cg25674938	0.721117	0.194495	19	1360981	MUM1;MUM1	NR_024247;NM_032853	Body;Body	chr19:1360038-1360347	S_Shore
cg06761220	0.327203	0.194369	2	239078090
cg13854960	8.05726e-06	0.194266	9	112965949	C9orf152	NM_001012993	Body
cg02152650	0.56536	0.194204	1	54968922				chr1:54965023-54965391	S_Shelf
cg03878537	0.33217	0.194063	6	1901298	GMDS	NM_001500	Body
cg19390059	0.147448	0.193898	6	169682442
cg01233571	0.225715	0.193859	5	59947488	DEPDC1B;DEPDC1B	NM_018369;NM_001145208	Body;Body
cg05134325	8.06144e-06	0.193848	13	52423122
cg07624224	0.271183	0.193688	18	11879979	GNAL;GNAL;GNAL	NM_001142339;NM_182978;NM_002071	Body;Body;Body	chr18:11880953-11881171	N_Shore
cg13620366	0.469965	0.193513	9	138839624	UBAC1	NM_016172	Body
cg15217011	8.06614e-06	0.193378	17	8280108				chr17:8279753-8280109	Island
cg03167339	0.359681	0.19326	7	1498866	MICALL2	NM_182924	1stExon	chr7:1498575-1499123	Island
cg18519450	0.524403	0.193148	2	121746027	GLI2	NM_005270	Body	chr2:121745840-121746851	Island
cg01447951	0.254332	0.193105	15	63889527	FBXL22	NM_203373	TSS200	chr15:63892789-63893911	N_Shelf
cg08692328	0.317927	0.193029	19	17834037	MAP1S	NM_018174	Body	chr19:17836755-17838816	N_Shelf
cg06795937	8.0714e-06	0.192852	5	760613
cg11581362	0.722499	0.192669	1	220219823	EPRS;EPRS	NM_004446;NM_004446	1stExon;5'UTR	chr1:220219416-220219824	Island
cg19182279	0.361018	0.192662	4	892011	GAK	NM_005255	Body	chr4:893911-894186	N_Shore
cg20889826	8.07368e-06	0.192624	17	80397282	HEXDC	NM_173620	Body	chr17:80397431-80397642	N_Shore
cg02946248	0.174823	0.192497	19	3453438	NFIC;NFIC	NM_005597;NM_205843	Body;Body	chr19:3453363-3453956	Island
cg09661503	8.07531e-06	0.192461	5	149568693	SLC6A7	NM_014228	TSS1500	chr5:149569592-149569945	N_Shore
cg25631723	0.000590597	0.192434	17	10533122	MYH3	NM_002470	Body
cg13345122	0.0161122	0.192404	2	168912885	STK39	NM_013233	Body
cg21303226	0.155657	0.192384	2	242923398
cg24148287	0.108232	0.192339	8	145853436				chr8:145849885-145851998	S_Shore
cg25241964	0.222707	0.192271	7	119912723	KCND2	NM_012281	TSS1500	chr7:119912840-119913883	N_Shore
cg09494176	0.0243013	0.192224	4	3193868	HTT	NM_002111	Body
cg13724311	0.108934	0.192195	17	7163599	CLDN7	NM_001307	3'UTR	chr17:7164285-7166245	N_Shore
cg23824354	0.0046221	0.192157	18	45690642				chr18:45687797-45688512	S_Shelf
cg02814289	8.07861e-06	0.192131	16	717213	RHOT2;WDR90	NM_138769;NM_145294	TSS1500;Body	chr16:717931-719064	N_Shore
cg04002957	0.578458	0.192089	11	890206	CHID1;CHID1;CHID1;CHID1;CHID1	NM_001142677;NM_023947;NM_001142675;NM_001142674;NM_001142676	Body;Body;Body;Body;Body	chr11:890191-890506	Island
cg07983394	0.255515	0.191998	10	405182	DIP2C	NM_014974	Body
cg05971398	0.392657	0.191939	16	86220058
cg18118164	8.08141e-06	0.191851	5	106997249	EFNA5	NM_001962	Body
cg06582806	0.563908	0.19183	11	1275741	MUC5B	NM_002458	Body	chr11:1273594-1273861	S_Shore
cg17282060	0.0640665	0.191811	10	49658320	ARHGAP22	NM_021226	Body	chr10:49658224-49659201	Island
cg14037250	8.08186e-06	0.191806	9	136918894	BRD3	NM_007371	5'UTR	chr9:136919143-136919376	N_Shore
cg15699243	0.598094	0.191681	13	51381934	DLEU7	NM_198989	Body
cg13267776	0.481667	0.191266	10	104836989	CNNM2;CNNM2	NM_017649;NM_199076	3'UTR;3'UTR
cg02479100	8.09003e-06	0.190989	6	5261473	LYRM4;FARS2;LYRM4;LYRM4	NM_020408;NM_006567;NM_001164840;NM_001164841	TSS1500;TSS200;TSS1500;TSS1500	chr6:5260730-5261935	Island
cg08625192	8.0912e-06	0.190872	2	242997938
cg27292290	0.00101989	0.19083	3	129823057	LOC729375	NR_024252	Body
cg20279254	0.337389	0.190828	14	104758477
cg04223179	8.09234e-06	0.190758	11	83502232	DLG2;DLG2;DLG2	NM_001142699;NM_001364;NM_001142700	Body;Body;Body
cg13298691	8.09426e-06	0.190566	11	2470675	KCNQ1	NM_000218	Body	chr11:2466247-2466818	S_Shelf
cg03307958	8.09489e-06	0.190503	2	128158853				chr2:128158437-128158912	Island
cg04415736	0.206233	0.190436	14	100798844				chr14:100795072-100795376	S_Shelf
cg10389148	0.625901	0.190404	15	40110963	GPR176	NM_007223	Body
cg14869372	0.131958	0.190271	4	1018778	FGFRL1;FGFRL1;FGFRL1	NM_001004358;NM_001004356;NM_021923	Body;Body;Body	chr4:1017524-1018938	Island
cg09175811	0.617611	0.190256	12	111050500	TCTN1;TCTN1;TCTN1	NM_024549;NM_001082537;NM_001082538	TSS1500;TSS1500;TSS1500	chr12:111051693-111052150	N_Shore
cg03249590	0.576031	0.190245	12	57040199	SNORD59A;ATP5B	NR_002737;NM_001686	TSS1500;TSS1500	chr12:57039047-57039823	S_Shore
cg04916810	0.317689	0.190207	11	19733614	NAV2;NAV2;NAV2;LOC100126784	NM_001111018;NM_145117;NM_182964;NR_015384	Body;TSS1500;TSS1500;Body	chr11:19733936-19735320	N_Shore
cg23138373	0.12889	0.190055	2	237468416
cg16013223	0.33793	0.189988	8	56437691	XKR4	NM_052898	3'UTR
cg00110724	0.283982	0.189799	8	144885851	SCRIB;SCRIB	NM_015356;NM_182706	Body;Body	chr8:144885269-144886103	Island
cg00567479	0.596835	0.189759	2	242295999	FARP2	NM_014808	5'UTR	chr2:242295397-242296201	Island
cg16970926	0.203501	0.189414	12	29381810	FAR2	NM_018099	5'UTR
cg12866899	0.413616	0.189254	4	183756344
cg04894027	8.10749e-06	0.189243	1	17951184	ARHGEF10L;ARHGEF10L	NM_001011722;NM_018125	Body;Body	chr1:17949452-17949670	S_Shore
cg11847442	8.10814e-06	0.189178	15	41268170
cg04785903	0.378607	0.189019	10	14723566	FAM107B	NM_031453	Body
cg24027742	0.162484	0.188906	11	64895147	SYVN1;SYVN1	NM_172230;NM_032431	3'UTR;3'UTR
cg21915863	0.458064	0.188852	6	4874032	CDYL;CDYL;CDYL	NM_001143970;NM_004824;NR_026590	5'UTR;Body;Body
cg13908299	0.189999	0.188746	12	124833194	NCOR2;NCOR2	NM_006312;NM_001077261	Body;Body	chr12:124831133-124831430	S_Shore
cg05086443	8.11262e-06	0.18873	16	66437349	CDH5	NM_001795	3'UTR	chr16:66436577-66437079	S_Shore
cg03762823	0.440705	0.188661	7	4019183	SDK1	NM_152744	Body
cg20581021	0.208295	0.188637	4	7822935	AFAP1;AFAP1	NM_198595;NM_001134647	Body;Body
cg25652754	1.41632e-05	0.188553	22	38481165	BAIAP2L2	NM_025045	3'UTR	chr22:38484615-38485721	N_Shelf
cg19967176	8.11523e-06	0.188469	15	67119789
cg19816075	0.63398	0.188454	12	113408421	OAS3	NM_006187	3'UTR
cg10380221	0.457208	0.188396	16	31075618	ZNF668	NM_024706	Body	chr16:31075084-31075756	Island
cg26841929	0.361933	0.188184	22	50627237	TRABD	NM_025204	5'UTR	chr22:50628949-50629249	N_Shore
cg16835531	0.530947	0.188142	17	79524882	NPLOC4	NM_017921	3'UTR
cg10109111	0.223708	0.187932	9	139313241	PMPCA	NM_015160	Body	chr9:139313354-139313588	N_Shore
cg26804411	0.453786	0.187846	15	48493739	CTXN2	NM_001145668	Body
cg16209924	0.4262	0.187546	11	74437016	CHRDL2	NM_015424	Body
cg19032492	0.64034	0.187544	17	7812665	CHD3;CHD3;CHD3	NM_001005271;NM_005852;NM_001005273	Body;Body;Body
cg14462893	0.521807	0.187518	9	137677985	COL5A1	NM_000093	Body
cg24938210	0.552791	0.187457	10	73498640	C10orf105;CDH23	NM_001168390;NM_022124	TSS1500;Body
cg19985911	8.12567e-06	0.187424	12	58209674	AVIL	NM_006576	Body
cg14023291	8.1257e-06	0.187422	9	124615180	TTLL11	NM_001139442	Body
cg26279822	0.106058	0.187311	5	5652693
cg27405400	0.536387	0.187222	2	127839539	BIN1;BIN1;BIN1;BIN1;BIN1;BIN1;BIN1;BIN1;BIN1;BIN1	NM_139348;NM_139347;NM_139346;NM_139351;NM_139345;NM_004305;NM_139350;NM_139344;NM_139343;NM_139349	Body;Body;Body;Body;Body;Body;Body;Body;Body;Body
cg14673387	0.456989	0.187211	10	47008185				chr10:47008084-47008410	Island
cg22166325	0.434911	0.187135	15	74988540	EDC3;EDC3;EDC3	NM_025083;NM_001142443;NM_001142444	TSS200;TSS200;TSS200	chr15:74988166-74988669	Island
cg01658509	1.10187e-05	0.187061	14	103375086				chr14:103373837-103374140	S_Shore
cg16967296	0.559324	0.187008	11	27450634	LGR4	NM_018490	Body
cg24073161	0.769989	0.186998	17	34900233	GGNBP2	NM_024835	TSS1500	chr17:34900150-34901450	Island
cg23361590	0.383218	0.186837	11	64329640	SLC22A11	NM_018484	Body	chr11:64329520-64329825	Island
cg00457115	0.566861	0.186601	14	102358100	PPP2R5C;PPP2R5C;PPP2R5C;PPP2R5C;PPP2R5C	NM_001161726;NM_002719;NM_001161725;NM_178587;NM_178586	Body;Body;Body;Body;Body	chr14:102357887-102358101	Island
cg02921904	0.450077	0.186543	3	49503589				chr3:49507384-49508290	N_Shelf
cg25441338	0.333922	0.186457	17	59429949	BCAS3;BCAS3	NM_001099432;NM_017679	Body;Body
cg08821998	0.65091	0.186203	3	37562371	ITGA9	NM_002207	Body
cg07943630	8.13903e-06	0.186089	16	30108588	YPEL3;YPEL3	NM_031477;NM_001145524	TSS1500;TSS1500	chr16:30107511-30107875	S_Shore
cg01942971	0.391495	0.18598	1	171045267
cg08189843	0.581247	0.185914	14	75056479	LTBP2	NM_000428	Body	chr14:75052567-75052820	S_Shelf
cg26644885	0.413705	0.185887	16	72981599	ZFHX3;ZFHX3	NM_001164766;NM_006885	Body;Body
cg01520122	8.14257e-06	0.185735	17	32595801	CCL7	NM_006273	TSS1500
cg20718483	0.261792	0.185665	13	31948315
cg15731108	0.164562	0.18551	2	206739078
cg14849421	8.14531e-06	0.185461	7	157314356				chr7:157318226-157318501	N_Shelf
cg20701680	0.336173	0.185239	10	80745044	LOC283050;LOC283050;LOC283050	NR_024431;NR_024429;NR_015429	Body;Body;Body
cg15140562	0.479073	0.185139	3	48659193	TMEM89	NM_001008269	TSS200
cg25546651	0.372474	0.184907	4	25910053
cg07192961	0.646732	0.184895	16	672468	RAB40C	NM_021168	Body	chr16:672265-672507	Island
cg16469927	0.0413372	0.184894	5	777465
cg01801443	0.560245	0.184869	6	168629778				chr6:168630046-168630390	N_Shore
cg20144002	0.560097	0.184836	2	3201774	TSSC1	NM_003310	Body
cg24251448	0.645086	0.184435	8	141577100	EIF2C2;EIF2C2	NM_012154;NM_001164623	Body;Body
cg00489066	0.529345	0.184422	11	94525186	AMOTL1	NM_130847	Body
cg17386899	0.25	0.184405	15	79603965	TMED3	NM_007364	Body	chr15:79603220-79604093	Island
cg00231405	0.774917	0.184398	17	30469333	RHOT1;RHOT1;RHOT1	NM_001033568;NM_018307;NM_001033566	TSS200;TSS200;TSS200	chr17:30469332-30469942	Island
cg10990188	0.651777	0.1843	10	129144210	DOCK1	NM_001380	Body
cg26408600	0.335714	0.184176	14	24559812				chr14:24563256-24563886	N_Shelf
cg00292447	0.499097	0.184065	11	126276006	ST3GAL4	NM_006278	5'UTR
cg14295357	0.465348	0.184025	17	73569524	LLGL2;LLGL2	NM_004524;NM_001031803	Body;Body	chr17:73569163-73569410	S_Shore
cg02110048	0.298276	0.184001	2	26725464	OTOF	NM_194248	Body	chr2:26726189-26726710	N_Shore
cg04277193	8.16051e-06	0.183941	17	41438351				chr17:41438204-41438674	Island
cg13486584	0.567532	0.183919	14	105651786				chr14:105647469-105647827	S_Shelf
cg26722769	0.231728	0.183907	4	170328730	NEK1	NM_012224	Body
cg04874795	0.134446	0.183894	16	86477638
cg18147865	8.1611e-06	0.183882	19	5507344				chr19:5507247-5507523	Island
cg03874201	0.379407	0.18386	6	167312934				chr6:167312252-167316030	Island
cg19670286	8.16311e-06	0.183681	5	137610127	GFRA3;GFRA3	NM_001496;NM_001496	1stExon;5'UTR	chr5:137610105-137610311	Island
cg14872036	0.118925	0.183434	3	123049031	ADCY5	NM_183357	Body
cg00029619	0.657443	0.183419	6	17760992	KIF13A	NM_001105568	3'UTR
cg26663716	8.16621e-06	0.18337	16	67517246	AGRP;AGRP	NM_001138;NM_007316	Body;1stExon	chr16:67514398-67515345	S_Shore
cg10983853	8.16683e-06	0.183309	13	46719445	LCP1	NM_002298	Body
cg22788485	0.217633	0.18321	11	64136018	RPS6KA4;MIR1237;RPS6KA4	NM_001006944;NR_031602;NM_003942	Body;TSS200;Body	chr11:64135815-64136381	Island
cg15598850	8.16815e-06	0.183176	10	134459530	INPP5A	NM_005539	Body	chr10:134460274-134460479	N_Shore
cg06679265	0.510623	0.183082	12	57040204	SNORD59A;ATP5B	NR_002737;NM_001686	TSS1500;TSS1500	chr12:57039047-57039823	S_Shore
cg17162578	0.267655	0.182957	20	61609595				chr20:61612284-61612501	N_Shelf
cg01592263	8.17081e-06	0.182911	19	4101811	MAP2K2	NM_030662	Body	chr19:4101771-4101973	Island
cg23884924	0.284718	0.182853	19	18882253	CRTC1;CRTC1	NM_015321;NM_001098482	Body;Body	chr19:18885801-18886182	N_Shelf
cg01373852	0.559019	0.182659	13	113121958				chr13:113121629-113121864	S_Shore
cg26976108	0.419289	0.182529	12	52867568	KRT6C;KRT6C	NM_173086;NM_173086	1stExon;5'UTR
cg26513180	1.28459e-05	0.182456	16	89883248	FANCA;FANCA	NM_001018112;NM_000135	TSS200;TSS200	chr16:89882392-89883458	Island
cg23775236	0.418342	0.182384	15	41192540	VPS18	NM_020857	Body
cg04809904	0.188182	0.182254	2	219231526	C2orf62	NM_198559	Body	chr2:219232375-219232892	N_Shore
cg05921232	8.17748e-06	0.182243	11	58390088	CNTF;ZFP91-CNTF	NM_000614;NR_024091	TSS200;Body
cg03634928	0.0892464	0.182231	11	117947611	TMPRSS4;TMPRSS4	NM_001083947;NM_019894	TSS200;TSS200
cg02786056	0.266268	0.18194	8	70501310	SULF1;SULF1;SULF1;SULF1	NM_001128204;NM_015170;NM_001128205;NM_001128206	Body;Body;Body;Body
cg15613100	0.0260292	0.181898	5	72804620
cg07694621	0.517553	0.181861	2	43151938
cg15675456	8.18225e-06	0.181767	1	19239678	IFFO2	NM_001136265	Body
cg08854599	8.18293e-06	0.181699	11	71202779	NADSYN1	NM_018161	Body
cg06539938	0.374237	0.18153	12	19864189
cg06655840	0.385092	0.18137	3	134333711	KY	NM_178554	Body
cg17747879	0.560159	0.181261	1	154929734	PBXIP1;PYGO2	NM_020524;NM_138300	TSS1500;3'UTR
cg11282220	0.571525	0.180979	10	134827576				chr10:134826130-134826843	S_Shore
cg13897675	0.4819	0.180843	1	1374310	VWA1;VWA1	NM_022834;NM_199121	Body;3'UTR	chr1:1374461-1375584	N_Shore
cg27065225	0.474415	0.180755	8	144987622				chr8:144990270-145002135	N_Shelf
cg19289921	0.33677	0.180631	7	44153867	AEBP1	NM_001129	3'UTR	chr7:44152227-44152505	S_Shore
cg17137035	0.452625	0.180296	19	5978566	RANBP3;RANBP3;RANBP3	NM_007322;NM_007320;NM_003624	TSS1500;TSS1500;TSS1500	chr19:5977440-5978816	Island
cg12674740	0.523479	0.180286	3	150245577
cg25390199	0.0180488	0.180148	17	18761479	PRPSAP2	NM_002767	TSS200	chr17:18761273-18761853	Island
cg25386194	0.587563	0.180051	19	6375770	PSPN	NM_004158	1stExon	chr19:6372722-6373218	S_Shelf
cg17953636	8.19964e-06	0.180028	11	22851321	SVIP;SVIP	NM_148893;NM_148893	1stExon;5'UTR	chr11:22850765-22851367	Island
cg22285671	0.674927	0.17991	17	64954456
cg23148094	0.467172	0.179815	10	118350608	PNLIPRP1	NM_006229	5'UTR
cg11993173	0.175453	0.17979	8	54857695	RGS20;RGS20	NM_170587;NM_003702	Body;Body
cg15691775	8.20219e-06	0.179773	7	130080846	TSGA14;TSGA14	NM_018718;NM_018718	1stExon;5'UTR	chr7:130080527-130081067	Island
cg04012844	8.20346e-06	0.179646	22	49020400	FAM19A5;FAM19A5	NM_015381;NM_001082967	Body;Body	chr22:49018917-49019317	S_Shore
cg16762076	0.456283	0.179632	3	143607961
cg21092296	0.605536	0.179553	17	37409550	LOC90110	NR_026953	Body
cg19269622	1.10073e-05	0.179528	7	97801494	LMTK2	NM_014916	Body	chr7:97800780-97801030	S_Shore
cg04837309	0.372872	0.179523	7	101559576	CUX1;CUX1;CUX1	NM_181500;NM_181552;NM_001913	Body;Body;Body	chr7:101559402-101559625	Island
cg20267322	0.652881	0.179377	1	230992616	C1orf198;C1orf198;C1orf198	NM_032800;NM_001136494;NM_001136495	Body;Body;TSS1500
cg03365111	0.652935	0.179366	11	2481857	KCNQ1;KCNQ1	NM_181798;NM_000218	TSS1500;Body
cg14511647	8.72067e-06	0.179351	11	4977001	OR51A2	NM_001004748	TSS200
cg01809927	0.117028	0.179218	1	236711969	LGALS8;LGALS8;LGALS8;LGALS8	NM_201545;NM_201544;NM_201543;NM_006499	3'UTR;3'UTR;3'UTR;3'UTR
cg26880525	0.418097	0.179115	1	209877941	HSD11B1;HSD11B1	NM_181755;NM_005525	5'UTR;TSS1500
cg27372170	0.0396411	0.179064	11	2021103				chr11:2019565-2019863	S_Shore
cg04017458	8.2095e-06	0.179042	17	41438330				chr17:41438204-41438674	Island
cg03291610	0.198932	0.17902	16	666320	RAB40C	NM_021168	Body	chr16:664036-664587	S_Shore
cg00974579	0.593061	0.178931	16	88990188	CBFA2T3;CBFA2T3	NM_175931;NM_005187	5'UTR;Body	chr16:88994137-88994442	N_Shelf
cg00155345	8.21109e-06	0.178883	6	89852017				chr6:89855645-89856538	N_Shelf
cg22895202	0.439269	0.178683	14	21238166	FAM12B	NM_022360	5'UTR
cg01616628	8.21535e-06	0.178456	2	60761027	BCL11A;BCL11A;BCL11A	NM_022893;NM_138559;NM_018014	Body;Body;Body
cg07580047	0.404008	0.17845	19	2389662	TMPRSS9	NM_182973	TSS200
cg08702011	0.590898	0.178442	16	86934677
cg09918394	8.21596e-06	0.178396	12	50523625	LASS5	NM_147190	3'UTR
cg02116447	0.449004	0.178383	17	79514610	C17orf70;C17orf70	NM_025161;NM_001109760	Body;Body
cg00827210	8.21741e-06	0.178251	8	1427491				chr8:1430752-1431324	N_Shelf
cg07205883	8.21789e-06	0.178203	10	116187407
cg05929056	0.589228	0.17816	21	43274690	PRDM15;PRDM15	NM_022115;NM_001040424	Body;Body	chr21:43274625-43274913	Island
cg27118298	0.392911	0.178103	14	103272938	TRAF3;TRAF3;TRAF3	NM_145726;NM_003300;NM_145725	5'UTR;5'UTR;5'UTR
cg08082602	0.321765	0.177682	14	67914417
cg23286081	9.13186e-06	0.177655	10	125775778	CHST15	NM_015892	Body
cg05760424	8.22574e-06	0.177418	2	242988095				chr2:242988705-242989857	N_Shore
cg08872248	0.599372	0.177344	16	2136968	TSC2;TSC2;TSC2	NM_001077183;NM_000548;NM_001114382	Body;Body;Body	chr16:2139803-2142170	N_Shelf
cg16268380	0.557938	0.177332	15	81294324	MESDC1;MESDC1	NM_022566;NM_022566	1stExon;5'UTR	chr15:81292793-81295609	Island
cg06903075	8.22882e-06	0.17711	11	71709751	IL18BP;IL18BP;IL18BP;IL18BP;IL18BP	NM_001039660;NM_001145057;NM_001145055;NM_173042;NM_001039659	TSS1500;TSS1500;TSS1500;TSS1500;TSS1500
cg03531853	0.484441	0.176855	9	86535572	KIF27	NM_017576	5'UTR	chr9:86535742-86536646	N_Shore
cg11983325	8.23212e-06	0.17678	2	234113372	INPP5D;INPP5D	NM_005541;NM_001017915	Body;Body	chr2:234112923-234113321	S_Shore
cg20117402	8.23367e-06	0.176625	3	148805181	HLTF;HLTF	NM_139048;NM_003071	TSS1500;TSS1500	chr3:148803904-148804557	S_Shore
cg05005358	0.472261	0.176624	5	1217797	SLC6A19	NM_001003841	Body	chr5:1218487-1218704	N_Shore
cg17645541	0.64862	0.17654	12	56848079	MIP	NM_012064	1stExon
cg21164967	0.618301	0.176378	9	138659474	KCNT1	NM_020822	Body	chr9:138660497-138661224	N_Shore
cg10313384	8.23873e-06	0.176119	12	13159685
cg25114142	0.473674	0.176073	2	46896868
cg10981717	0.66849	0.175995	8	95569815				chr8:95565657-95566011	S_Shelf
cg27546349	0.184234	0.175933	15	33259575	FMN1	NM_001103184	Body
cg18095041	0.362997	0.175922	2	242749937	NEU4;NEU4	NM_001167601;NM_001167600	TSS1500;TSS1500
cg15031409	0.283357	0.175909	1	10723630	CASZ1;CASZ1	NM_017766;NM_001079843	Body;Body	chr1:10725187-10725617	N_Shore
cg09918512	0.0724839	0.175852	11	107326471	CWF19L2	NM_152434	Body	chr11:107328441-107328691	N_Shore
cg26550873	0.147246	0.175758	12	49629119				chr12:49628287-49628521	S_Shore
cg05925811	0.416621	0.175339	5	154009269				chr5:154010873-154011159	N_Shore
cg22717080	0.33524	0.175277	6	166959505	RPS6KA2;RPS6KA2	NM_021135;NM_001006932	Body;Body
cg10797920	0.659558	0.175271	20	62495449	TPD52L2;TPD52L2;TPD52L2;TPD52L2;TPD52L2;TPD52L2	NM_199363;NM_199359;NM_003288;NM_199362;NM_199360;NM_199361	TSS1500;TSS1500;TSS1500;TSS1500;TSS1500;TSS1500	chr20:62496243-62497196	N_Shore
cg08135852	0.471405	0.175227	3	119049717	CDGAP	NM_020754	Body
cg26687381	0.593999	0.175097	7	98602596	TRRAP	NM_003496	Body
cg09276486	0.30746	0.175083	1	6999547	CAMTA1	NM_015215	Body
cg19221500	0.269829	0.175004	21	46309899	ITGB2;ITGB2	NM_000211;NM_001127491	Body;Body	chr21:46306508-46306795	S_Shelf
cg04523731	0.71323	0.174801	3	185212897	TMEM41A	NM_080652	Body	chr3:185216310-185217131	N_Shelf
cg13089154	0.413416	0.174629	14	73392648	DCAF4;DCAF4;DCAF4;DCAF4;DCAF4	NM_001163509;NM_181341;NM_015604;NM_001163508;NM_181340	TSS1500;TSS1500;TSS1500;TSS1500;TSS1500	chr14:73392696-73393616	N_Shore
cg09042407	8.25541e-06	0.174451	17	208472				chr17:205475-206667	S_Shore
cg26523417	0.631508	0.174394	5	148292821
cg06466689	0.343162	0.174381	2	50992829	NRXN1;NRXN1	NM_004801;NM_001135659	Body;Body
cg09317036	0.0747676	0.174366	8	144635547	GSDMD	NM_001166237	TSS200	chr8:144635308-144636026	Island
cg09621031	0.0423159	0.174347	11	7686367	CYB5R2	NM_016229	3'UTR
cg23904955	0.543313	0.174322	10	101282759				chr10:101282725-101282934	Island
cg06173758	0.408322	0.174247	1	5957461	NPHP4	NM_015102	Body
cg01089914	0.316711	0.17421	2	218843229				chr2:218843460-218843742	N_Shore
cg08350126	0.00382353	0.174207	11	6463476	HPX	NM_000613	TSS1500
cg26753302	0.726951	0.17417	18	61143993	SERPINB5	NM_002639	TSS200
cg25412448	0.0353167	0.173957	6	163675048	PACRG;PACRG;PACRG	NM_152410;NM_001080378;NM_001080379	Body;Body;Body
cg14477514	8.26079e-06	0.173913	18	35124846	BRUNOL4;BRUNOL4;BRUNOL4;BRUNOL4	NM_001025088;NM_020180;NM_001025089;NM_001025087	Body;Body;Body;Body
cg23963229	0.552583	0.173895	1	8725074	RERE;RERE	NM_012102;NM_001042681	5'UTR;5'UTR
cg17279125	0.00529889	0.173735	17	8736209	PIK3R6	NM_001010855	Body
cg16617628	0.353048	0.173653	11	19733794	NAV2;NAV2;NAV2;LOC100126784	NM_001111018;NM_145117;NM_182964;NR_015384	Body;TSS1500;TSS1500;Body	chr11:19733936-19735320	N_Shore
cg21717958	0.562848	0.173639	4	106892308	NPNT	NM_001033047	3'UTR
cg13005636	0.580169	0.173372	13	20392706				chr13:20392430-20392707	Island
cg17719473	0.701298	0.173365	1	85726564	C1orf52;C1orf52	NM_198077;NR_024113	TSS1500;TSS1500	chr1:85724701-85725524	S_Shore
cg16134430	0.546343	0.173358	21	34636155	IFNAR2	NM_207585	3'UTR	chr21:34638515-34639075	N_Shelf
cg13887095	0.672113	0.173337	20	57599303	TUBB1	NM_030773	Body	chr20:57599202-57599408	Island
cg24520862	0.214333	0.173336	11	75943228				chr11:75945903-75947583	N_Shelf
cg01433978	8.26721e-06	0.173271	19	4839175	PLIN3;PLIN3;PLIN3	NM_001164189;NM_005817;NM_001164194	3'UTR;3'UTR;3'UTR
cg26495575	0.340381	0.173215	19	1455356	APC2	NM_005883	Body	chr19:1455226-1455544	Island
cg20609344	0.407072	0.173214	11	101785659	KIAA1377;ANGPTL5	NM_020802;NM_178127	TSS200;5'UTR	chr11:101785594-101786128	Island
cg05186509	8.26814e-06	0.173178	17	48235891				chr17:48238772-48239073	N_Shelf
cg03457781	0.339601	0.173053	3	20418856
cg16797514	0.241951	0.173046	2	202860995
cg12478720	0.613122	0.173029	5	117786381
cg13843266	0.365564	0.172999	9	38069959	SHB	NM_003028	TSS1500	chr9:38069784-38069991	Island
cg05439204	0.403105	0.172695	7	157854693	PTPRN2;PTPRN2;PTPRN2	NM_002847;NM_130842;NM_130843	Body;Body;Body
cg14711859	0.235622	0.172684	11	8959438	ASCL3	NM_020646	Body
cg03636964	0.100965	0.172636	6	19144166
cg19710386	8.27356e-06	0.172636	1	44038390	PTPRF;PTPRF	NM_002840;NM_130440	Body;Body
cg04334751	0.757	0.172633	7	129778936				chr7:129780474-129781597	N_Shore
cg01137792	0.458411	0.172608	14	34971569
cg19510604	0.229406	0.172589	15	74901076	CLK3	NM_003992	5'UTR
cg14921757	0.561101	0.172243	15	91517551	PRC1;PRC1;PRC1	NM_199413;NM_199414;NM_003981	Body;Body;Body
cg05252158	0.740757	0.1722	10	80416410
cg13710937	0.576578	0.172132	14	35841403				chr14:35838239-35838628	S_Shelf
cg16693201	8.27907e-06	0.172085	19	10545696	PDE4A;PDE4A;PDE4A	NM_001111308;NM_001111307;NM_001111309	Body;Body;Body	chr19:10542662-10543120	S_Shelf
cg06917265	8.27956e-06	0.172036	14	24001957
cg02172028	0.137396	0.171919	17	8957664	NTN1	NM_004822	Body
cg19632836	0.538165	0.171882	13	112332213
cg17682949	8.28119e-06	0.171873	19	7999093	TIMM44	NM_006351	Body	chr19:7998789-7999410	Island
cg00105753	8.28287e-06	0.171704	17	30437854
cg03096785	0.539818	0.171704	1	15764869	CTRC	NM_007272	TSS200
cg09234571	0.505094	0.171647	1	33563281	ADC	NM_052998	Body
cg05570831	8.97207e-06	0.171611	16	75513561	CHST6	NM_021615	Body	chr16:75512545-75513716	Island
cg23975355	0.584689	0.171585	10	51548083	MSMB;MSMB	NM_138634;NM_002443	TSS1500;TSS1500
cg02384859	0.47002	0.17158	15	74862662	ARID3B	NM_006465	Body
cg22146312	0.412139	0.171535	19	47852819	DHX34	NM_014681	5'UTR	chr19:47852300-47852978	Island
cg10966873	0.756353	0.171509	12	122196287	TMEM120B	NM_001080825	Body
cg11693424	0.15115	0.171427	4	99502614	TSPAN5	NM_005723	Body
cg27079341	0.194544	0.171411	5	154033185
cg04086928	0.281795	0.171402	9	134612644	RAPGEF1	NM_005312	Body
cg00548467	0.191461	0.171311	4	8153305	ABLIM2;ABLIM2;ABLIM2;ABLIM2;ABLIM2;ABLIM2;ABLIM2	NM_032432;NM_001130083;NM_001130087;NM_001130088;NM_001130084;NM_001130085;NM_001130086	Body;Body;Body;Body;Body;Body;Body	chr4:8154077-8154406	N_Shore
cg13849066	0.31185	0.171255	17	37331768	CACNB1	NM_000723	Body	chr17:37331425-37331629	S_Shore
cg10612617	8.28838e-06	0.171154	11	75914370	WNT11	NM_004626	Body	chr11:75917271-75917926	N_Shelf
cg27343208	0.159316	0.171112	4	2363117	ZFYVE28	NM_020972	Body	chr4:2366421-2367092	N_Shelf
cg07831731	8.29051e-06	0.17094	19	2136888	AP3D1;AP3D1	NM_001077523;NM_003938	Body;Body	chr19:2136822-2137090	Island
cg15230900	0.535032	0.170909	7	157643125	PTPRN2;PTPRN2;PTPRN2	NM_002847;NM_130842;NM_130843	Body;Body;Body
cg03654304	0.546792	0.170898	16	2054079	ZNF598	NM_178167	Body	chr16:2054011-2054288	Island
cg00590173	0.216158	0.170889	5	75524056	SV2C	NM_014979	Body
cg00965133	8.29125e-06	0.170866	20	36157577	BLCAP;BLCAP;BLCAP;BLCAP	NM_001167820;NM_001167822;NM_001167821;NM_006698	TSS1500;TSS1500;TSS1500;TSS1500	chr20:36156022-36156669	S_Shore
cg27157669	0.441391	0.170788	12	27936825	KLHDC5	NM_020782	Body	chr12:27932789-27933738	S_Shelf
cg06500090	0.459768	0.170701	6	165679873
cg06527535	0.394302	0.170611	7	157633771	PTPRN2;PTPRN2;PTPRN2	NM_002847;NM_130842;NM_130843	Body;Body;Body	chr7:157631319-157631615	S_Shelf
cg02683873	0.538116	0.170338	5	34839063	TTC23L	NM_144725	TSS1500	chr5:34838921-34839624	Island
cg04810997	0.698274	0.170289	7	143140674	TAS2R60	NM_177437	1stExon
cg13283094	0.685785	0.170286	2	20772737
cg07044859	0.52803	0.170257	10	101282883				chr10:101282725-101282934	Island
cg22811350	8.30118e-06	0.169874	8	655845	ERICH1	NM_207332	Body
cg09790628	8.30185e-06	0.169807	5	1100385	SLC12A7	NM_006598	Body	chr5:1099943-1100764	Island
cg26098815	0.520044	0.169778	8	1270577
cg16253115	0.562707	0.169681	19	33781998
cg21798802	0.593531	0.169664	22	38057573	PDXP	NM_020315	Body	chr22:38054403-38055450	S_Shelf
cg23936070	0.461125	0.169601	6	166907991	RPS6KA2;RPS6KA2	NM_021135;NM_001006932	Body;Body
cg19982221	0.657999	0.169558	6	159316196
cg11439826	0.423805	0.169522	17	76250004				chr17:76250252-76250828	N_Shore
cg26866349	0.56143	0.169483	16	87102047
cg19463706	0.478404	0.169465	2	70165236	MXD1	NM_002357	Body
cg06265809	0.257224	0.169428	14	101525784	MIR496;MIR154	NR_030176;NR_029704	TSS1500;TSS1500
cg19248256	0.286588	0.169362	11	76901188	MYO7A;MYO7A	NM_000260;NM_001127180	Body;Body
cg08377526	0.126949	0.169353	2	92261659				chr2:92260575-92263063	Island
cg00567132	8.30657e-06	0.169335	22	42337681	CENPM;CENPM;CENPM	NM_001110215;NM_001002876;NM_024053	TSS1500;Body;Body
cg00681483	3.22672e-05	0.169331	21	47269822	PCBP3;PCBP3	NM_001130141;NM_020528	TSS200;TSS200
cg23505970	8.30788e-06	0.169204	6	90529759	MDN1	NM_014611	TSS1500	chr6:90529137-90529698	S_Shore
cg25802487	0.470163	0.169149	11	45724892
cg13883376	0.0073719	0.169132	9	18770966	ADAMTSL1	NM_001040272	Body
cg05141289	0.430355	0.169071	15	57404080	TCF12;TCF12;TCF12;TCF12	NM_003205;NM_207037;NM_207036;NM_207038	Body;Body;Body;Body
cg25638978	0.158445	0.168961	11	134605124				chr11:134605082-134605863	Island
cg18032297	0.649581	0.168927	18	35101941	BRUNOL4;BRUNOL4;BRUNOL4;BRUNOL4	NM_001025088;NM_020180;NM_001025089;NM_001025087	Body;Body;Body;Body	chr18:35104533-35104942	N_Shelf
cg16441144	0.831114	0.168886	3	130533733
cg06302690	0.56458	0.168884	15	65197923				chr15:65197799-65198063	Island
cg02468627	0.587619	0.168829	1	57043571	PPAP2B;PPAP2B	NM_177414;NM_003713	Body;Body	chr1:57044102-57045117	N_Shore
cg08057411	0.152285	0.168729	16	84988003
cg01535205	0.601744	0.168699	3	156827696
cg17371014	0.58525	0.168678	20	61476314	DPH3B;TCFL5	NM_080750;NM_006602	TSS200;Body
cg04379124	0.106335	0.168621	7	6915894
cg16981421	0.717423	0.168481	22	50529071	MOV10L1;MOV10L1;MOV10L1	NM_001164104;NM_001164105;NM_018995	Body;Body;Body	chr22:50528201-50529085	Island
cg03543861	0.22058	0.168472	21	44258195				chr21:44257966-44258299	Island
cg18268553	0.46852	0.16847	1	229556157
cg08132116	0.374515	0.168448	3	49463700	NICN1	NM_032316	Body	chr3:49466478-49466843	N_Shelf
cg11960655	0.564206	0.168432	8	129696418
cg18084791	8.31562e-06	0.16843	1	159797320	SLAMF8	NM_020125	Body
cg13946050	8.31613e-06	0.168378	17	12893541	RICH2	NM_014859	3'UTR
cg27413230	0.205186	0.168373	13	113929010
cg26819633	0.567949	0.168302	15	48054310	SEMA6D;SEMA6D;SEMA6D;SEMA6D;SEMA6D;SEMA6D	NM_020858;NM_024966;NM_153616;NM_153618;NM_153619;NM_153617	Body;Body;Body;Body;Body;Body
cg25307468	0.27088	0.168267	19	3604804	TBXA2R;TBXA2R	NM_201636;NM_001060	5'UTR;5'UTR	chr19:3606371-3607270	N_Shore
cg17386578	0.329768	0.168221	6	99394767	FBXL4	NM_012160	5'UTR	chr6:99395302-99395855	N_Shore
cg14252059	0.42721	0.168165	11	120973274	TECTA	NM_005422	TSS200
cg07697887	8.31898e-06	0.168093	11	134607652				chr11:134605082-134605863	S_Shore
cg03577660	0.493199	0.168079	7	54826928	SEC61G;SEC61G;SEC61G;SEC61G	NM_001012456;NM_014302;NM_001012456;NM_014302	1stExon;1stExon;5'UTR;5'UTR	chr7:54826581-54827188	Island
cg10564075	8.31951e-06	0.168041	4	2307011	ZFYVE28	NM_020972	Body	chr4:2305514-2305793	S_Shore
cg16660312	0.424305	0.167978	2	242750036	NEU4;NEU4	NM_001167600;NM_001167601	TSS200;TSS200
cg09593291	8.32065e-06	0.167927	4	179734220
cg21313980	0.38989	0.167901	6	166851372	RPS6KA2;RPS6KA2	NM_021135;NM_001006932	Body;Body
cg08477640	0.549835	0.167744	19	41863820	B9D2	NM_030578	Body	chr19:41858527-41860100	S_Shelf
cg18211761	0.58334	0.167732	8	143026607
cg23314514	8.32294e-06	0.167697	14	104852775
cg19666093	8.32364e-06	0.167628	19	1974837	CSNK1G2	NM_001319	Body	chr19:1975219-1975570	N_Shore
cg12894325	0.497074	0.167625	11	67418113	ACY3;ACY3	NM_080658;NM_080658	5'UTR;1stExon
cg01418527	0.603709	0.167594	7	5631189	FSCN1	NM_003088	TSS1500	chr7:5632335-5634555	N_Shore
cg00810334	0.34051	0.167218	13	114324491	GRK1	NM_002929	Body
cg22621730	8.32803e-06	0.167189	8	95965161				chr8:95960751-95962372	S_Shelf
cg05356163	0.382221	0.167184	6	90661242	BACH2;BACH2	NM_021813;NM_001170794	Body;Body
cg14575790	8.32814e-06	0.167178	10	3984975
cg06332304	0.170678	0.167124	10	126782397	CTBP2;CTBP2	NM_001083914;NM_001329	5'UTR;5'UTR
cg20337547	0.0948586	0.167016	10	128990185	FAM196A;DOCK1	NM_001039762;NM_001380	5'UTR;Body	chr10:128993505-128995167	N_Shelf
cg21142033	0.546869	0.16701	3	4913973				chr3:4909962-4910537	S_Shelf
cg01472317	0.330515	0.166975	16	89190699	ACSF3;ACSF3;ACSF3	NM_174917;NR_023316;NM_001127214	Body;Body;Body
cg04529860	8.33168e-06	0.166824	19	39900650				chr19:39900139-39900888	Island
cg01956158	8.33219e-06	0.166772	8	132916947	EFR3A	NM_015137	Body	chr8:132916322-132917060	Island
cg08115957	8.33394e-06	0.166598	8	11838532	DEFB135	NM_001033017	TSS1500
cg27645660	0.65749	0.166516	17	39968581	FKBP10;SC65	NM_021939;NM_006455	TSS1500;TSS200	chr17:39967407-39968604	Island
cg01014490	0.138176	0.166452	1	714177				chr1:713984-714547	Island
cg05803596	8.33683e-06	0.166309	1	203098085	ADORA1;ADORA1	NM_001048230;NM_000674	Body;Body	chr1:203097233-203097496	S_Shore
cg11598948	8.33711e-06	0.166281	5	767062
cg24407942	0.426054	0.166267	6	170180742	C6orf70	NM_018341	Body
cg06631462	0.285852	0.16623	11	19733709	NAV2;NAV2;NAV2;LOC100126784	NM_001111018;NM_145117;NM_182964;NR_015384	Body;TSS1500;TSS1500;Body	chr11:19733936-19735320	N_Shore
cg19948037	0.588261	0.166171	14	73392801	DCAF4;DCAF4;DCAF4;DCAF4;DCAF4	NM_001163509;NM_181341;NM_015604;NM_001163508;NM_181340	TSS1500;TSS1500;TSS1500;TSS1500;TSS1500	chr14:73392696-73393616	Island
cg22595657	0.656721	0.166032	21	46239952				chr21:46236726-46238958	S_Shore
cg16505623	0.238406	0.165997	2	75929513	C2orf3	NM_003203	Body
cg27227371	0.555993	0.165995	11	117063002	SIDT2	NM_001040455	Body
cg00221969	8.34005e-06	0.165987	16	447463	NME4	NM_005009	Body	chr16:447160-447649	Island
cg19478280	0.624972	0.165902	21	37616659	DOPEY2	NM_005128	Body	chr21:37617467-37617872	N_Shore
cg12189069	0.289363	0.165874	19	16299426	FAM32A	NM_014077	Body	chr19:16296300-16296742	S_Shelf
cg11538128	0.689965	0.165842	5	178487481	ZNF354C	NM_014594	TSS200	chr5:178487146-178487921	Island
cg06962428	0.56733	0.165833	1	247370099				chr1:247373735-247374304	N_Shelf
cg26728851	0.66037	0.165643	11	76430375	GUCY2E	NR_024042	Body
cg09422806	8.34514e-06	0.165478	19	3364015	NFIC	NM_205843	Body	chr19:3366743-3367457	N_Shelf
cg02688948	0.527169	0.165421	10	134992447	KNDC1	NM_152643	Body	chr10:134993121-134993324	N_Shore
cg04486528	8.34688e-06	0.165303	7	147727995	MIR548F3;CNTNAP2	NR_031644;NM_014141	Body;Body
cg06418219	8.34819e-06	0.165173	1	154948305	SHC1;SHC1;CKS1B;CKS1B	NM_001130041;NM_003029;NR_024163;NM_001826	TSS1500;TSS1500;Body;Body	chr1:154946237-154946498	S_Shore
cg24984297	0.571746	0.165071	2	242797846	PDCD1	NM_005018	Body	chr2:242799488-242799696	N_Shore
cg19264325	8.34963e-06	0.165028	12	110335183				chr12:110337980-110338591	N_Shelf
cg00130710	0.509538	0.165003	6	40565925				chr6:40567266-40567580	N_Shore
cg20926021	0.541847	0.164917	4	154169814	TRIM2;TRIM2	NM_015271;NM_001130067	Body;5'UTR	chr4:154170368-154170600	N_Shore
cg13167810	0.133184	0.164911	1	229243635
cg18561560	0.438482	0.164877	17	8702816	MFSD6L	NM_152599	TSS200	chr17:8702342-8702824	Island
cg07659663	0.00386517	0.164869	11	914329	CHID1	NM_001142675	5'UTR	chr11:910242-910500	S_Shelf
cg09699373	0.229078	0.16482	16	84822712
cg07363857	0.605777	0.164804	2	237617227
cg21645630	0.000777896	0.164682	12	120533287	RAB35;RAB35	NM_001167606;NM_006861	3'UTR;3'UTR	chr12:120534552-120535017	N_Shore
cg12699599	0.0543785	0.164679	15	40643142	PHGR1	NM_001145643	TSS200
cg15090262	0.451839	0.164666	18	43262611	SLC14A2	NM_007163	3'UTR
cg13132121	8.35327e-06	0.164664	1	218653561
cg08044714	0.0562659	0.164604	3	127875355	EEFSEC	NM_021937	Body	chr3:127872176-127872842	S_Shelf
cg00033806	8.35408e-06	0.164583	8	143356113	TSNARE1	NM_145003	Body	chr8:143359844-143360110	N_Shelf
cg12775613	0.499742	0.164552	3	88040034	HTR1F	NM_000866	Body
cg09086900	8.3545e-06	0.164542	4	78916381
cg13164343	0.398813	0.16451	7	27730026
cg27312549	0.551531	0.16439	16	2949209	FLYWCH2;FLYWCH2;FLYWCH2	NM_001142500;NM_001142499;NM_138439	3'UTR;3'UTR;3'UTR
cg11702662	0.484979	0.164377	1	2866093
cg10174836	8.35663e-06	0.164328	12	121163694	ACADS	NM_000017	1stExon	chr12:121163472-121163913	Island
cg23046566	0.222167	0.164314	6	170399029				chr6:170401900-170402500	N_Shelf
cg14093106	0.644858	0.164203	1	42503579				chr1:42500855-42501980	S_Shore
cg16553796	0.34369	0.164065	18	78005475	PARD6G	NM_032510	TSS200	chr18:78004028-78005438	S_Shore
cg07273847	0.329224	0.164058	10	84746227	NRG3;NRG3;NRG3	NM_001165973;NM_001010848;NM_001165972	3'UTR;3'UTR;3'UTR
cg04409319	0.26951	0.164029	1	160774690	LY9	NM_002348	Body	chr1:160771683-160771953	S_Shelf
cg11153768	0.550437	0.164	4	618549	PDE6B;PDE6B	NM_001145291;NM_000283	TSS1500;TSS1500	chr4:619513-619912	N_Shore
cg16639595	0.442247	0.163999	7	87856984	SRI	NM_198901	TSS1500
cg00257187	0.621073	0.163957	10	91401349	PANK1;PANK1;PANK1	NM_148977;NM_138316;NM_148978	Body;Body;Body	chr10:91404237-91405048	N_Shelf
cg20403873	0.42779	0.163948	10	13708147	FRMD4A	NM_018027	Body
cg17697835	0.5898	0.163912	17	75283832	SEPT9;SEPT9	NM_001113492;NM_001113491	TSS200;Body
cg02655824	0.638262	0.163872	6	167051714	RPS6KA2	NM_001006932	Body
cg06929471	0.0688635	0.163867	17	856420	NXN	NM_022463	Body
cg26985681	0.367149	0.163866	16	15135397	NTAN1	NM_173474	Body
cg00912449	0.1027	0.163688	14	97431137
cg21546132	8.36633e-06	0.163358	1	20465494	PLA2G2F	NM_022819	TSS1500
cg21899940	0.46207	0.163348	15	65372140				chr15:65369126-65370453	S_Shore
cg16818361	0.632061	0.16325	3	118792317	IGSF11	NM_152538	Body
cg01755266	8.36824e-06	0.163168	11	119045225	NLRX1;NLRX1	NM_024618;NM_170722	Body;Body
cg17554636	0.769574	0.163009	10	45719751				chr10:45719712-45720203	Island
cg11294269	0.640919	0.162998	12	132685428	GALNT9;GALNT9	NM_001122636;NM_021808	Body;Body	chr12:132688108-132688391	N_Shelf
cg17884373	0.48541	0.162991	14	60711697	PPM1A	NM_177952	TSS1500	chr14:60715365-60716759	N_Shelf
cg19038397	8.37002e-06	0.162989	5	149996705	SYNPO;SYNPO	NM_001166208;NM_001166209	5'UTR;TSS1500
cg07171687	0.249948	0.162747	10	22843607	PIP4K2A	NM_005028	Body
cg08324742	0.645862	0.16272	16	2758507	KCTD5	NM_018992	3'UTR	chr16:2757535-2757911	S_Shore
cg13782134	0.467428	0.162641	16	67919362	NRN1L	NM_198443	Body	chr16:67918679-67918909	S_Shore
cg25339052	0.0291927	0.162576	2	196399403
cg04088212	8.37448e-06	0.162544	11	2019859	H19	NR_002196	TSS1500	chr11:2019565-2019863	Island
cg07581031	8.37528e-06	0.162464	16	89898288	SPIRE2	NM_032451	Body	chr16:89900494-89901672	N_Shelf
cg17048700	0.227735	0.162393	15	95985725	LOC145820;LOC145820	NR_027133;NR_027132	Body;Body
cg12686110	0.112667	0.162376	8	144635478	GSDMD	NM_001166237	TSS200	chr8:144635308-144636026	Island
cg04299400	0.208819	0.162364	1	240279726	FMN2	NM_020066	Body
cg21819129	0.567088	0.162157	8	1617756	DLGAP2	NM_004745	Body	chr8:1617605-1617869	Island
cg25342642	8.37861e-06	0.162131	1	2743491
cg18516833	0.289402	0.162068	19	57350313	PEG3;PEG3;ZIM2;PEG3;PEG3;ZIM2;ZIM2	NM_001146184;NM_001146185;NM_001146326;NM_006210;NM_001146187;NM_001146327;NM_015363	5'UTR;5'UTR;5'UTR;5'UTR;5'UTR;5'UTR;5'UTR	chr19:57349997-57350470	Island
cg25427967	0.252029	0.162	18	67624941	CD226	NM_006566	TSS1500
cg08547343	0.0340663	0.161989	16	90038815	CENPBD1;AFG3L1;AFG3L1;CENPBD1;AFG3L1	NM_145039;NR_003228;NR_003227;NM_145039;NR_003226	5'UTR;TSS200;TSS200;1stExon;TSS200	chr16:90038530-90039583	Island
cg00793937	0.49684	0.161987	6	156497319
cg15504747	0.542085	0.161899	3	129312979	PLXND1	NM_015103	Body
cg12411068	0.497382	0.161865	19	11072235	SMARCA4;SMARCA4;SMARCA4	NM_003072;NM_001128849;NM_001128844	5'UTR;5'UTR;5'UTR	chr19:11071116-11072340	Island
cg23937608	8.38178e-06	0.161814	12	49317231	FKBP11;FKBP11;FKBP11	NM_016594;NM_001143782;NM_001143781	Body;3'UTR;Body	chr12:49318486-49319476	N_Shore
cg19661369	0.104345	0.161765	8	144636025	GSDMD	NM_001166237	5'UTR	chr8:144635308-144636026	Island
cg24743791	0.133277	0.161685	17	70598442
cg02607330	8.38361e-06	0.161631	4	3510935				chr4:3510934-3511598	Island
cg18700329	0.488057	0.161589	17	1124191
cg05453378	0.0724224	0.161491	13	51914201	SERPINE3	NM_001101320	TSS1500
cg08083757	0.0324145	0.161451	11	133777831
cg13282252	0.25571	0.16145	3	188581493	LPP;LPP;LPP	NM_005578;NM_001167671;NM_001167672	Body;Body;Body
cg12286462	0.483919	0.161305	1	1358109	LOC441869;LOC441869	NR_026871;NM_001145210	TSS1500;TSS1500	chr1:1361560-1361787	N_Shelf
cg02888809	0.197367	0.161294	16	1692117	CRAMP1L	NM_020825	Body
cg26118809	0.587303	0.161228	14	105663402				chr14:105662777-105663403	Island
cg15790767	0.336408	0.16121	6	13431216	GFOD1	NM_018988	Body
cg13091456	0.536146	0.1611	11	118550379	TREH;TREH	NM_007180;NM_007180	1stExon;5'UTR
cg11345137	0.508078	0.161097	5	175840794	CLTB;CLTB	NM_007097;NM_001834	Body;Body	chr5:175843118-175843844	N_Shelf
cg04738355	0.100287	0.161055	2	72837980	EXOC6B	NM_015189	Body
cg09264782	0.598103	0.16096	10	78004239	C10orf11	NM_032024	Body
cg06651180	0.654187	0.160951	7	101559888	CUX1;CUX1;CUX1	NM_181500;NM_181552;NM_001913	Body;Body;Body	chr7:101559402-101559625	S_Shore
cg17345276	0.613257	0.160945	2	27349220	ABHD1	NM_032604	Body	chr2:27346380-27346766	S_Shelf
cg00525683	0.16841	0.160908	5	156948581	ADAM19	NM_033274	Body
cg02685040	8.39262e-06	0.16073	6	139563884	TXLNB	NM_153235	Body
cg26837962	8.39272e-06	0.160719	16	15613108	C16orf45;C16orf45	NM_001142469;NM_033201	Body;Body
cg08680528	0.31032	0.160699	8	98083371	PGCP	NM_016134	Body
cg02243278	0.326522	0.160681	8	2076984	MYOM2	NM_003970	Body	chr8:2078049-2078427	N_Shore
cg16530760	0.063985	0.160638	2	120121136	C2orf76	NM_001017927	5'UTR	chr2:120124241-120125287	N_Shelf
cg04021887	8.39382e-06	0.16061	2	10566989	HPCAL1;HPCAL1	NM_134421;NM_002149	3'UTR;3'UTR	chr2:10566889-10567148	Island
cg04976759	0.501526	0.160506	13	112669393				chr13:112669248-112670289	Island
cg08293102	0.623302	0.160465	14	51387478	PYGL;PYGL	NM_001163940;NM_002863	Body;Body
cg14149492	8.39534e-06	0.160457	1	180240035	LHX4	NM_033343	Body
cg03315054	0.549396	0.16042	5	14504133	TRIO	NM_007118	Body
cg09566331	0.603232	0.160302	11	1642310	KRTAP5-4;HCCA2;KRTAP5-4	NM_001012709;NM_053005;NM_001012709	1stExon;Body;3'UTR
cg15576918	0.308247	0.160286	3	45834369	SLC6A20;SLC6A20	NM_020208;NM_022405	Body;Body	chr3:45837480-45838256	N_Shelf
cg02313495	0.591094	0.16027	15	40398007	BMF;BMF;BMF;BMF	NM_033503;NM_001003940;NM_001003942;NM_001003943	Body;Body;1stExon;1stExon	chr15:40401053-40401298	N_Shelf
cg24288715	0.321085	0.160227	6	163745629	LOC285796	NR_028390	TSS200
cg00092565	0.493931	0.160185	21	47515209				chr21:47517651-47518999	N_Shelf
cg24920933	0.451486	0.160159	7	142511496
cg11351779	0.592931	0.160081	22	43820888	MPPED1	NM_001044370	5'UTR	chr22:43820887-43821136	Island
cg13110300	0.00220207	0.160028	6	168678810				chr6:168682247-168682460	N_Shelf
cg02291365	0.711558	0.16002	13	25317267				chr13:25319668-25322255	N_Shelf
cg06614118	0.199472	0.160017	5	180414906	BTNL3	NM_197975	TSS1500
cg21201603	0.681904	0.159974	9	79371681	PRUNE2	NM_015225	Body
cg00718541	0.352009	0.159967	16	2336855	ABCA3	NM_001089	Body	chr16:2337991-2338482	N_Shore
cg15412918	0.137466	0.159935	5	173296058
cg05132150	0.0760795	0.15989	4	108069982
cg22300320	0.158491	0.159783	17	79027117	BAIAP2;BAIAP2;BAIAP2;BAIAP2	NM_017450;NM_006340;NM_001144888;NM_017451	Body;Body;Body;Body	chr17:79026043-79026355	S_Shore
cg13792045	0.6914	0.159764	1	110198611	GSTM4;GSTM4;GSTM4	NM_147148;NR_024538;NM_000850	TSS200;TSS200;TSS200	chr1:110198541-110199127	Island
cg18279776	8.40302e-06	0.15969	7	4768140	FOXK1	NM_001037165	Body	chr7:4764684-4765252	S_Shelf
cg13052876	0.384843	0.159672	20	35972924	SRC	NM_005417	TSS200	chr20:35974177-35974913	N_Shore
cg04207218	0.170008	0.159645	21	39878866	ERG;ERG	NM_004449;NM_001136154	Body;Body
cg17108958	8.40388e-06	0.159604	1	221129545
cg00294940	0.362103	0.159601	1	48687524	SLC5A9;SLC5A9	NM_001135181;NM_001011547	TSS1500;TSS1500
cg05549685	0.746821	0.159577	3	48538106	SHISA5	NM_016479	Body	chr3:48541298-48541911	N_Shelf
cg11992241	0.492574	0.159573	17	7036993
cg00393415	0.250392	0.159561	5	132163787				chr5:132165472-132166679	N_Shore
cg12847536	0.562541	0.159538	8	1822186	ARHGEF10	NM_014629	Body	chr8:1821602-1821914	S_Shore
cg24951137	0.488336	0.159476	20	20036936	C20orf26;CRNKL1;C20orf26	NM_015585;NM_016652;NM_001167816	5'UTR;TSS1500;TSS1500	chr20:20032740-20033471	S_Shelf
cg15505198	0.681092	0.159422	1	3003239	PRDM16;PRDM16	NM_022114;NM_199454	Body;Body	chr1:2999727-2999978	S_Shelf
cg08969274	8.40571e-06	0.15942	17	75848810
cg25835179	0.505417	0.159375	11	67418291	ACY3	NM_080658	TSS200
cg00601450	0.487498	0.159343	5	74908170				chr5:74907286-74907770	S_Shore
cg09618197	8.40657e-06	0.159335	6	5152468	LYRM4;LYRM4	NM_001164841;NM_020408	Body;Body
cg05887092	0.502901	0.159229	17	76393375	PGS1	NM_024419	Body	chr17:76395406-76395617	N_Shelf
cg19026029	0.0647631	0.159189	1	205785957				chr1:205781870-205783010	S_Shelf
cg13725752	0.195178	0.159069	9	34453817	C9orf25	NM_147202	Body	chr9:34457375-34458892	N_Shelf
cg06029376	8.40969e-06	0.159023	11	46870387				chr11:46867194-46868077	S_Shelf
cg07863524	0.502113	0.158916	17	3213470	OR3A4	NR_024128	TSS200
cg09526469	0.352455	0.158911	5	14277668	TRIO	NM_007118	Body
cg07476406	0.10019	0.158881	1	36809704	STK40	NM_032017	Body	chr1:36807362-36807584	S_Shelf
cg04366880	0.396575	0.158815	10	93431680
cg11464053	0.351394	0.158768	11	619080	MUPCDH;MUPCDH	NM_021924;NM_031264	Body;Body	chr11:617226-617797	S_Shore
cg16197188	0.227377	0.158688	10	84559420	NRG3;NRG3;NRG3	NM_001165972;NM_001165973;NM_001010848	Body;Body;Body
cg02208776	0.71509	0.158681	2	198365119	HSPE1;HSPE1;HSPD1;HSPD1	NM_002157;NM_002157;NM_002156;NM_199440	1stExon;5'UTR;TSS1500;TSS200	chr2:198363689-198365405	Island
cg14525064	8.41326e-06	0.158666	17	7160413	C17orf81;C17orf81;C17orf81;C17orf81	NM_015362;NM_203413;NM_203414;NM_203415	Body;Body;Body;Body	chr17:7164285-7166245	N_Shelf
cg14613979	0.38523	0.158638	2	31489768	EHD3	NM_014600	3'UTR
cg20846192	0.339963	0.158614	7	43012776
cg03029090	0.536971	0.158607	15	58812960	LIPC	NM_000236	Body
cg16400903	0.771668	0.158547	5	693638	TPPP	NM_007030	TSS200	chr5:692681-694377	Island
cg10460003	0.605945	0.158529	17	79681865	SLC25A10	NM_012140	Body	chr17:79682525-79682767	N_Shore
cg07879897	0.551163	0.158517	17	66201167				chr17:66201166-66202196	Island
cg18030787	0.707881	0.158459	2	121543428
cg18186771	8.41555e-06	0.158437	17	76993506	CANT1;CANT1;CANT1	NM_138793;NM_001159773;NM_001159772	Body;Body;Body	chr17:76993373-76993619	Island
cg14515801	8.41687e-06	0.158304	6	80411369	SH3BGRL2	NM_031469	3'UTR
cg04600798	0.37638	0.158247	8	145640322	SLC39A4;SLC39A4	NM_130849;NM_017767	Body;Body	chr8:145641915-145642118	N_Shore
cg20731031	0.574496	0.158197	2	95943891	PROM2;PROM2;PROM2	NM_001165977;NM_001165978;NM_144707	Body;Body;Body
cg24579422	0.41389	0.158147	8	134183359
cg04307987	0.0673136	0.158112	6	3000368	NQO2	NM_000904	5'UTR	chr6:3000069-3000520	Island
cg09651654	0.530501	0.158061	12	7781431				chr12:7781003-7781248	S_Shore
cg17272838	8.41996e-06	0.157996	4	152597659	PET112L	NM_004564	Body
cg23953831	0.492081	0.157916	1	117544416	CD101;CD101	NM_004258;NM_004258	5'UTR;1stExon
cg25016646	8.42085e-06	0.157906	12	133020942				chr12:133022649-133022863	N_Shore
cg23130075	0.520233	0.157876	11	67418365	ACY3	NM_080658	TSS1500
cg13789673	8.42124e-06	0.157868	1	3195765	PRDM16;PRDM16	NM_022114;NM_199454	Body;Body	chr1:3195376-3196052	Island
cg02826368	0.251541	0.157839	4	175839610	ADAM29;ADAM29;ADAM29;ADAM29;ADAM29;ADAM29;ADAM29;ADAM29	NM_014269;NM_014269;NM_001130704;NM_001130704;NM_001130703;NM_001130705;NM_001130705;NM_001130703	1stExon;5'UTR;1stExon;5'UTR;1stExon;5'UTR;1stExon;5'UTR
cg10084251	8.42221e-06	0.157771	22	46696497	GTSE1	NM_016426	Body	chr22:46692210-46693349	S_Shelf
cg26654771	8.42329e-06	0.157662	8	22412432	SORBS3	NM_005775	Body	chr8:22408672-22409635	S_Shelf
cg04060356	0.698944	0.157441	20	52226170
cg14829516	0.150395	0.157415	17	38249430	THRA;NR1D1	NM_003250;NM_021724	Body;Body	chr17:38249260-38249603	Island
cg06780875	8.42585e-06	0.157407	7	116331685	MET;MET	NM_000245;NM_001127500	5'UTR;5'UTR
cg04927341	0.214011	0.157386	1	86576497	COL24A1	NM_152890	Body
cg21776599	0.370083	0.157344	1	1830693
cg16904520	8.4272e-06	0.157272	2	230590962
cg17221856	0.14683	0.157262	5	180396891				chr5:180397288-180397563	N_Shore
cg27023871	0.646593	0.157242	17	80848259	TBCD	NM_005993	Body
ch.1.4385290F	0.103423	0.157201	1	224974190
cg07329987	0.296176	0.157186	16	90019897	DEF8;DEF8	NM_017702;NM_207514	5'UTR;Body	chr16:90015551-90016120	S_Shelf
cg08368123	0.623213	0.157144	3	190432527
cg03573861	0.292438	0.157045	17	79368669				chr17:79366806-79374742	Island
cg16443926	0.560893	0.156988	7	1597401	TMEM184A	NM_001097620	TSS1500
cg20677240	8.43034e-06	0.156958	20	5931232	MCM8;MCM8;TRMT6	NM_182802;NM_032485;NM_015939	TSS200;TSS200;TSS200	chr20:5930962-5931623	Island
cg12477724	0.369424	0.156895	11	110834258
cg04141080	0.696985	0.15687	1	2847220				chr1:2847056-2847288	Island
cg01287936	0.511298	0.156827	15	65197900				chr15:65197799-65198063	Island
cg21245975	0.582973	0.156724	1	85725523	C1orf52;C1orf52	NM_198077;NR_024113	TSS200;TSS200	chr1:85724701-85725524	Island
cg15847988	0.010723	0.156633	3	146213845	PLSCR2	NM_020359	TSS200
cg23676538	0.0775742	0.1566	19	59070579	UBE2M;LOC100131691	NM_003969;NR_027334	TSS1500;TSS200	chr19:59070085-59071100	Island
cg04702314	0.133487	0.156539	10	75873408	VCL;VCL	NM_003373;NM_014000	Body;Body
cg04823219	0.496938	0.156429	11	130059700	ST14	NM_021978	Body	chr11:130059543-130059750	Island
cg00636942	0.0969476	0.156253	5	180396076				chr5:180397288-180397563	N_Shore
cg02327812	0.73463	0.156221	5	1218507	SLC6A19	NM_001003841	Body	chr5:1218487-1218704	Island
cg12884169	0.152608	0.156208	21	40033163	ERG;ERG	NM_001136154;NM_004449	5'UTR;5'UTR	chr21:40032243-40033665	Island
cg17051905	0.435809	0.156156	8	1725140	CLN8	NM_018941	Body
cg01973410	0.170408	0.156089	5	180408813
cg09547025	0.524894	0.156061	6	142721804	GPR126;GPR126;GPR126;GPR126	NM_020455;NM_001032394;NM_198569;NM_001032395	Body;Body;Body;Body
cg22881834	0.473624	0.156006	7	848370
cg00387621	0.344636	0.155935	1	208086895				chr1:208084098-208084513	S_Shelf
cg02720155	0.0216551	0.155811	5	180415938	BTNL3;BTNL3	NM_197975;NM_197975	5'UTR;1stExon
cg10395519	0.60282	0.15573	6	151412304	MTHFD1L	NM_015440	Body	chr6:151412003-151412339	Island
cg26081900	0.274088	0.15572	5	180429512	BTNL3	NM_197975	Body
cg19678111	0.650666	0.155708	1	162351367	C1orf226;C1orf226	NM_001135240;NM_001085375	Body;TSS200
cg22323067	0.275507	0.155644	19	2465617				chr19:2462064-2462442	S_Shelf
cg11779019	0.346282	0.155602	17	76641116
cg27384569	0.596215	0.155517	15	26927633	GABRB3;GABRB3	NM_000814;NM_021912	Body;Body
cg00981737	0.679523	0.155491	14	105103747				chr14:105103493-105103769	Island
cg01413354	0.440128	0.155451	9	136017755	RALGDS	NM_001042368	Body	chr9:136019708-136020134	N_Shore
cg18963365	0.457769	0.155446	17	8702823	MFSD6L	NM_152599	TSS200	chr17:8702342-8702824	Island
cg01287012	0.79684	0.155284	5	95954300
cg21700663	0.616909	0.155273	15	101093900				chr15:101094520-101099493	N_Shore
cg25038954	8.44727e-06	0.155264	11	72501130	STARD10	NM_006645	5'UTR	chr11:72504665-72505127	N_Shelf
cg04328729	8.44783e-06	0.155209	10	521830	DIP2C	NM_014974	Body	chr10:525719-526041	N_Shelf
cg19987768	0.439056	0.1552	17	750306	NXN	NM_022463	Body
cg24196240	0.750725	0.155187	21	36096009	NCRNA00160	NR_024351	TSS200
cg22258600	0.611439	0.155133	11	325800
cg09066883	0.488552	0.155083	7	157932951	PTPRN2;PTPRN2;PTPRN2	NM_002847;NM_130842;NM_130843	Body;Body;Body
cg12100376	0.25387	0.15505	1	11311435	MTOR	NM_004958	Body
cg26581292	0.232718	0.154952	16	49559517	ZNF423	NM_015069	Body
cg00188654	0.658952	0.154876	16	3696402
cg03528246	0.480921	0.154833	11	73995105	P4HA3	NM_182904	Body
cg24249248	0.407608	0.154821	7	150434541	GIMAP5;GIMAP5	NM_018384;NM_018384	1stExon;5'UTR
cg03848831	0.693251	0.154811	11	2397685	CD81	NM_004356	TSS1500	chr11:2398223-2399598	N_Shore
cg08456754	0.395003	0.154735	19	10226701	EIF3G	NM_003755	Body	chr19:10226164-10226702	Island
cg12695487	9.36902e-06	0.154683	3	151625374
cg12522599	8.4531e-06	0.154681	7	36231629	EEPD1	NM_030636	Body
cg10279360	0.490782	0.154646	14	62017453	PRKCH	NM_006255	3'UTR
cg14278534	0.489562	0.154598	7	28967567
cg18294109	9.28797e-06	0.154518	7	1586056	TMEM184A	NM_001097620	3'UTR	chr7:1587240-1587693	N_Shore
cg17855963	0.117016	0.154491	6	15873800
cg15418509	0.543551	0.154375	11	71900411	FOLR1;FOLR1;FOLR1	NM_000802;NM_016724;NM_016725	TSS1500;TSS200;TSS200
cg10225362	0.477211	0.154338	20	44743722				chr20:44746822-44747060	N_Shelf
cg20862860	0.654796	0.154321	2	3192911	TSSC1	NM_003310	3'UTR
cg23539745	0.555918	0.154255	12	106142108
cg00580562	0.404423	0.154191	10	21789124				chr10:21788633-21789588	Island
cg00907810	0.321736	0.154177	7	131767768
cg12555907	0.555866	0.154151	18	74845422	MBP;MBP	NM_001025100;NM_001025101	TSS1500;TSS1500	chr18:74843360-74845426	Island
cg17849956	8.45934e-06	0.154057	19	57862480	ZNF304	NM_020657	TSS200	chr19:57862441-57863236	Island
cg19533679	0.0528501	0.154027	17	15341459	CDRT4	NM_173622	Body
cg04287289	0.0702556	0.153785	16	89883240	FANCA;FANCA	NM_001018112;NM_000135	TSS200;TSS200	chr16:89882392-89883458	Island
cg25180701	9.03962e-06	0.153766	12	9391348				chr12:9392459-9392686	N_Shore
cg18200800	8.46231e-06	0.15376	10	135101975	TUBGCP2	NM_006659	Body	chr10:135101665-135101984	Island
cg13200730	0.305872	0.153714	17	25827857	KSR1	NM_014238	5'UTR
cg04444959	0.360824	0.153708	16	88744842	MGC23284;SNAI3	NR_024399;NM_178310	Body;3'UTR	chr16:88747747-88748018	N_Shelf
cg11816001	0.0609913	0.153686	7	98611130				chr7:98608993-98609222	S_Shore
cg10279991	0.0422919	0.153647	20	37073259				chr20:37075227-37075854	N_Shore
cg21285088	0.250204	0.153547	18	78005471	PARD6G	NM_032510	TSS200	chr18:78004028-78005438	S_Shore
cg05406088	0.629258	0.153515	15	66947617				chr15:66947360-66947574	S_Shore
cg01817885	0.647708	0.153474	5	59165136	PDE4D;PDE4D	NM_001165899;NM_001104631	Body;Body
cg21751873	0.285779	0.153413	3	27723084
cg13877915	0.111503	0.153399	19	58951672	ZNF132	NM_003433	TSS200	chr19:58951214-58952250	Island
cg25377865	0.505791	0.153387	4	72669944
cg18260555	0.775817	0.153387	17	78362307	RNF213;LOC100294362	NM_020914;NR_029376	Body;Body
cg18838910	0.586747	0.153378	19	727148	PALM;PALM	NM_002579;NM_001040134	Body;Body	chr19:727956-728177	N_Shore
cg03913271	8.46693e-06	0.153299	22	38302504	MICALL1	NM_033386	1stExon	chr22:38301954-38302871	Island
cg24203800	0.539793	0.153203	17	8702868	MFSD6L	NM_152599	TSS1500	chr17:8702342-8702824	S_Shore
cg04269551	0.747803	0.153039	19	43983665	PHLDB3	NM_198850	Body	chr19:43979359-43979684	S_Shelf
cg24610259	0.392148	0.153018	2	232469374				chr2:232469147-232469379	Island
cg02470923	0.542318	0.153015	13	22392755
cg03745316	0.59196	0.153011	8	335563
cg02800362	0.626384	0.152992	5	177631904	HNRNPAB;HNRNPAB	NM_031266;NM_004499	Body;Body	chr5:177631219-177632508	Island
cg26221494	0.364782	0.152968	8	575388
cg11589966	8.47101e-06	0.15289	7	94285685	PEG10;PEG10;PEG10;SGCE;SGCE;SGCE;PEG10	NM_015068;NM_001040152;NM_015068;NM_001099400;NM_001099401;NM_003919;NM_001040152	5'UTR;1stExon;1stExon;TSS200;TSS200;TSS200;5'UTR	chr7:94284858-94286527	Island
cg04922029	0.307428	0.152882	1	159174728	DARC;DARC;DARC	NM_001122951;NM_002036;NM_002036	TSS1500;5'UTR;1stExon
cg19532959	0.0713614	0.152875	12	65518055				chr12:65514878-65515863	S_Shelf
cg09735014	8.47157e-06	0.152834	5	141229987				chr5:141228930-141230084	Island
cg21404108	0.291853	0.152811	3	43769400
cg08058560	0.512285	0.152799	1	117544206	CD101	NM_004258	TSS200
cg26215399	0.476232	0.152752	8	21949782	FAM160B2	NM_022749	Body	chr8:21946568-21946809	S_Shelf
cg24493971	0.107188	0.152645	8	144636113	GSDMD	NM_001166237	5'UTR	chr8:144635308-144636026	S_Shore
cg14414874	0.441899	0.15263	9	126157693	DENND1A	NM_020946	Body	chr9:126154226-126154562	S_Shelf
cg12002139	0.69502	0.1526	6	158478872	SYNJ2	NM_003898	Body
cg06637032	0.601138	0.152591	14	100048212	CCDC85C	NM_001144995	Body
cg25900902	0.595555	0.152546	17	7253340	ACAP1	NM_014716	Body	chr17:7253298-7253764	Island
cg18175690	0.41665	0.152543	15	40580770	PLCB2	NM_004573	3'UTR	chr15:40583093-40583526	N_Shelf
cg24662576	0.228866	0.152536	3	8532787
cg13209980	0.70431	0.152477	1	157995040	KIRREL	NM_018240	Body
cg09294055	8.4753e-06	0.152461	16	3314419				chr16:3313946-3314789	Island
cg22549984	0.661608	0.152455	10	395367	DIP2C	NM_014974	Body	chr10:395170-395404	Island
cg25062197	1.80874e-05	0.152442	8	90894030
cg20734219	8.47554e-06	0.152437	5	146453021	PPP2R2B;PPP2R2B	NM_181677;NM_181678	5'UTR;5'UTR
cg24677093	0.274325	0.152395	10	77166172	C10orf41;C10orf41	NR_024421;NR_024422	Body;Body	chr10:77155128-77169600	Island
cg02336364	0.678857	0.15232	1	24764700	NIPAL3	NM_020448	Body
cg08821656	0.260172	0.152263	5	76373091	ZBED3	NM_032367	Body	chr5:76372882-76373720	Island
cg17717333	0.568737	0.152172	2	26101647	ASXL2	NM_018263	TSS1500	chr2:26100513-26101653	Island
cg00431813	0.644589	0.15216	7	1051703	C7orf50;C7orf50;C7orf50	NM_001134395;NM_032350;NM_001134396	Body;Body;Body	chr7:1052387-1052736	N_Shore
cg17466567	0.571565	0.152148	3	185826590	ETV5	NM_004454	5'UTR	chr3:185825462-185827003	Island
cg06147194	0.507456	0.152122	17	72860652	FDXR;FDXR	NM_024417;NM_004110	Body;Body	chr17:72855621-72858012	S_Shelf
cg23497383	0.682066	0.152098	2	239140182	LOC151174;LOC643387;LOC151174	NR_026926;NR_026923;NR_026925	Body;TSS200;Body	chr2:239140096-239140659	Island
cg18330338	0.270983	0.15208	5	9047211	SEMA5A	NM_003966	Body
cg02352685	0.125327	0.152054	5	180377617	BTNL8;BTNL8;BTNL8;BTNL8;BTNL8;BTNL8	NM_001159707;NM_001159710;NM_024850;NM_001040462;NM_001159708;NM_001159709	3'UTR;3'UTR;3'UTR;3'UTR;3'UTR;3'UTR
cg04565008	0.565434	0.152017	11	67418140	ACY3	NM_080658	TSS200
cg24775327	0.654607	0.152016	10	72311997	KIAA1274	NM_014431	Body
cg20087457	0.211047	0.151975	10	96442154	CYP2C18;CYP2C18	NM_001128925;NM_000772	TSS1500;TSS1500
cg07845352	0.615726	0.151889	6	118260820	SLC35F1	NM_001029858	Body
cg10893908	8.48103e-06	0.151888	11	68180584	LRP5	NM_002335	Body	chr11:68181086-68181289	N_Shore
cg23304605	0.560773	0.151862	14	91866373	CCDC88C	NM_001080414	Body
cg03572011	0.399962	0.151805	17	43229244	HEXIM1;HEXIM1	NM_006460;NM_006460	1stExon;3'UTR	chr17:43224933-43227616	S_Shore
cg20948431	0.5467	0.15178	4	2941316	C4orf10;NOP14	NR_015453;NM_003703	Body;Body
cg25366315	0.201777	0.151659	5	180408809
cg03765846	8.48404e-06	0.151588	3	160681137	PPM1L	NM_139245	Body
cg03700001	0.228196	0.151539	12	133073220	FBRSL1	NM_001142641	Body	chr12:133073397-133073632	N_Shore
cg02368869	0.68722	0.151415	1	206243998	C1orf186	NM_001007544	5'UTR
cg15226715	0.473566	0.151312	17	73257618	GGA3;MRPS7;GGA3	NM_014001;NM_015971;NM_138619	Body;TSS200;Body	chr17:73257180-73258101	Island
cg00350199	0.566447	0.151254	11	67418213	ACY3	NM_080658	TSS200
cg08847300	9.91363e-06	0.151208	4	3399249	RGS12;RGS12;RGS12	NM_198229;NM_198227;NM_002926	Body;Body;Body
cg18818498	0.0687976	0.151183	10	30016831	SVIL	NM_003174	5'UTR
cg12139069	0.583029	0.151083	1	145004468	PDE4DIP	NM_022359	Body
cg00983899	8.4902e-06	0.150971	11	67290853	CABP2;CABP2;CABP2;CABP2	NM_031204;NM_016366;NM_016366;NM_031204	1stExon;5'UTR;1stExon;5'UTR	chr11:67287234-67287568	S_Shelf
cg09367901	0.230912	0.150894	14	54418851	BMP4;BMP4;BMP4	NM_130850;NM_001202;NM_130851	Body;Body;Body	chr14:54418677-54418881	Island
cg25868126	0.647246	0.150822	2	120439606	TMEM177;TMEM177;TMEM177	NM_030577;NM_001105199;NM_001105198	3'UTR;3'UTR;3'UTR	chr2:120436530-120437010	S_Shelf
cg15632659	0.593073	0.150822	6	42931860	PEX6	NM_000287	3'UTR	chr6:42928218-42928810	S_Shelf
cg26312950	0.659004	0.15078	7	5391498	TNRC18	NM_001080495	Body	chr7:5391323-5391572	Island
cg00925020	0.339727	0.15075	19	2543877	GNG7	NM_052847	5'UTR	chr19:2543638-2543878	Island
cg07799639	8.49275e-06	0.150717	16	66832606	CCDC79	NM_001136505	5'UTR	chr16:66835271-66835790	N_Shelf
cg22449686	0.43611	0.150698	15	28336819	OCA2	NM_000275	5'UTR	chr15:28339774-28342442	N_Shelf
cg17176676	0.379157	0.150676	22	23441402	RTDR1;GNAZ	NM_014433;NM_002073	Body;Body	chr22:23437921-23438431	S_Shelf
cg22681190	0.266832	0.150451	1	21862932	ALPL	NM_000478	5'UTR
cg07925670	0.607782	0.150442	17	7253489	ACAP1	NM_014716	Body	chr17:7253298-7253764	Island
cg12303981	0.644169	0.150336	6	2244766	GMDS	NM_001500	Body	chr6:2245118-2246153	N_Shore
cg22383831	0.442531	0.150306	7	158061745	PTPRN2;PTPRN2;PTPRN2	NM_002847;NM_130842;NM_130843	Body;Body;Body	chr7:158061440-158061746	Island
cg27028514	8.49689e-06	0.150303	19	3961437	DAPK3;MIR637	NM_001348;NR_030367	Body;Body	chr19:3958492-3959812	S_Shore
cg00738934	0.631143	0.150283	8	78996279
cg16149943	0.0347165	0.150217	21	46932082	COL18A1;COL18A1;COL18A1	NM_130444;NM_030582;NM_130445	Body;Body;Body	chr21:46932081-46932387	Island
cg01019484	0.670737	0.150198	6	44499229
cg00021325	0.437259	0.150196	14	91294412
cg19142026	0.381985	0.150094	7	27170394	HOXA4;HOXA4	NM_002141;NM_002141	5'UTR;1stExon	chr7:27169572-27170638	Island
cg22026918	0.366004	0.150074	15	70552251
cg27063012	0.550788	0.150039	19	36915447				chr19:36912260-36912881	S_Shelf
cg17944328	0.70196	0.149963	1	161993688	OLFML2B	NM_015441	TSS200	chr1:161993022-161994131	Island
cg24382249	0.61687	0.149962	15	66947171				chr15:66947360-66947574	N_Shore
cg25193323	0.378988	0.149902	8	125437986
cg26340725	0.399112	0.149784	4	55379768
cg05885577	0.335654	0.149722	10	104597359	CYP17A1	NM_000102	TSS200
cg13125510	0.19952	0.149683	11	130542491
cg09496634	0.607346	0.14968	16	87712353	JPH3	NM_020655	Body	chr16:87714600-87715315	N_Shelf
cg00835279	0.587036	0.149669	2	3642710	COLEC11;COLEC11;COLEC11;COLEC11	NM_024027;NM_024027;NM_199235;NM_199235	1stExon;5'UTR;1stExon;5'UTR	chr2:3642547-3642751	Island
cg18851100	8.50326e-06	0.149665	22	51158550	SHANK3	NM_001080420	Body	chr22:51158386-51160060	Island
cg23602092	0.649205	0.14952	10	70319645	TET1	NM_030625	TSS1500	chr10:70320130-70320822	N_Shore
cg06890291	0.660583	0.149398	7	1542315	INTS1	NM_001080453	Body	chr7:1543280-1544399	N_Shore
cg09827761	0.611452	0.149347	15	66947392				chr15:66947360-66947574	Island
cg07328549	8.50675e-06	0.149317	13	113383528	ATP11A;ATP11A	NM_015205;NM_032189	Body;Body	chr13:113382598-113383007	S_Shore
cg09974661	0.541573	0.14931	2	3642634	COLEC11;COLEC11	NM_199235;NM_024027	TSS200;TSS200	chr2:3642547-3642751	Island
cg14748795	0.48752	0.149281	10	101283090				chr10:101281181-101282116	S_Shore
cg09548420	0.514535	0.149258	8	144779376	BREA2	NR_015445	Body	chr8:144776009-144776734	S_Shelf
cg19878076	0.560617	0.149219	17	38609634	IGFBP4	NM_001552	Body
cg09238106	8.50848e-06	0.149143	11	64242796
cg02892402	0.556104	0.149107	16	320613	RGS11;RGS11	NM_183337;NM_003834	Body;Body	chr16:318617-318901	S_Shore
cg04490934	8.50911e-06	0.14908	1	41978749	HIVEP3;HIVEP3	NM_024503;NM_001127714	Body;Body	chr1:41981788-41982043	N_Shelf
cg14457074	0.301894	0.14908	5	180408785
cg07963816	0.682073	0.149049	1	1169972	B3GALT6;B3GALT6	NM_080605;NM_080605	1stExon;3'UTR	chr1:1167001-1168985	S_Shore
cg00228476	0.305325	0.149045	11	92617656	FAT3	NM_001008781	Body	chr11:92615835-92616668	S_Shore
cg24357849	0.530769	0.14898	19	12786565	DHPS;MORG1;DHPS;DHPS;MORG1;MORG1	NM_013406;NM_001099737;NM_013407;NM_001930;NM_032332;NR_029375	3'UTR;3'UTR;3'UTR;3'UTR;3'UTR;Body
cg16575291	0.503118	0.148976	14	93419496	ITPK1;ITPK1;ITPK1	NM_001142593;NM_014216;NM_001142594	Body;Body;Body
cg17502780	0.663126	0.148965	1	182176185
cg23320965	0.502613	0.14892	2	202850601
cg07749951	0.334023	0.148858	16	79352436
cg13534536	0.59747	0.148856	4	7938304	AFAP1;AFAP1	NM_198595;NM_001134647	5'UTR;5'UTR	chr4:7940563-7941853	N_Shelf
cg11844697	0.234961	0.148842	17	80935769	B3GNTL1	NM_001009905	Body
cg12636435	0.583934	0.148827	5	149867965				chr5:149865064-149866038	S_Shore
cg10259427	8.51215e-06	0.148776	2	1828377	MYT1L	NM_015025	Body
cg24520755	0.088117	0.14877	8	9996632	MSRA;MSRA;MSRA	NM_001135671;NM_001135670;NM_012331	Body;Body;Body
cg04873221	0.0963928	0.148762	11	107992290	ACAT1;ACAT1	NM_000019;NM_000019	5'UTR;1stExon	chr11:107992004-107992731	Island
cg16987684	0.24432	0.148732	4	110765488	RRH	NM_006583	3'UTR
cg06148175	0.563435	0.148709	11	67418148	ACY3	NM_080658	TSS200
cg25602718	0.623491	0.148704	1	16944064				chr1:16939456-16940454	S_Shelf
cg07651189	0.184077	0.148697	4	88753434	MEPE	NM_020203	TSS1500
cg20980879	0.565099	0.148696	20	33128552	DYNLRB1	NM_014183	3'UTR
cg11576349	0.567185	0.14869	1	24470527	IL22RA1	NM_021258	TSS1500
cg17346650	0.523865	0.148678	17	80929145	B3GNTL1	NM_001009905	Body	chr17:80929062-80929354	Island
cg14222679	8.51324e-06	0.148667	1	47263236	CYP4B1;CYP4B1	NM_001099772;NM_000779	TSS1500;TSS1500
cg05967295	0.324175	0.148643	7	98741636	SMURF1;SMURF1;SMURF1;SMURF1	NM_181349;NM_181349;NM_020429;NM_020429	1stExon;5'UTR;5'UTR;1stExon	chr7:98741205-98741990	Island
cg13834851	0.620633	0.148633	2	241590582				chr2:241586657-241587099	S_Shelf
cg24484352	0.480734	0.148594	17	42015961				chr17:42015843-42016069	Island
cg12251126	0.280032	0.148585	8	6876695	DEFA3;DEFA1B;DEFA1	NM_005217;NM_001042500;NM_004084	TSS1500;TSS1500;TSS1500
cg05674046	0.698839	0.148555	3	64211994	PRICKLE2	NM_198859	TSS1500
cg15063150	8.51481e-06	0.148511	2	239133353
cg24567694	0.587775	0.148482	7	154719693	LOC100132707;LOC100132707	NR_024476;NR_024477	TSS1500;TSS1500
cg02370767	0.195536	0.148465	20	3207097				chr20:3209045-3209388	N_Shore
cg12512271	0.00380592	0.14844	3	178976891	KCNMB3;KCNMB3;KCNMB3;KCNMB3;KCNMB3	NM_171829;NM_171829;NM_001163677;NR_028135;NM_171828	5'UTR;1stExon;Body;Body;Body	chr3:178978948-178979364	N_Shelf
cg27086308	0.42331	0.148431	7	154720213	LOC100132707;LOC100132707	NR_024477;NR_024476	TSS200;TSS200
cg11524184	0.13064	0.148407	5	180397383				chr5:180397288-180397563	Island
cg23337009	8.51602e-06	0.148389	2	242990312				chr2:242988705-242989857	S_Shore
cg07496457	0.00400357	0.148327	4	184929183	STOX2	NM_020225	Body
cg14182693	8.51674e-06	0.148318	1	27224189	GPATCH3	NM_022078	Body	chr1:27226492-27227009	N_Shelf
cg07334487	0.50503	0.148275	15	93118933
cg03998227	0.597701	0.148165	8	135482286				chr8:135476218-135479019	S_Shelf
cg15227302	0.841122	0.14816	7	135195347	CNOT4;CNOT4	NM_001008225;NM_013316	TSS1500;TSS1500	chr7:135194567-135195309	S_Shore
cg20019720	0.569025	0.148157	6	154832845	CNKSR3	NM_173515	TSS1500	chr6:154830560-154832001	S_Shore
cg22234479	8.51836e-06	0.148156	13	19756050	TUBA3C	NM_006001	TSS200
cg19640424	0.64874	0.148092	2	241627212
cg21173402	0.640345	0.148005	8	610095
cg27534957	0.538941	0.147961	2	174265733
cg20324969	0.239726	0.147928	8	144922104	NRBP2	NM_178564	5'UTR	chr8:144922744-144923112	N_Shore
cg03238981	0.628331	0.147922	2	232469148				chr2:232469147-232469379	Island
cg11649016	0.703128	0.147897	12	56096884	ITGA7;ITGA7;ITGA7	NM_001144996;NM_001144997;NM_002206	Body;Body;Body
cg13530938	0.661039	0.147895	2	239140190	LOC151174;LOC643387;LOC151174	NR_026926;NR_026923;NR_026925	Body;TSS200;Body	chr2:239140096-239140659	Island
cg05071195	0.470945	0.147753	16	89411232	ANKRD11	NM_013275	5'UTR	chr16:89408237-89408465	S_Shelf
cg22550799	0.361533	0.147724	21	47721702	C21orf58	NM_058180	3'UTR	chr21:47722622-47722900	N_Shore
cg27413290	0.605582	0.147634	8	144552725	ZC3H3	NM_015117	Body	chr8:144552580-144552787	Island
cg21164765	8.52434e-06	0.147558	8	104310843	FZD6;FZD6;FZD6	NM_001164616;NM_003506;NM_001164615	TSS1500;TSS1500;5'UTR	chr8:104310809-104311620	Island
cg20791744	0.130447	0.147547	3	24020542	NR1D2;NR1D2	NM_005126;NM_001145425	3'UTR;3'UTR
cg23969005	0.0883272	0.147433	5	180386655
cg05730038	0.467171	0.147405	17	8702698	MFSD6L	NM_152599	TSS200	chr17:8702342-8702824	Island
cg02498579	0.145821	0.147403	7	99292361
cg10303695	8.52601e-06	0.147391	8	80784083
cg15849154	0.518303	0.147347	17	80543972	FOXK2	NM_004514	Body	chr17:80545433-80545658	N_Shore
cg13884610	0.603576	0.147304	11	89460176				chr11:89463449-89463690	N_Shelf
cg27022933	0.533075	0.147288	11	67418106	ACY3;ACY3	NM_080658;NM_080658	5'UTR;1stExon
cg05599531	0.46487	0.147248	17	30821847	MYO1D	NM_015194	Body	chr17:30822917-30823210	N_Shore
cg06497591	0.374792	0.147245	2	54891530	SPTBN1	NM_003128	Body
cg02314782	0.629299	0.147202	17	40163229	DNAJC7;DNAJC7;DNAJC7	NR_029431;NM_003315;NM_001144766	Body;Body;5'UTR
cg07573965	8.52845e-06	0.147146	22	35656596	HMGXB4;HMGXB4	NM_001003681;NR_027780	5'UTR;Body	chr22:35653361-35654028	S_Shelf
cg00238910	0.59882	0.147116	3	193713303	LOC100128023	NR_027764	TSS1500
cg06859106	0.311909	0.147046	4	17582677	LAP3	NM_015907	Body	chr4:17578648-17579539	S_Shelf
cg07997529	0.470621	0.147019	6	142682670	GPR126;GPR126;GPR126;GPR126	NM_020455;NM_001032394;NM_198569;NM_001032395	Body;Body;Body;Body
cg20687610	0.114641	0.147019	1	100887999	CDC14A;CDC14A;CDC14A	NM_003672;NM_033312;NM_033313	Body;Body;Body
cg20036207	0.574126	0.146947	19	10397031	ICAM4;ICAM4;ICAM4;ICAM1	NM_001039132;NM_001544;NM_022377;NM_000201	TSS1500;TSS1500;TSS1500;3'UTR	chr19:10397603-10398703	N_Shore
cg05159370	0.423501	0.146944	2	71162762	ATP6V1B1	NM_001692	TSS1500
cg20356637	0.642553	0.14693	15	67356310				chr15:67357339-67359061	N_Shore
cg00152340	0.301883	0.146903	8	144297019	GPIHBP1	NM_178172	Body
cg26099834	0.611735	0.146874	15	66947568				chr15:66947360-66947574	Island
cg25748958	0.362794	0.146866	2	43672652	THADA;THADA	NM_022065;NM_001083953	Body;Body
cg20648333	0.629452	0.146832	10	72298745	KIAA1274	NM_014431	Body
cg02209667	0.549611	0.146804	16	75272754	BCAR1;BCAR1;BCAR1;BCAR1;BCAR1;BCAR1;BCAR1;BCAR1;BCAR1;BCAR1	NM_001170718;NM_001170719;NM_001170721;NM_001170721;NM_001170715;NM_001170720;NM_014567;NM_001170716;NM_001170714;NM_001170717	Body;Body;1stExon;5'UTR;Body;Body;Body;Body;Body;Body	chr16:75269028-75269879	S_Shelf
cg23516002	8.53216e-06	0.146775	7	128099617				chr7:128095678-128096197	S_Shelf
cg02586852	8.53274e-06	0.146717	12	5142165
cg25394109	0.027853	0.146659	19	45563250	SFRS16	NM_007056	Body	chr19:45567150-45567940	N_Shelf
cg01959238	8.64286e-06	0.14659	16	85200915				chr16:85202390-85202631	N_Shore
cg14855931	0.698607	0.146482	3	138631456				chr3:138634445-138634989	N_Shelf
cg01588993	0.520764	0.146401	12	58970138
cg24800175	0.49746	0.146388	19	13345599	CACNA1A;CACNA1A	NM_001127222;NM_001127221	Body;Body	chr19:13346962-13347346	N_Shore
cg06521550	8.5363e-06	0.146362	3	49941470	MST1R	NM_002447	TSS200	chr3:49940099-49940431	S_Shore
cg14528046	8.53715e-06	0.146277	4	129781682	PHF17;PHF17	NM_024900;NM_199320	Body;Body
cg03742132	0.620078	0.146269	12	81227142	LIN7A;MIR617	NM_004664;NR_030348	Body;TSS1500
cg20586611	0.0302341	0.146201	14	100645264				chr14:100644232-100644587	S_Shore
cg12031275	0.613075	0.146197	15	101093834				chr15:101094520-101099493	N_Shore
cg05387119	0.589034	0.146184	13	114074465
cg06671660	0.629078	0.14617	6	41068741	NFYA;NFYA;LOC221442	NM_021705;NM_002505;NR_026938	3'UTR;3'UTR;TSS200	chr6:41068475-41069343	Island
cg17716358	0.429723	0.146109	10	82268218	TSPAN14;TSPAN14	NM_030927;NM_001128309	Body;Body
cg26014723	0.633515	0.146096	2	71055476
cg16276209	0.515314	0.146094	17	79114625	AATK	NM_001080395	Body
cg03173479	0.20211	0.146082	21	47965968	DIP2A;DIP2A;DIP2A;DIP2A;DIP2A;DIP2A;DIP2A	NM_001146114;NM_206889;NM_015151;NM_001146116;NM_001146115;NM_206891;NM_206890	Body;Body;Body;Body;Body;3'UTR;Body
cg11100481	0.60379	0.146081	5	149867577				chr5:149865064-149866038	S_Shore
cg12112556	0.30437	0.14608	20	44455373	TNNC2	NM_003279	Body	chr20:44451601-44451827	S_Shelf
cg23253914	0.487826	0.146028	1	15895370	DNAJC16	NM_015291	3'UTR
cg24623760	0.654532	0.146011	12	123610989
cg13917002	0.336833	0.146001	9	72260688	APBA1	NM_001163	5'UTR
cg10109470	0.681512	0.145999	11	76430445	GUCY2E	NR_024042	Body
cg05139187	0.635832	0.145994	2	24443636	ITSN2;ITSN2;ITSN2	NM_019595;NM_006277;NM_147152	Body;Body;3'UTR
cg26400491	0.687919	0.145965	8	144891915	SCRIB;SCRIB	NM_015356;NM_182706	Body;Body	chr8:144891737-144892026	Island
cg00997530	0.764142	0.145874	1	1710229	NADK	NM_023018	TSS1500	chr1:1709394-1710582	Island
cg01909160	8.54118e-06	0.145873	1	3162066	PRDM16;PRDM16	NM_022114;NM_199454	Body;Body	chr1:3163969-3164643	N_Shore
cg00698169	0.568588	0.145787	1	2784666
cg23932711	8.54208e-06	0.145783	7	157849615	PTPRN2;PTPRN2;PTPRN2	NM_002847;NM_130842;NM_130843	Body;Body;Body
cg27291765	8.54246e-06	0.145746	14	21457976	METT11D1;METT11D1;METT11D1;METT11D1	NM_001029991;NM_001029991;NM_022734;NM_022734	1stExon;5'UTR;5'UTR;1stExon	chr14:21458389-21458608	N_Shore
cg17872886	0.565793	0.145713	2	3642732	COLEC11;COLEC11;COLEC11;COLEC11	NM_024027;NM_024027;NM_199235;NM_199235	1stExon;5'UTR;1stExon;5'UTR	chr2:3642547-3642751	Island
cg02275226	0.702248	0.145701	11	134608598				chr11:134605082-134605863	S_Shelf
cg16761754	0.660256	0.145665	14	105127242				chr14:105126190-105126732	S_Shore
cg05824768	0.709089	0.145632	2	128331478	MYO7B	NM_001080527	Body
cg20434422	0.313987	0.1456	1	84831593	UOX	NR_003927	Body
cg26240231	0.546885	0.145547	7	1148101	C7orf50;C7orf50;C7orf50	NM_001134395;NM_032350;NM_001134396	Body;Body;Body	chr7:1149179-1150306	N_Shore
cg06437446	0.564625	0.145545	17	80939885	B3GNTL1	NM_001009905	Body
cg19214707	0.633669	0.14552	7	3157722
cg14534279	0.125036	0.1455	10	3329966
cg11713064	0.534171	0.145458	6	33730089
cg19985056	0.685922	0.145344	5	56595244
cg18400088	8.97322e-06	0.145294	13	41634674	WBP4	NM_007187	TSS1500	chr13:41634172-41636120	Island
cg24008901	0.63931	0.145259	12	13715497	GRIN2B	NM_000834	3'UTR	chr12:13715849-13717034	N_Shore
cg18443806	0.603264	0.145254	14	94576831	IFI27;IFI27	NM_001130080;NM_005532	TSS1500;TSS1500
cg02519717	0.0183379	0.145237	8	26605869	ADRA1A	NM_033303	3'UTR
cg04258696	0.215851	0.145226	7	4174567	SDK1;SDK1	NR_027816;NM_152744	Body;Body
cg17696194	0.457023	0.145219	11	58941051	DTX4	NM_015177	Body	chr11:58940830-58941052	Island
cg12608247	0.644311	0.145211	2	239140369	LOC643387;LOC151174;LOC151174	NR_026923;NR_026925;NR_026926	Body;TSS200;TSS200	chr2:239140096-239140659	Island
cg01240599	0.538944	0.145143	11	67418045	ACY3	NM_080658	5'UTR
[truncated: 4,214 more rows]
