# Supplementary material for: Genome-wide identification of DNA methylation QTLs in whole blood highlights pathways for cardiovascular disease
Source: Nat Commun. 2019 Sep 19;10:4267. doi: 10.1038/s41467-019-12228-z (PMC6753136; doi:10.1038/s41467-019-12228-z)
Supplement: Supplementary file 4 — Dataset 3 [file 41467_2019_12228_MOESM4_ESM.xlsx]

## Sheet: Sheet1
Supplementary Data 3: Mendelian randomization results of causal CpGs for CVD and CVD risk factors
Exposure	Outcome	nsnp.IVW.MR	beta.IVW.MR	se.IVW.MR	pval.IVW.MR	Bonferroni.pval.IVW.MR	pval.Heterogenity	pval.Pleiotropy	CHR.CpG	MAPINFO.CpG	UCSC_RefGene_Name.CpG	OtherCpGs at r2>0.5
cg03493300	SBP	3	-13.8729	1.00971	5.89e-43	9.53e-39	0.820631	0.543189	10	104813866	CNNM2
cg20608306	TG	3	-2.29414	0.197658	3.81e-31	3.78e-27	0.946381	0.728263	11	116969690	SIK3
cg18187658	HDL	3	-0.722901	0.0624618	5.61e-31	5.57e-27	0.730614	0.500176	1	230294691	GALNT2
cg24267699	TC	3	1.01856	0.0929134	5.79e-28	5.74e-24	0.936076	0.701383	9	136151359	ABO	cg21160290;cg22535403;cg11879188
cg11861562	TG	3	-0.677063	0.0630001	6.12e-27	6.07e-23	0.861155	0.595496	11	117069780	TAGLN	cg26566898;cg15534755;cg10130564;cg03276022;cg16524733
cg16306978	LDL	3	1.08476	0.10674	2.91e-24	2.89e-20	0.855158	0.625415	2	21266953	APOB	cg16723488;cg05337441;cg25071744;cg25035485;cg03350299;cg24309555
cg00894378	SBP	3	-39.3575	3.86167	2.16e-24	3.49e-20	0.432873	0.318877	10	104680152	CNNM2
cg18187658	TG	3	0.583452	0.0598832	1.97e-22	1.96e-18	0.660606	0.452246	1	230294691	GALNT2
cg16306978	TC	3	0.984737	0.101623	3.32e-22	3.29e-18	0.988711	0.9005	2	21266953	APOB	cg25071744;cg16723488;cg25035485;cg24309555;cg03350299;cg05337441
cg09584711	TC	4	2.9814	0.319016	9.14e-21	9.06e-17	0.132694	0.334013	16	72096944	HPR
cg11250194	HDL	4	1.09082	0.119637	7.67e-20	7.61e-16	0.465639	0.294636	11	61601937	FADS2
cg00894378	DBP	3	-16.7597	1.83096	5.51e-20	8.92e-16	0.890076	0.63357	10	104680152	CNNM2
cg09584711	LDL	4	3.08795	0.352638	2.01e-18	1.99e-14	0.0984838	0.39708	16	72096944	HPR
cg11023668	BMI	7	-0.309695	0.0356309	3.57e-18	3.54e-14	0.8514	0.449737	2	25095040	ADCY3	cg01884057;cg04586622
cg09803321	CHD	3	-1.27935	0.162705	3.75e-15	7.18e-11	0.980403	0.832137	10	104913480	NT5C2
cg00908766	HDL	3	-0.292812	0.0398521	2.02e-13	2e-09	0.700814	0.54139	1	109817496	CELSR2
cg14494313	TG	3	3.05103	0.41528	2.03e-13	2.01e-09	0.47583	0.447496	8	18248453	NAT2
cg09803321	MI	3	-1.32931	0.181676	2.54e-13	4.84e-09	0.931555	0.688777	10	104913480	NT5C2
cg24468199	SBP	3	26.9337	3.72736	4.98e-13	8.06e-09	0.743785	0.853099	11	65410028	SIPA1
cg19610905	LDL	3	4.50516	0.651766	4.77e-12	4.73e-08	0.179888	0.693281	11	61596333	FADS2
cg10833066	SBP	4	-3.77795	0.542178	3.21e-12	5.2e-08	0.705797	0.304928	12	111807467	FAM109A
cg12555086	MI	4	-1.02085	0.148415	6.06e-12	1.16e-07	0.54499	0.378154	10	91002590	LIPA
cg21033440	SBP	6	5.77636	0.852822	1.26e-11	2.04e-07	0.509106	0.751954	11	65409861	SIPA1
cg12555086	CHD	4	-0.868061	0.128473	1.41e-11	2.7e-07	0.61841	0.371786	10	91002590	LIPA
cg10833066	DBP	4	-2.63015	0.400252	4.99e-11	8.08e-07	0.412464	0.592266	12	111807467	FAM109A
cg18534077	CHD	8	-1.93521	0.295756	6.02e-11	1.15e-06	0.256687	0.495677	10	104628846	AS3MT
cg14637411	T2D	4	-3.31976	0.515141	1.16e-10	1.73e-06	0.405065	0.848253	11	2858355	KCNQ1
cg03649429	LDL	5	-0.367451	0.0577084	1.92e-10	1.91e-06	0.116447	0.0895791	5	74798138	COL4A3BP
cg20449619	DBP	6	6.78913	1.06743	2.01e-10	3.26e-06	0.66977	0.769317	8	10581784	SOX7
cg09918394	SBP	3	5.47255	0.86555	2.57e-10	4.16e-06	0.573344	0.717153	12	50523625	LASS5
cg15800907	HDL	3	0.914649	0.146521	4.31e-10	4.27e-06	0.608967	0.414103	19	52328110	FPR3
cg24468199	DBP	3	14.4032	2.28638	2.98e-10	4.83e-06	0.972286	0.875854	11	65410028	SIPA1
cg08085267	TC	3	-0.554642	0.0904165	8.55e-10	8.49e-06	0.947019	0.872011	17	45401833	C17orf57
cg23032129	TC	3	-0.452895	0.0742673	1.07e-09	1.06e-05	0.59595	0.676754	1	109941072	SORT1
cg20449619	SBP	6	12.6209	2.04461	6.71e-10	1.09e-05	0.349783	0.350822	8	10581784	SOX7
cg06656958	SBP	3	17.122	2.79765	9.35e-10	1.51e-05	0.644551	NA	11	48238724	OR4B1
cg17986701	HDL	3	1.20261	0.199618	1.7e-09	1.68e-05	0.628466	0.415134	20	44574422	PCIF1	cg00125455
cg02493740	CHD	7	-1.11108	0.185005	1.91e-09	3.65e-05	0.530393	0.812466	2	85810744	VAMP5
cg16306978	CHD	3	0.897077	0.149748	2.09e-09	4e-05	0.732278	0.481722	2	21266953	APOB	cg03350299;cg16723488
cg21033440	HDL	3	-0.314003	0.0542737	7.23e-09	7.17e-05	0.916794	0.661332	11	65409861	SIPA1	cg24147428
cg19132726	HDL	3	-0.573029	0.100087	1.03e-08	0.000102425	0.997256	0.93398	10	45826227
cg08085267	LDL	3	-0.536337	0.093957	1.14e-08	0.00011319	0.779436	0.739017	17	45401833	C17orf57
cg01465596	SBP	5	-11.8207	2.0512	8.27e-09	0.00013393	0.521359	0.309575	1	42381916	HIVEP3
cg10409680	TG	4	0.548879	0.0971573	1.61e-08	0.000159747	0.143857	0.221976	6	31239320	HLA-C
cg06656958	DBP	3	9.80481	1.71732	1.13e-08	0.000183621	0.784772	NA	11	48238724	OR4B1
cg06511276	LDL	3	-0.375678	0.0669217	1.98e-08	0.00019649	0.502422	0.385749	1	27155069	ZDHHC18
cg09251291	HDL	3	0.768821	0.137243	2.12e-08	0.00021035	0.949148	0.810808	15	63483946	RAB8B
cg18257541	T2D	3	-5.5813	0.994647	2.01e-08	0.00029935	0.724939	0.461993	3	23244062	UBE2E2
cg23833896	SBP	3	-29.3121	5.25029	2.36e-08	0.000382911	0.759788	0.716556	8	1711046	CLN8
cg04584872	LDL	3	-0.533565	0.0979374	5.09e-08	0.000505295	0.72906	0.519634	12	109126397	CORO1C
cg26624021	TG	3	-1.35239	0.250605	6.8e-08	0.000674268	0.467505	0.374324	16	56995739	CETP
cg22138327	BMI	3	0.454932	0.0843378	6.88e-08	0.00068297	0.995871	0.924796	13	27999177	GTF3A
cg03032677	TG	3	-1.10498	0.205521	7.6e-08	0.000753574	0.976188	0.911674	6	36648794	CDKN1A
cg25401612	SBP	4	-7.99594	1.46438	4.75e-08	0.000769766	0.8433	0.521471	12	20009446
cg00908766	CHD	5	0.780704	0.142561	4.34e-08	0.000831603	0.122621	0.550368	1	109817496	CELSR2
cg26162295	HDL	3	0.800324	0.150054	9.63e-08	0.000955311	0.755232	0.482976	17	38119207	GSDMA
cg09251291	TG	4	-0.703766	0.131966	9.66e-08	0.000958743	0.592499	0.669946	15	63483946	RAB8B
cg00540400	CHD	3	1.09826	0.202667	5.99e-08	0.00114714	0.376274	0.565011	15	79124168
cg06882058	SBP	5	13.4625	2.49913	7.17e-08	0.00116086	0.673909	0.861215	1	243646787	SDCCAG8
cg26624021	TC	3	2.08122	0.393698	1.25e-07	0.00123806	0.190823	0.539495	16	56995739	CETP
cg10751070	DBP	8	-2.91594	0.544832	8.7e-08	0.00140844	0.711869	0.846664	10	96143568
cg24306962	DBP	3	14.7039	2.7585	9.8e-08	0.0015868	0.815713	0.908358	1	16345491	HSPB7
cg22809683	T2D	6	0.947323	0.178583	1.13e-07	0.00168316	0.956667	0.466084	1	182998916	LAMC1
cg25401612	DBP	4	-4.77859	0.900473	1.12e-07	0.00180694	0.593992	0.313759	12	20009446
cg19610905	TC	3	4.21993	0.814969	2.24e-07	0.00222474	0.0588593	0.758766	11	61596333	FADS2
cg06882058	DBP	5	10.3954	1.98171	1.56e-07	0.00252131	0.28804	0.708484	1	243646787	SDCCAG8
cg24254488	TG	5	-0.626634	0.122583	3.19e-07	0.00316359	0.212446	0.967974	7	25991654		cg10085138
cg03951877	SBP	4	-7.35755	1.41795	2.12e-07	0.00342578	0.753366	0.629505	6	13120250	PHACTR1
cg16513277	CHD	3	-2.86092	0.550144	1.99e-07	0.00380914	0.624893	0.426386	17	2031491	SMG6
cg09029085	T2D	5	-1.28159	0.249225	2.71e-07	0.00404635	0.680546	0.24314	17	47094198	IGF2BP1	cg14634687;cg19057899
cg21832537	HDL	3	-0.501322	0.0992888	4.44e-07	0.00440318	0.957488	0.749138	3	52553167	STAB1
cg23851026	TC	4	0.517989	0.102824	4.71e-07	0.00467594	0.66795	0.348968	2	136556271	LCT
cg10872209	BMI	3	0.392167	0.0782456	5.39e-07	0.00534433	0.891196	0.771657	10	104475308	SFXN2
cg10487067	HDL	3	1.59588	0.318761	5.54e-07	0.00549909	0.574681	0.802925	1	40112140
cg22118147	DBP	3	16.2779	3.20244	3.72e-07	0.00601717	0.860354	0.732843	5	172144013
cg06511276	TC	3	-0.288583	0.05785	6.09e-07	0.00603759	0.582594	0.447945	1	27155069	ZDHHC18
cg02254551	TC	3	0.636379	0.127707	6.26e-07	0.0062068	0.666121	0.606018	16	56998544	CETP
cg23903787	TC	3	-0.41872	0.0845808	7.4e-07	0.00734257	0.813429	0.532678	4	3527371	LRPAP1
cg13276631	SBP	3	45.3315	8.99961	4.73e-07	0.00765501	0.937283	0.843246	3	46872239	PRSS42
cg05704183	DBP	3	-8.79674	1.75224	5.16e-07	0.00835403	0.890314	0.894389	2	145764890
cg01401641	SBP	3	19.1078	3.8159	5.52e-07	0.00893186	0.531978	0.386087	19	31839171	TSHZ3
cg23833896	DBP	3	-16.1286	3.22198	5.56e-07	0.00900785	0.891928	0.651982	8	1711046	CLN8
cg07782112	SBP	11	-2.52736	0.506611	6.08e-07	0.00983936	0.993586	0.308556	2	53107842
cg23956648	T2D	4	-1.14359	0.230592	7.07e-07	0.0105454	0.965406	0.81509	3	185479235	IGF2BP2
cg13212435	T2D	5	-1.28618	0.259418	7.12e-07	0.0106218	0.607042	0.293036	13	50736277
cg09584711	TG	4	0.880307	0.181436	1.22e-06	0.012132	0.839888	0.768242	16	72096944	HPR
cg21433558	CHD	5	0.992567	0.19975	6.73e-07	0.0128818	0.696915	0.35797	17	40837037	CNTNAP1
cg14842237	SBP	6	-8.83752	1.79065	8e-07	0.0129529	0.763121	0.406693	11	63784102	MACROD1
cg24254488	LDL	5	0.469733	0.0974235	1.42e-06	0.0141312	0.910276	0.744809	7	25991654
cg17394978	DBP	3	6.04789	1.23438	9.61e-07	0.015553	0.854658	0.623202	5	131824502	IRF1	cg21138405;cg00255919
cg08549806	SBP	3	-14.4569	2.95996	1.04e-06	0.0168188	0.894807	0.861796	16	49868530
cg13276631	DBP	3	26.9016	5.53096	1.15e-06	0.0186436	0.716276	0.828736	3	46872239	PRSS42
cg24306962	SBP	3	21.7843	4.48998	1.22e-06	0.0198156	0.951814	0.77792	1	16345491	HSPB7
cg26048923	SBP	4	8.10515	1.67072	1.23e-06	0.019861	0.710576	0.629334	8	141057285	TRAPPC9
cg10751070	SBP	8	-4.29555	0.88784	1.31e-06	0.0212146	0.565062	0.588744	10	96143568
cg22655196	LDL	5	0.500709	0.105724	2.18e-06	0.0216268	0.745241	0.656763	4	3374909	RGS12	cg02754929;cg14583973;cg00810483
cg16684691	BMI	5	-0.271021	0.0572872	2.24e-06	0.0221743	0.940157	0.691944	13	96949801	HS6ST3
cg14037218	CHD	3	-1.94408	0.400395	1.2e-06	0.0230005	0.813471	0.530693	1	150522367	ADAMTSL4
cg05704183	SBP	4	-13.0881	2.71536	1.44e-06	0.0232408	0.765617	0.588137	2	145764890
cg15741354	SBP	8	-7.19808	1.49419	1.45e-06	0.0235513	0.405094	0.396449	8	8146129
cg24267699	CHD	4	1.0555	0.218382	1.34e-06	0.0257127	0.613861	0.470353	9	136151359	ABO
cg16306978	TG	4	0.31249	0.0664907	2.6e-06	0.0258423	0.547837	0.369661	2	21266953	APOB
cg16513277	MI	3	-2.93403	0.607698	1.38e-06	0.0263091	0.798628	0.519348	17	2031491	SMG6
cg27127091	HDL	3	-0.504717	0.10748	2.65e-06	0.0263343	0.864011	0.820219	3	53036929	SFMBT1
cg06769954	SBP	3	-5.46737	1.14101	1.65e-06	0.0267778	0.849414	0.970061	2	70376798
cg21692620	MI	4	-1.34258	0.278297	1.41e-06	0.0268198	0.574838	0.565868	17	40835849	CNTNAP1
cg17694851	SBP	3	11.6476	2.43524	1.73e-06	0.027974	0.883396	0.660524	8	1707553
cg01678292	T2D	4	-3.55366	0.748476	2.06e-06	0.0306522	0.421002	0.790992	8	41522873	ANK1
cg20734569	SBP	6	3.22091	0.677028	1.96e-06	0.031749	0.431259	0.385164	3	48348370	SPINK8
cg01559770	DBP	3	-11.0069	2.31458	1.98e-06	0.0320589	0.902038	0.637107	7	150644459	KCNH2
cg23478547	SBP	6	-5.29462	1.11393	2e-06	0.032435	0.435291	0.640614	11	69259265
cg08999081	HDL	3	-1.07797	0.231673	3.27e-06	0.0324621	0.546927	0.923697	20	33150536	PIGU
cg10253484	DBP	4	20.4049	4.30225	2.11e-06	0.0341212	0.153029	0.244283	15	75165896	SCAMP2
cg00456672	T2D	3	1.56136	0.331362	2.45e-06	0.0365812	0.874481	0.683018	15	62358751	C2CD4A
cg16794390	DBP	3	-13.4134	2.83915	2.31e-06	0.0373636	0.686622	0.435619	17	18148240	FLII
cg20040747	SBP	3	-21.4409	4.54378	2.37e-06	0.0384269	0.76933	0.646585	15	74715105	SEMA7A
cg20473420	DBP	5	-5.42856	1.15323	2.51e-06	0.0406528	0.731394	0.207786	12	67782441
cg03267442	DBP	7	3.96659	0.843486	2.57e-06	0.0415889	0.89902	0.467633	10	82210566
cg00540400	MI	3	0.838629	0.17713	2.2e-06	0.0419075	0.534525	0.360898	15	79124168
cg04451570	SBP	5	-8.25859	1.75846	2.65e-06	0.0428548	0.925427	0.486968	10	81892128	PLAC9
cg00908766	MI	5	0.699845	0.148129	2.31e-06	0.0440179	0.172298	0.705172	1	109817496	CELSR2
cg07466983	LDL	3	-3.1289	0.682543	4.56e-06	0.0452168	0.628516	0.713695	6	29944982	HCG9
cg01465596	DBP	4	-6.20094	1.32344	2.79e-06	0.0452259	0.520319	0.222053	1	42381916	HIVEP3
cg04625862	DBP	3	-11.9928	2.55967	2.8e-06	0.0452647	0.51951	0.402615	3	48341880	NME6
cg09918394	DBP	3	2.51328	0.53757	2.94e-06	0.0475391	0.568612	0.723167	12	50523625	LASS5
cg21033440	TG	3	0.236097	0.0517025	4.96e-06	0.0492124	0.903612	0.919079	11	65409861	SIPA1
cg18693985	TG	6	-0.175712	0.0385021	5.03e-06	0.0498615	0.367642	0.454641	5	173351052	CPEB4
