# Supplementary material for: Genome-wide identification of DNA methylation QTLs in whole blood highlights pathways for cardiovascular disease
Source: Nat Commun. 2019 Sep 19;10:4267. doi: 10.1038/s41467-019-12228-z (PMC6753136; doi:10.1038/s41467-019-12228-z)
Supplement: Supplementary file 5 — Dataset 4 [file 41467_2019_12228_MOESM5_ESM.xlsx]

## Sheet: Sheet1
Supplementary Data 4: Pathway analysis of cis-meQTLs for 92 CVD related CpGs by FUMA
Category	GeneSet	Number of genes	Number of genes overlap	Pvalue	Adjusted P value (Provided by FUMA: https://fuma.ctglab.nl/)	Genes
GO_bp	GO_STEROL_METABOLIC_PROCESS	122	20	9.61873e-06	0.0179256	NR0B2:CH25H:LIPA:CYP17A1:TM7SF2:APOA5:APOA4:APOA1:EBPL:CYP11A1:CETP:SREBF1:STARD3:ACLY:APOB:SNX17:SCAP:HMGCR:IL4:CLN8
GO_bp	GO_REGULATION_OF_LIPOPROTEIN_LIPASE_ACTIVITY	15	6	1.08049e-05	0.0179256	SORT1:NR1H3:APOA5:APOA4:APOC3:APOA1
GO_bp	GO_BODY_FLUID_SECRETION	70	14	1.21228e-05	0.0179256	GUCA2B:NEURL1:CCND1:AQP5:DHODH:MED1:STAT5B:STAT5A:NCOA1:CAD:UCN:VAMP8:SLC22A4:AGPAT6
GO_bp	GO_POST_GOLGI_VESICLE_MEDIATED_TRANSPORT	83	15	2.56901e-05	0.0184169	MACF1:SORT1:ARF1:GBF1:ARL3:PLCB3:BBS1:VPS13C:SCAMP2:AP1G1:LLGL1:TGOLN2:VAMP8:VAMP5:GOLGA7
GO_bp	GO_GOLGI_VESICLE_TRANSPORT	316	37	2.8149e-05	0.0184169	MACF1:SORT1:GOLPH3L:ARF1:GBF1:ARL3:F2:ARFGAP2:ATL3:PLCB3:SCYL1:PACS1:KLC2:RAB1B:CNIH2:BBS1:SPTBN2:RACGAP1:VPS13C:SCAMP2:AP1G1:SGSM2:LLGL1:PREB:NRBP1:TGFA:TGOLN2:VAMP8:VAMP5:COL7A1:HTT:KIF3A:ERGIC1:GOLGA7:ANK1:TRAPPC9:SURF4
GO_bp	GO_ACYLGLYCEROL_HOMEOSTASIS	29	8	3.02431e-05	0.0184169	NR1H3:APOA5:APOA4:APOC3:APOA1:CETP:GIP:GCKR
GO_bp	GO_RESPONSE_TO_XENOBIOTIC_STIMULUS	103	17	3.31145e-05	0.0184169	GSTM4:GSTM2:GSTM3:CYP2C18:CYP2C19:CYP2C9:CYP2C8:AS3MT:CYP1A1:CYP1A2:AOC2:AOC3:GSS:GPX1:AOC1:NAT1:NAT2
GO_bp	GO_MACROMOLECULAR_COMPLEX_REMODELING	23	7	3.32135e-05	0.0184169	APOA5:APOA4:APOC3:APOA1:CETP:APOB:PLTP
GO_bp	GO_EXCRETION	44	10	3.86003e-05	0.0190257	CLCNKA:CLCNKB:GUCA2B:SLC22A18:MDK:AQP2:AQP5:AQP6:CHRNA3:CHRNB4
GO_bp	GO_EPOXYGENASE_P450_PATHWAY	18	6	4.56297e-05	0.0202413	CYP2C18:CYP2C19:CYP2C9:CYP2C8:CYP1A1:CYP1A2
GO_bp	GO_REGULATION_OF_PODOSOME_ASSEMBLY	13	5	5.17891e-05	0.0208851	CAPG:KIF9:CSF2:IL5:BLK
GO_bp	GO_STEROID_METABOLIC_PROCESS	235	29	6.39032e-05	0.0236229	NR0B2:CH25H:LIPA:CYP2C19:CYP2C9:CYP17A1:TM7SF2:APOA5:APOA4:APOA1:EBPL:CYP11A1:CYP1A1:CYP1A2:CETP:SREBF1:MED1:STARD3:ACLY:STAT5B:HSD17B1:G6PC:APOB:SNX17:ACOT8:SCAP:HMGCR:IL4:CLN8
GO_bp	GO_NEGATIVE_REGULATION_OF_CATALYTIC_ACTIVITY	808	74	7.90301e-05	0.0256143	RPS6KA1:SFN:WDTC1:SORT1:PSMA5:GNAI3:ANP32E:ECM1:ENSA:CDC42SE1:WNT9A:IFIT1:CDKN1C:PSMC3:PTPRJ:FLRT1:PPP1R14B:PRDX5:ARL2:CST6:APOC3:APOA1:CSRNP2:CAND1:CORO1C:ANAPC7:DNAJC3:CSK:NEIL1:PSMA4:HERPUD1:HP:RTN4RL1:PPP1R1B:PSMD3:PSME3:CDC27:FKBP1B:GCKR:ANXA4:WFDC2:SPINT3:WFDC6:EPPIN:WFDC8:WFDC10A:WFDC10B:WFDC13:SPINT4:WFDC3:UBE2C:PCIF1:MMP9:SPINK8:COL7A1:PRKAR2A:GPX1:TLR9:TLR9:ITIH1:ITIH3:ITIH4:PRKCD:ZFYVE…
GO_bp	GO_HIGH_DENSITY_LIPOPROTEIN_PARTICLE_REMODELING	14	5	8.6075e-05	0.0256143	APOA4:APOC3:APOA1:CETP:PLTP
GO_bp	GO_LACTATION	40	9	8.66129e-05	0.0256143	NEURL1:CCND1:DHODH:MED1:STAT5B:STAT5A:NCOA1:CAD:AGPAT6
GO_bp	GO_REGULATION_OF_ORGANELLE_ORGANIZATION	1160	99	9.89532e-05	0.0261117	ZBTB17:SFN:SLC9A1:KIAA1324:PSRC1:HORMAD1:CTSK:SETDB1:MLLT11:SHCBP1L:WNT3A:ARF1:RHOU:FAM21C:TBC1D12:C10orf129:AMBRA1:ATG13:CKAP5:SPI1:MARK2:OTUB1:BAD:RPS6KA4:GPHA2:ARL2:CDCA5:CDC42EP2:RAB1B:RBM14:SPTBN2:APOA1:RACGAP1:LIMA1:SSH1:TRPV4:ARPC3:ATXN2:MAPKAPK5:VPS13C:TPM1:SIN3A:DHODH:SMG6:SGSM2:PEMT:SREBF1:TOM1L2:MIEF2:CSF3:WIPF2:CDC6:KAT2A:TUBG1:COA3:BECN1:CDC27:NPEPPS:KPNB1:CALCOCO2:SNF8:ATAD2B:SLC35F…
GO_bp	GO_PROTEIN_LIPID_COMPLEX_ASSEMBLY	20	6	0.000100068	0.0261117	ARF1:APOA5:APOA4:APOC3:APOA1:APOB
GO_bp	GO_CATABOLIC_PROCESS	1741	139	0.000114067	0.0281111	LIN28A:SLC9A1:PABPC4:NT5C1A:PSMA5:GSTM4:GSTM2:GSTM3:CTSS:CTSK:NPL:OBSCN:RNF187:LIPA:PLCE1:CYP2C19:CYP2C9:CYP2C8:BTRC:FBXW4:MGEA5:FBXL15:NT5C2:RPEL1:AMBRA1:ATG13:PSMC3:DAGLA:FEN1:PLA2G16:MARK2:PLCB3:BAD:PRDX5:ATG2A:FAU:SYVN1:CAPN1:KAT5:RNASEH2C:MUS81:CTSW:CTSF:ZNF259:APOA5:APOA4:APOC3:APOA1:PAFAH1B2:BACE1:GPD1:DAO:ANAPC7:ACAD10:ALDH2:HECTD4:RPL6:USP12:TRIM13:DNAJC3:EDC3:CYP1A1:CYP1A2:NEIL1:MAN2C1:…
GO_bp	GO_POSITIVE_REGULATION_OF_TRIGLYCERIDE_METABOLIC_PROCESS	21	6	0.000142433	0.0311326	NR1H3:APOA5:APOA4:APOC3:APOA1:SREBF1
GO_bp	GO_EXOGENOUS_DRUG_CATABOLIC_PROCESS	10	4	0.000143624	0.0311326	CYP2C19:CYP2C9:CYP2C8:CYP1A2
GO_bp	GO_PROTEIN_LIPID_COMPLEX_SUBUNIT_ORGANIZATION	35	8	0.0001544	0.0311326	ARF1:APOA5:APOA4:APOC3:APOA1:CETP:APOB:PLTP
GO_bp	GO_REGULATION_OF_DIGESTIVE_SYSTEM_PROCESS	35	8	0.0001544	0.0311326	KCNQ1:NR1H3:APOA5:APOA4:APOA1:WNK4:UCN:SLC22A5
GO_bp	GO_NEGATIVE_REGULATION_OF_MOLECULAR_FUNCTION	1054	90	0.000193733	0.0330388	RPS6KA1:SFN:NR0B2:WDTC1:HEYL:SORT1:PSMA5:GNAI3:GSTM2:ANP32E:ECM1:ENSA:CDC42SE1:WNT9A:IFIT2:IFIT1:BTRC:SUFU:KCNQ1:CDKN1C:PSMC3:PTPRJ:FLRT1:PPP1R14B:PRDX5:ARL2:CST6:BRMS1:APOC3:APOA1:CSRNP2:CAND1:CORO1C:ANAPC7:KCNRG:DNAJC3:CSK:NEIL1:SIN3A:PSMA4:HERPUD1:NLRC5:HP:RTN4RL1:PPP1R1B:PSMD3:THRA:PSME3:CDC27:FKBP1B:GCKR:ANXA4:ITCH:WFDC2:SPINT3:WFDC6:EPPIN:WFDC8:WFDC10A:WFDC10B:WFDC13:SPINT4:WFDC3:UBE2C:PCIF…
GO_bp	GO_ORGANONITROGEN_COMPOUND_METABOLIC_PROCESS	1762	139	0.000195455	0.0330388	SLC9A1:PABPC4:NT5C1A:GUCA2B:PPCS:SARS:GNAI3:AMPD2:GSTM4:GSTM2:GSTM5:GSTM3:MRPS21:TARS2:CERS2:NMNAT2:MRPL55:GUK1:IBA57:EIF5AL1:MAT1A:PANK1:CYP2C9:NT5C2:RPEL1:CARS:F2:NDUFS3:FOLH1:PLA2G16:MACROD1:BAD:TRMT112:PRDX5:FAU:MRPL49:SLC25A45:EIF1AD:GAL3ST3:B3GNT1:MRPL11:RBM4:PC:APOA5:APOA4:APOA1:PCSK7:BACE1:GPD1:CERS5:SLC11A2:DAO:RPL6:MTIF3:RPS27L:CYP1A1:CYP1A2:COX5A:PPCDC:NEIL1:CSPG4:HYKK:CTSH:CETP:TAT:DH…
GO_bp	GO_POSITIVE_REGULATION_OF_STEROID_METABOLIC_PROCESS	22	6	0.000198239	0.0330388	CYP17A1:APOA5:APOA4:APOA1:SREBF1:NR1D1
GO_bp	GO_REGULATION_OF_PLASMA_LIPOPROTEIN_PARTICLE_LEVELS	44	9	0.00020414	0.0330388	ARF1:EHD1:APOA5:APOA4:APOC3:APOA1:CETP:APOB:PLTP
GO_bp	GO_REVERSE_CHOLESTEROL_TRANSPORT	16	5	0.000207074	0.0330388	APOA5:APOA4:APOC3:APOA1:CETP
GO_bp	GO_VESICLE_MEDIATED_TRANSPORT	1198	100	0.000208541	0.0330388	SYTL1:MACF1:SORT1:GNAI3:VPS45:ECM1:GOLPH3L:CDC42SE1:SNAP47:WNT3A:ARF1:FAM21C:SFTPD:ANXA11:GBF1:ACTR1A:ARL3:F2:LRP4:ARFGAP2:PACSIN3:NR1H3:ATL3:RTN3:VEGFB:PLCB3:EHD1:ZFPL1:VPS51:SCYL1:SNX32:CTSW:PACS1:KLC2:RAB1B:CNIH2:YIF1A:RIN1:BBS1:SPTBN2:APOA1:RACGAP1:CORO1C:ARPC3:FAM109A:VPS13C:C2CD4A:C2CD4B:RAB8B:ISLR:CPLX3:SCAMP2:SCAMP5:SNX33:CETP:AP1G1:HP:HPR:SGSM2:LLGL1:WIPF2:RARA:RAB5C:RAMP2:BECN1:ITGB3:IT…
GO_bp	GO_ACTIN_MYOSIN_FILAMENT_SLIDING	37	8	0.000244359	0.0336634	MYBPC3:MYL2:TPM1:TCAP:MYL4:TNNC2:MYL3:TNNC1
GO_bp	GO_POSITIVE_REGULATION_OF_GUANYLATE_CYCLASE_ACTIVITY	11	4	0.000250427	0.0336634	GUCA2B:GUCA2A:RCVRN:NOS3
GO_bp	GO_COENZYME_A_BIOSYNTHETIC_PROCESS	11	4	0.000250427	0.0336634	PPCS:PANK1:PPCDC:COASY
GO_bp	GO_POSITIVE_REGULATION_OF_TRIGLYCERIDE_LIPASE_ACTIVITY	11	4	0.000250427	0.0336634	NR1H3:APOA5:APOA4:APOA1
GO_bp	GO_OXALOACETATE_METABOLIC_PROCESS	11	4	0.000250427	0.0336634	PC:ACLY:STAT5B:STAT5A
GO_bp	GO_ADRENAL_GLAND_DEVELOPMENT	23	6	0.000270438	0.0345169	CYP17A1:CDKN1C:MDK:APOA1:STRA6:THRA
GO_bp	GO_NEUTRAL_LIPID_METABOLIC_PROCESS	81	13	0.000272338	0.0345169	PLCE1:DAGLA:APOA5:APOC3:APOA1:GPD1:PTPN11:CETP:G6PC:APOB:GPX1:SLC22A4:AGPAT6
GO_bp	GO_COENZYME_A_METABOLIC_PROCESS	17	5	0.000303993	0.0374071	PPCS:PANK1:PPCDC:COASY:HMGCR
GO_bp	GO_RESPONSE_TO_EXTRACELLULAR_STIMULUS	430	43	0.000312007	0.0374071	BMP8A:KIAA1324:ENSA:SETDB1:ALOX5:CYP17A1:FADS1:SIPA1:RELA:FOSL1:CCND1:APOC3:APOA1:AQP2:TRPV4:CYP1A1:DHODH:PEMT:SREBF1:THRA:RARA:KAT2A:BECN1:G6PC:GIP:FKBP1B:NCOA1:POMC:DNMT3A:UCN:LCT:AHCY:MAP1LC3A:GSS:UCN2:HMGCR:FNIP1:IL4:CPEB4:CDKN1A:AOC1:GATA4:TSC1
GO_bp	GO_POSITIVE_REGULATION_OF_ORGANELLE_ORGANIZATION	566	53	0.000401443	0.0437685	ZBTB17:SFN:KIAA1324:PSRC1:CTSK:SETDB1:MLLT11:SHCBP1L:RHOU:FAM21C:C10orf129:AMBRA1:ATG13:BAD:RPS6KA4:GPHA2:ARL2:CDCA5:CDC42EP2:APOA1:TRPV4:ARPC3:MAPKAPK5:TPM1:SIN3A:PEMT:SREBF1:MIEF2:CSF3:WIPF2:KAT2A:COA3:BECN1:NPEPPS:CALCOCO2:TGFA:CAPG:RAB3GAP1:UQCC1:UBE2C:MMP9:ARIH2:RHOA:BAP1:GNL3:HTT:CSF2:IL5:RAD50:ARHGEF10:TNKS:ANK1:SURF4
GO_bp	GO_OXIDATIVE_DEMETHYLATION	12	4	0.000408328	0.0437685	CYP2C9:CYP2C8:CYP1A2:ALKBH5
GO_bp	GO_REGULATION_OF_TRIGLYCERIDE_CATABOLIC_PROCESS	12	4	0.000408328	0.0437685	APOA5:APOA4:APOC3:APOA1
GO_bp	GO_POSITIVE_REGULATION_OF_CELLULAR_COMPONENT_ORGANIZATION	1135	94	0.000410858	0.0437685	ZBTB17:SFN:MACF1:KIAA1324:PSRC1:AMIGO1:CTSK:SETDB1:MLLT11:SHCBP1L:WNT3A:ARF1:RHOU:FAM21C:EIF5AL1:SFTPD:C10orf129:NEURL1:AMBRA1:ATG13:LRP4:DDB2:PSMC3:PTPRJ:MARK2:FLRT1:BAD:RPS6KA4:EHD1:PPP2R5B:GPHA2:ARL2:CDCA5:CDC42EP2:FOSL1:APOA5:APOA1:ATF1:CAND1:CORO1C:TRPV4:ARPC3:CUX2:MAPKAPK5:TPM1:RAB8B:SEMA7A:SIN3A:IST1:PEMT:SREBF1:MIEF2:NEUROD2:ERBB2:MIEN1:CSF3:WIPF2:KAT2A:FAM134C:COA3:BECN1:NPEPPS:CALCOCO2:…
GO_bp	GO_NEGATIVE_REGULATION_OF_PROTEIN_METABOLIC_PROCESS	1064	89	0.0004144	0.0437685	LIN28A:RPS6KA1:SFN:LEPRE1:CCDC23:PSMA5:ECM1:WNT9A:SFTPD:SUFU:CDKN1C:F2:SPI1:PSMC3:CELF1:PTPRJ:OTUB1:FLRT1:PRDX5:RELA:CST6:RBM4:APOA4:CSRNP2:CORO1C:ANAPC7:DNAJC3:CSK:SIN3A:IREB2:PSMA4:HERPUD1:MARVELD3:RTN4RL1:PPP1R1B:GRB7:PSMD3:RARA:STAT3:PSME3:CDC27:ITGB3:ITGB3:IGF2BP1:FKBP1B:ATRAID:UCN:EIF2B4:TIA1:ITCH:WFDC2:SPINT3:WFDC6:EPPIN:WFDC8:WFDC10A:WFDC10B:WFDC13:SPINT4:WFDC3:UBE2C:ACOT8:PCIF1:MMP9:SMAR…
GO_bp	GO_REGULATION_OF_RESPONSE_TO_EXTRACELLULAR_STIMULUS	169	21	0.000440108	0.0448533	ZBTB17:KIAA1324:CTSK:TBC1D12:AMBRA1:CAPN1:SNX32:RAB1B:PAFAH1B2:TRIM13:VPS13C:SREBF1:MED1:KAT2A:ATP6V0A1:BECN1:CALCOCO2:UCN:RAB3GAP1:CHMP4B:TSC1
GO_bp	GO_REGULATION_OF_MITOCHONDRION_ORGANIZATION	215	25	0.000450808	0.0448533	ZBTB17:SFN:CTSK:MLLT11:RHOU:C10orf129:AMBRA1:ATG13:BAD:GPHA2:VPS13C:DHODH:PEMT:SREBF1:MIEF2:KAT2A:COA3:BECN1:NPEPPS:SLC35F6:UQCC1:MMP9:ARIH2:GPX1:BAP1
GO_bp	GO_HEART_PROCESS	85	13	0.000455004	0.0448533	SLC9A1:KCNQ1:MYBPC3:VEGFB:MYL2:TPM1:TCAP:MYL4:CXCR4:MYL3:GPX1:TNNC1:KCNH2
GO_bp	GO_SMALL_MOLECULE_METABOLIC_PROCESS	1743	135	0.000519752	0.049501	NR0B2:WDTC1:NT5C1A:GUCA2B:PPCS:SARS:GNAI3:AMPD2:TARS2:NPL:NMNAT2:GUK1:ALOX5:MAT1A:CH25H:LIPA:PANK1:PLCE1:CYP2C18:CYP2C19:CYP2C9:CYP2C8:C10orf129:ELOVL3:CYP17A1:AS3MT:NT5C2:RPEL1:CARS:NDUFS3:FOLH1:DAGLA:FADS2:FADS1:FADS3:PLA2G16:MACROD1:PLCB3:BAD:PRDX5:TM7SF2:GAL3ST3:B3GNT1:PC:APOA5:APOA4:APOA1:GPD1:DAO:ACAD10:ALDH2:HECTD4:EBPL:HS6ST3:CA12:CYP11A1:CYP1A1:CYP1A2:MPI:COX5A:PPCDC:NEIL1:MAN2C1:CSPG4:H…
GO_bp	GO_PURINE_CONTAINING_COMPOUND_BIOSYNTHETIC_PROCESS	138	18	0.000524469	0.049501	GUCA2B:PPCS:AMPD2:GUK1:MAT1A:PANK1:PPCDC:SHMT1:ATP6V0A1:COASY:RAMP2:ATP5G1:ADCY3:MAT2A:NME6:UCN2:IMPDH2:SURF1
KEGG	KEGG_GLYCINE_SERINE_AND_THREONINE_METABOLISM	31	8	5.46612e-05	0.010167	DAO:SRR:SHMT1:AOC2:AOC3:AMT:ALAS1:GLYCTK
KEGG	KEGG_ASTHMA	15	5	0.000136255	0.0126717	CD40:IL3:IL5:IL13:IL4
KEGG	KEGG_ACUTE_MYELOID_LEUKEMIA	57	10	0.000457032	0.028336	AKT3:SPI1:BAD:RELA:CCND1:RARA:STAT5B:STAT5A:STAT3:TCF7L1
