# Supplementary material for: Genome-wide identification of DNA methylation QTLs in whole blood highlights pathways for cardiovascular disease
Source: Nat Commun. 2019 Sep 19;10:4267. doi: 10.1038/s41467-019-12228-z (PMC6753136; doi:10.1038/s41467-019-12228-z)
Supplement: Supplementary file 6 — Dataset 5 [file 41467_2019_12228_MOESM6_ESM.xlsx]

## Sheet: Sheet1
Supplementary Data 5: Putatively causal gene expression traits for CVD and CVD risk factors using FHS blood eQTLs
CpG	mRNA	Trait	CHR.CpG.Gene	CpG.Pos	n.meQTLs.IVW	beta.IVW.CpGtoTrait	se.IVW.CpGtoTrait	pval.IVW.CpGtoTrait	Bonferroni.pval.IVW.CpGtoTrait	pval.Heterogenity.CpGtoTrait	pval.Pleiotropy.CpGtoTrait	nsnp.IVW.eQTLs	beta.IVW.mRNAtoTrait	se.IVW.mRNAtoTrait	pval.IVW.mRNAtoTrait	Bonferroni.pval.IVW.mRNAtoTrait	pval.Heterogenity.mRNAtoTrait	pval.Pleiotropy.mRNAtoTrait	beta.eQTM	Tval.eQTM	se.eQTM	pval.eQTM	log10P.eQTM	RSq.eQTM	colocalization.P.H4.abf
cg02493740	VAMP8	CHD	2	85810744	7	-1.11108	0.185005	2.44802e-09	3.65e-05	0.530393	0.812466	11	-0.51187	0.082675	5.97e-10	4.776e-09	0.766192	0.892328	2.9969	19.0302	0.157482	4.36618e-77	-76.3599	0.0897036	1
cg12555086	LIPA	CHD	10	91002590	4	-0.868061	0.128473	1.81087e-11	2.7e-07	0.61841	0.371786	13	0.537651	0.0789783	9.93e-12	7.944e-11	0.860081	0.056287	-4.41132	-38.9909	0.113137	1.29623e-278	-277.887	0.292629	0.99
cg21433558	MLX	CHD	17	40837037	5	0.992567	0.19975	8.63971e-07	0.0128818	0.696915	0.35797	4	0.638341	0.217483	0.00333403	0.0266722	0.457748	0.187429	1.38913	8.8967	0.15614	8.85044e-19	-18.053	0.0210837	1
cg06882058	SDCCAG8	DBP	1	243646787	5	10.3954	1.98171	1.69102e-07	0.00252131	0.28804	0.708484	8	3.00967	0.541534	3.075e-08	2.46e-07	0.407692	0.986189	1.7159	9.96685	0.172161	4.17122e-23	-22.3797	0.0263194	0.99
cg12555086	LIPA	MI	10	91002590	4	-1.02085	0.148415	7.78001e-12	1.16e-07	0.54499	0.378154	15	0.629642	0.0865598	3.49e-13	2.792e-12	0.853872	0.082056	-4.41132	-38.9909	0.113137	1.29623e-278	-277.887	0.292629	0.99
cg06882058	SDCCAG8	SBP	1	243646787	5	13.4625	2.49913	7.78577e-08	0.00116086	0.673909	0.861215	8	4.02533	0.802922	5.35e-07	4.28e-06	0.79215	0.631801	1.7159	9.96685	0.172161	4.17122e-23	-22.3797	0.0263194	0.99
cg22809683	LAMC1	T2D	1	182998916	6	0.947323	0.178583	1.12888e-07	0.00168316	0.956667	0.466084	6	-0.95373	0.1737	4e-08	3.2e-07	0.803649	0.280251	-1.22756	-17.8477	0.0687799	2.14664e-68	-67.6682	0.0797641	0.99
