# Supplementary material for: Genome-wide identification of DNA methylation QTLs in whole blood highlights pathways for cardiovascular disease
Source: Nat Commun. 2019 Sep 19;10:4267. doi: 10.1038/s41467-019-12228-z (PMC6753136; doi:10.1038/s41467-019-12228-z)
Supplement: Supplementary file 7 — Dataset 6 [file 41467_2019_12228_MOESM7_ESM.xlsx]

## Sheet: Sheet1
Supplementary Data 6: trans-meQTL hotspots
trans-meQTL	CountCpGs	CHR. SNP	MAPINFO.SNP	HotSpot
rs2940790	30	2	28687043	hotspot1
rs16926382	63	8	61597689	hotspot10
rs113060041	61	8	61600878	hotspot10
rs6987676	65	8	61609912	hotspot10
rs6981399	76	8	61615461	hotspot10
rs35914442	46	8	61636887	hotspot10
rs34022185	44	8	61636912	hotspot10
rs34345692	44	8	61637002	hotspot10
rs7460516	44	8	61639619	hotspot10
rs12056700	44	8	61644077	hotspot10
rs35440906	153	8	61646351	hotspot10
rs67408723	153	8	61646352	hotspot10
rs13256023	152	8	61648551	hotspot10
rs7846314	153	8	61650831	hotspot10
rs11775560	153	8	61660163	hotspot10
rs7833957	40	8	61661725	hotspot10
rs1038353	44	8	61670476	hotspot10
rs2326597	44	8	61674360	hotspot10
rs13278198	45	8	61678993	hotspot10
rs35254359	31	8	61682027	hotspot10
rs9298041	30	8	61687075	hotspot10
rs6471900	32	8	61693152	hotspot10
rs13255052	32	8	61696231	hotspot10
rs35149496	46	8	61701560	hotspot10
rs10957159	30	8	61712443	hotspot10
rs10957160	30	8	61712615	hotspot10
rs10088263	30	8	61718848	hotspot10
rs6988835	30	8	61722552	hotspot10
rs6989150	40	8	61722732	hotspot10
rs6994642	36	8	61723777	hotspot10
rs7823926	30	8	61726970	hotspot10
rs6987611	30	8	61727801	hotspot10
rs35687554	38	8	61745056	hotspot10
rs6471904	39	8	61746422	hotspot10
rs67670110	37	8	61749661	hotspot10
rs11190126	32	10	101271789	hotspot11
rs11190127	35	10	101271982	hotspot11
rs61872688	32	10	101273546	hotspot11
rs10883358	32	10	101273857	hotspot11
rs10883359	44	10	101274033	hotspot11
rs7078219	32	10	101274365	hotspot11
rs7095953	44	10	101274425	hotspot11
rs7081330	32	10	101274465	hotspot11
rs7081858	32	10	101274565	hotspot11
rs11190128	44	10	101275149	hotspot11
rs11190130	32	10	101275206	hotspot11
rs11190131	31	10	101275806	hotspot11
rs12412214	44	10	101276256	hotspot11
rs6584278	32	10	101278099	hotspot11
rs11190133	44	10	101278725	hotspot11
rs17094148	44	10	101280279	hotspot11
rs10883360	33	10	101281158	hotspot11
rs11190134	33	10	101282200	hotspot11
rs12413565	35	10	101285116	hotspot11
rs12360459	35	10	101286154	hotspot11
rs10883363	35	10	101287580	hotspot11
rs10883364	35	10	101287586	hotspot11
rs11190136	35	10	101287681	hotspot11
rs11190137	35	10	101287944	hotspot11
rs11190139	35	10	101288099	hotspot11
rs12414770	35	10	101288238	hotspot11
rs60386053	35	10	101288861	hotspot11
rs12412391	35	10	101288935	hotspot11
rs10883368	36	10	101289998	hotspot11
rs10883369	35	10	101291367	hotspot11
rs5787350	34	10	101295653	hotspot11
rs888208	34	10	101295863	hotspot11
rs174747	31	11	32853723	hotspot12
rs6484603	30	11	32865444	hotspot12
rs7114137	30	11	32867417	hotspot12
rs761284	30	11	32877862	hotspot12
rs2179644	30	11	32881633	hotspot12
rs7127810	30	11	32887913	hotspot12
rs224215	38	16	3301360	hotspot13
rs224216	32	16	3301621	hotspot13
rs224217	34	16	3301757	hotspot13
rs224218	33	16	3301897	hotspot13
rs224219	33	16	3302313	hotspot13
rs224220	45	16	3302774	hotspot13
rs182674	31	16	3303310	hotspot13
rs224221	32	16	3303531	hotspot13
rs224222	45	16	3304463	hotspot13
rs224223	33	16	3304573	hotspot13
rs224224	33	16	3304654	hotspot13
rs224225	33	16	3304762	hotspot13
rs224226	33	16	3305732	hotspot13
rs224231	30	16	3309979	hotspot13
rs178618	32	16	3310883	hotspot13
rs401877	33	16	3312480	hotspot13
rs417929	46	16	3313025	hotspot13
rs6501165	33	16	3313611	hotspot13
rs6501166	33	16	3313726	hotspot13
rs224240	46	16	3316340	hotspot13
rs224241	46	16	3317036	hotspot13
rs224242	46	16	3317948	hotspot13
rs224243	33	16	3319193	hotspot13
rs199697086	45	16	3319794	hotspot13
rs72774490	46	16	3322450	hotspot13
rs190081	46	16	3323569	hotspot13
rs12596515	46	16	3326038	hotspot13
rs142322087	46	16	3328159	hotspot13
rs220376	45	16	3328518	hotspot13
rs458522	46	16	3330179	hotspot13
rs186371	46	16	3333391	hotspot13
rs188760	46	16	3336561	hotspot13
rs765991	46	16	3337235	hotspot13
rs7201158	46	16	3337452	hotspot13
rs57001410	46	16	3337894	hotspot13
rs12921606	44	16	3338167	hotspot13
rs188761	46	16	3338343	hotspot13
rs220379	47	16	3339435	hotspot13
rs220380	46	16	3340845	hotspot13
rs220382	46	16	3346229	hotspot13
rs200105643	47	16	3346791	hotspot13
rs34213037	47	16	3346798	hotspot13
rs8052682	47	16	3347033	hotspot13
rs220377	46	16	3348171	hotspot13
rs7185015	46	16	3350639	hotspot13
rs6501169	46	16	3353205	hotspot13
rs62034711	46	16	3355565	hotspot13
rs62034712	46	16	3356441	hotspot13
rs1149483	30	16	3356834	hotspot13
rs8059597	46	16	3357015	hotspot13
rs62034713	46	16	3359124	hotspot13
rs8054928	45	16	3360140	hotspot13
rs7195571	46	16	3361639	hotspot13
rs757108	46	16	3362017	hotspot13
rs17684522	46	16	3362323	hotspot13
rs7500738	45	16	3362609	hotspot13
rs17684582	45	16	3362632	hotspot13
rs12325636	45	16	3364867	hotspot13
rs12325187	45	16	3364997	hotspot13
rs56313873	45	16	3365733	hotspot13
rs17136317	45	16	3366513	hotspot13
rs17611827	45	16	3367061	hotspot13
rs17611866	45	16	3367229	hotspot13
rs62033651	42	16	3373351	hotspot13
rs2360762	43	16	3375399	hotspot13
rs37844	30	16	3376189	hotspot13
rs11861548	33	16	3376824	hotspot13
rs35985586	38	16	29093157	hotspot14
rs185202	32	16	29106324	hotspot14
rs60799184	38	16	29110135	hotspot14
rs79186913	38	16	29113775	hotspot14
rs66957695	38	16	29114514	hotspot14
rs36122065	38	16	29115014	hotspot14
rs35697633	38	16	29116957	hotspot14
rs1646142	32	16	29117596	hotspot14
rs1630929	32	16	29117661	hotspot14
rs7196973	38	16	29118865	hotspot14
rs7192443	38	16	29118975	hotspot14
rs1641995	32	16	29120520	hotspot14
rs4620996	32	16	29121113	hotspot14
rs7189056	38	16	29122047	hotspot14
rs56270796	38	16	29122741	hotspot14
rs1641996	32	16	29124150	hotspot14
rs1540388	38	16	29127033	hotspot14
rs1641999	32	16	29127260	hotspot14
rs1540389	38	16	29127350	hotspot14
rs2430675	33	16	29128117	hotspot14
rs11646327	38	16	29128438	hotspot14
rs889683	34	16	29128462	hotspot14
rs729956	38	16	29128512	hotspot14
rs68024357	38	16	29128937	hotspot14
rs60779366	38	16	29130953	hotspot14
rs12922496	38	16	29130999	hotspot14
rs1646176	33	16	29131233	hotspot14
rs11644273	38	16	29132010	hotspot14
rs2252609	34	16	29132865	hotspot14
rs12923394	38	16	29133896	hotspot14
rs1642006	30	16	29136331	hotspot14
rs1627180	33	16	29138002	hotspot14
rs1642010	32	16	29138071	hotspot14
rs1642011	33	16	29138392	hotspot14
rs1646128	32	16	29141436	hotspot14
rs56162440	38	16	29141853	hotspot14
rs1646127	33	16	29142163	hotspot14
rs12919889	38	16	29142372	hotspot14
rs12934200	38	16	29142415	hotspot14
rs1646124	32	16	29142933	hotspot14
rs35676868	38	16	29142969	hotspot14
rs11646576	38	16	29145862	hotspot14
rs12923760	38	16	29147462	hotspot14
rs12923778	38	16	29147497	hotspot14
rs1642025	33	16	29147718	hotspot14
rs12932306	38	16	29148307	hotspot14
rs12932307	38	16	29148308	hotspot14
rs1642026	34	16	29148565	hotspot14
rs1641906	31	16	29150344	hotspot14
rs8047777	37	16	29151923	hotspot14
rs12925328	37	16	29152044	hotspot14
rs1646116	31	16	29152112	hotspot14
rs12921944	37	16	29152340	hotspot14
rs1611782	31	16	29152487	hotspot14
rs12447715	31	16	29152765	hotspot14
rs12597404	37	16	29152906	hotspot14
rs12599208	37	16	29153112	hotspot14
rs1641910	31	16	29153242	hotspot14
rs79654572	37	16	29153247	hotspot14
rs111989734	37	16	29153276	hotspot14
rs12920556	37	16	29153284	hotspot14
rs1646114	30	16	29153526	hotspot14
rs1646113	31	16	29153803	hotspot14
rs2244752	31	16	29153808	hotspot14
rs11644442	37	16	29153897	hotspot14
rs1641911	31	16	29153945	hotspot14
rs1646112	30	16	29154049	hotspot14
rs11641732	37	16	29154294	hotspot14
rs11644622	37	16	29154350	hotspot14
rs11641843	37	16	29154548	hotspot14
rs11644730	37	16	29154567	hotspot14
rs75378362	37	16	29154790	hotspot14
rs8044407	37	16	29154849	hotspot14
rs11646140	37	16	29155480	hotspot14
rs4447459	37	16	29155672	hotspot14
rs5009662	37	16	29155845	hotspot14
rs12924041	37	16	29156139	hotspot14
rs4334325	37	16	29156282	hotspot14
rs12917921	37	16	29156976	hotspot14
rs34437886	37	16	29156994	hotspot14
rs11642720	37	16	29157143	hotspot14
rs4843799	37	16	29157234	hotspot14
rs34878107	37	16	29157326	hotspot14
rs35458038	37	16	29157660	hotspot14
rs11640105	37	16	29158075	hotspot14
rs11644176	37	16	29158254	hotspot14
rs11640805	37	16	29160996	hotspot14
rs71387647	37	16	29161822	hotspot14
rs11642837	37	16	29165747	hotspot14
rs35189546	37	16	29167368	hotspot14
rs112050567	33	16	29173558	hotspot14
rs8059335	33	16	29177835	hotspot14
rs12933229	39	16	29182190	hotspot14
rs252343	30	16	29186364	hotspot14
rs11649111	38	16	29187654	hotspot14
rs75816193	38	16	29188591	hotspot14
rs34652864	38	16	29189158	hotspot14
rs59650907	35	16	29189242	hotspot14
rs252335	30	16	29189294	hotspot14
rs12597953	38	16	29189394	hotspot14
rs252334	30	16	29189504	hotspot14
rs147451759	38	16	29189614	hotspot14
rs111690886	38	16	29189621	hotspot14
rs252333	30	16	29189962	hotspot14
rs7188093	38	16	29190050	hotspot14
rs11641378	38	16	29190130	hotspot14
rs11642692	38	16	29190237	hotspot14
rs252332	31	16	29190317	hotspot14
rs1109521	38	16	29190753	hotspot14
rs1109520	38	16	29190758	hotspot14
rs12929818	38	16	29191328	hotspot14
rs67846049	38	16	29191344	hotspot14
rs55748642	33	16	29191937	hotspot14
rs12934948	38	16	29192289	hotspot14
rs12921608	38	16	29192526	hotspot14
rs252329	30	16	29192911	hotspot14
rs12926138	38	16	29193056	hotspot14
rs889688	38	16	29193338	hotspot14
rs889687	38	16	29193375	hotspot14
rs889686	38	16	29193424	hotspot14
rs2864228	38	16	29193522	hotspot14
rs35055037	38	16	29193705	hotspot14
rs11645118	38	16	29194175	hotspot14
rs252321	30	16	29199058	hotspot14
rs1623181	30	16	29199548	hotspot14
rs252317	30	16	29202810	hotspot14
rs252367	30	16	29204722	hotspot14
rs44147	30	16	29205049	hotspot14
rs173745	30	16	29206145	hotspot14
rs252364	30	16	29207251	hotspot14
rs252363	30	16	29207790	hotspot14
rs7202657	38	16	29208155	hotspot14
rs59086095	38	16	29210257	hotspot14
rs8047546	38	16	29211959	hotspot14
rs9673461	39	16	29212349	hotspot14
rs35962198	38	16	29212769	hotspot14
rs2864209	38	16	29213048	hotspot14
rs8046303	38	16	29213592	hotspot14
rs11648963	38	16	29214950	hotspot14
rs9940085	38	16	29215265	hotspot14
rs252312	30	16	29215274	hotspot14
rs67966242	38	16	29215824	hotspot14
rs7191588	38	16	29216116	hotspot14
rs8047315	38	16	29216457	hotspot14
rs58307916	38	16	29218966	hotspot14
rs252306	31	16	29222442	hotspot14
rs113100612	38	16	29222962	hotspot14
rs252305	30	16	29223485	hotspot14
rs71383756	38	16	29225035	hotspot14
rs12927318	38	16	29226741	hotspot14
rs71383757	38	16	29227937	hotspot14
rs2288008	38	16	29229331	hotspot14
rs140843954	38	16	29235870	hotspot14
rs35800564	38	16	29236964	hotspot14
rs138104558	43	16	29913995	hotspot14
rs28517865	43	16	29914142	hotspot14
rs1129700	43	16	29918034	hotspot14
rs8050576	43	16	29919792	hotspot14
rs35566440	43	16	29920371	hotspot14
rs4788189	43	16	29921211	hotspot14
rs12933766	43	16	29922011	hotspot14
rs4548895	47	16	29923510	hotspot14
rs12444978	46	16	29924422	hotspot14
rs7201384	46	16	29924905	hotspot14
rs8059619	46	16	29925445	hotspot14
rs10083738	46	16	29927702	hotspot14
rs11647753	47	16	29928115	hotspot14
rs8052502	46	16	29929728	hotspot14
rs8048433	47	16	29931593	hotspot14
rs4407079	46	16	29931899	hotspot14
rs4609871	46	16	29932064	hotspot14
rs9936474	46	16	29932691	hotspot14
rs12932403	46	16	29934050	hotspot14
rs12596042	46	16	29934754	hotspot14
rs11150574	46	16	29934819	hotspot14
rs7184288	47	16	29935052	hotspot14
rs11150575	46	16	29935066	hotspot14
rs11644809	46	16	29935505	hotspot14
rs12716972	46	16	29936654	hotspot14
rs5816505	46	16	29937081	hotspot14
rs12716973	46	16	29937652	hotspot14
rs4420550	45	16	29938820	hotspot14
rs4424923	45	16	29939293	hotspot14
rs12691307	45	16	29939877	hotspot14
rs12919683	45	16	29943367	hotspot14
rs12933498	45	16	29943459	hotspot14
rs12716974	45	16	29944832	hotspot14
rs11649612	45	16	29946670	hotspot14
rs11642933	45	16	29946708	hotspot14
rs4527039	45	16	29946945	hotspot14
rs4788190	47	16	29948401	hotspot14
rs12716975	46	16	29950829	hotspot14
rs4402589	46	16	29954654	hotspot14
rs3924855	46	16	29954955	hotspot14
rs8054556	37	16	29958216	hotspot14
rs8056535	37	16	29960468	hotspot14
rs4788195	37	16	29960593	hotspot14
rs7190185	36	16	29962352	hotspot14
rs7193532	36	16	29962802	hotspot14
rs12918652	36	16	29964357	hotspot14
rs11150576	35	16	29965496	hotspot14
rs11646127	35	16	29966277	hotspot14
rs4788196	35	16	29967434	hotspot14
rs7204797	35	16	29968015	hotspot14
rs4788197	36	16	29970834	hotspot14
rs4788198	36	16	29970835	hotspot14
rs4788199	36	16	29970857	hotspot14
rs4788200	35	16	29971265	hotspot14
rs4788201	35	16	29972690	hotspot14
rs6565173	35	16	29974167	hotspot14
rs4787486	35	16	29977562	hotspot14
rs4788202	35	16	29978003	hotspot14
rs4788203	35	16	29978827	hotspot14
rs56357065	35	16	29979061	hotspot14
rs55754409	35	16	29979065	hotspot14
rs12445982	35	16	29982484	hotspot14
rs12934406	35	16	29982566	hotspot14
rs9932702	35	16	29982961	hotspot14
rs9932196	35	16	29983119	hotspot14
rs9925102	35	16	29983148	hotspot14
rs11901	35	16	29984070	hotspot14
rs4318227	35	16	29984839	hotspot14
rs10871451	35	16	29986205	hotspot14
rs11150577	35	16	29986525	hotspot14
rs4283241	35	16	29988349	hotspot14
rs4583255	35	16	29988941	hotspot14
rs11642046	35	16	29993108	hotspot14
rs9925915	35	16	29993686	hotspot14
rs3814884	35	16	29994736	hotspot14
rs3814883	36	16	29994922	hotspot14
rs4788204	35	16	29995218	hotspot14
rs4787488	36	16	29995803	hotspot14
rs4787489	35	16	29995880	hotspot14
rs4077410	36	16	29998200	hotspot14
rs11150579	35	16	30000330	hotspot14
rs3814881	35	16	30000901	hotspot14
rs9924686	35	16	30003076	hotspot14
rs58217768	36	16	30003772	hotspot14
rs11649149	36	16	30008644	hotspot14
rs4788207	35	16	30010274	hotspot14
rs12921996	35	16	30011618	hotspot14
rs12931955	35	16	30013066	hotspot14
rs4788209	35	16	30013266	hotspot14
rs4788210	35	16	30013674	hotspot14
rs11150580	35	16	30014564	hotspot14
rs4787491	36	16	30015337	hotspot14
rs4788211	36	16	30015565	hotspot14
rs12928610	36	16	30016022	hotspot14
rs3814880	35	16	30017895	hotspot14
rs3935873	35	16	30018500	hotspot14
rs12921753	36	16	30018720	hotspot14
rs9972866	36	16	30018982	hotspot14
rs11863174	36	16	30019375	hotspot14
rs1140239	36	16	30021402	hotspot14
rs12933575	36	16	30022564	hotspot14
rs7191849	36	16	30023157	hotspot14
rs12325400	36	16	30023786	hotspot14
rs11649274	36	16	30026469	hotspot14
rs12935701	36	16	30026748	hotspot14
rs12444108	36	16	30027694	hotspot14
rs12596543	36	16	30029135	hotspot14
rs12598856	36	16	30029548	hotspot14
rs11642612	36	16	30030195	hotspot14
rs11150581	36	16	30030699	hotspot14
rs35605010	36	16	30033428	hotspot14
rs12325539	36	16	30033633	hotspot14
rs11150583	36	16	30034189	hotspot14
rs4788212	36	16	30034469	hotspot14
rs4788213	36	16	30034524	hotspot14
rs11544328	36	16	30037128	hotspot14
rs4238959	36	16	30038647	hotspot14
rs4238960	36	16	30038648	hotspot14
rs11150584	36	16	30039678	hotspot14
rs7204852	36	16	30040178	hotspot14
rs3814878	37	16	30041966	hotspot14
rs3814877	36	16	30042677	hotspot14
rs12446378	36	16	30043110	hotspot14
rs8043883	36	16	30044581	hotspot14
rs11642430	36	16	30045789	hotspot14
rs199549373	36	16	30045898	hotspot14
rs28567715	36	16	30045905	hotspot14
rs8054507	36	16	30046042	hotspot14
rs4788215	36	16	30047930	hotspot14
rs4788216	36	16	30048077	hotspot14
rs35467921	36	16	30048553	hotspot14
rs75363715	36	16	30050078	hotspot14
rs66467443	36	16	30050494	hotspot14
rs67218159	36	16	30050505	hotspot14
rs4788217	36	16	30051312	hotspot14
rs4787492	36	16	30055549	hotspot14
rs4788218	36	16	30055750	hotspot14
rs35105141	36	16	30057148	hotspot14
rs11642399	36	16	30059593	hotspot14
rs11642740	36	16	30060655	hotspot14
rs4788219	36	16	30063646	hotspot14
rs4788220	36	16	30063780	hotspot14
rs9939774	36	16	30068354	hotspot14
rs9932193	39	16	30068469	hotspot14
rs9928448	37	16	30072530	hotspot14
rs9783783	36	16	30078492	hotspot14
rs7201518	40	16	30082508	hotspot14
rs12924622	40	16	30084052	hotspot14
rs12447915	40	16	30089908	hotspot14
rs12445768	40	16	30089911	hotspot14
rs9932605	41	16	30092048	hotspot14
rs201553314	36	16	30093384	hotspot14
rs199865335	36	16	30093385	hotspot14
rs2278557	36	16	30093779	hotspot14
rs11644459	41	16	30095236	hotspot14
rs8060511	41	16	30101596	hotspot14
rs62057756	40	16	30117253	hotspot14
rs58175255	55	16	30155290	hotspot14
rs7204270	56	16	30156963	hotspot14
rs12443762	55	16	30157701	hotspot14
rs7199462	56	16	30158757	hotspot14
rs12919578	55	16	30159107	hotspot14
rs9319584	55	16	30161282	hotspot14
rs56376319	55	16	30162305	hotspot14
rs7206457	55	16	30162482	hotspot14
rs8050401	54	16	30163157	hotspot14
rs8049778	55	16	30163166	hotspot14
rs2887799	55	16	30163833	hotspot14
rs62055375	55	16	30164751	hotspot14
rs62055376	55	16	30164758	hotspot14
rs4344767	55	16	30165139	hotspot14
rs60285690	55	16	30165200	hotspot14
rs4787495	55	16	30165725	hotspot14
rs56399904	55	16	30166183	hotspot14
rs8048139	55	16	30166626	hotspot14
rs12927190	54	16	30169393	hotspot14
rs7195182	54	16	30169761	hotspot14
rs201385337	54	16	30171017	hotspot14
rs13331817	54	16	30172627	hotspot14
rs6565176	54	16	30174926	hotspot14
rs2083237	55	16	30175509	hotspot14
rs7202714	54	16	30177807	hotspot14
rs12102320	54	16	30178516	hotspot14
rs189757140	53	16	30180490	hotspot14
rs8057425	53	16	30182541	hotspot14
rs11150585	53	16	30184286	hotspot14
rs200675308	55	16	30184461	hotspot14
rs12373113	54	16	30187513	hotspot14
rs12373078	54	16	30187676	hotspot14
rs930392	49	16	30194840	hotspot14
rs1132812	48	16	30198151	hotspot14
rs4471699	47	16	30320307	hotspot14
rs138082532	46	16	30323308	hotspot14
rs144208959	45	16	30323380	hotspot14
rs143248356	48	16	30323810	hotspot14
rs2911213	45	16	30324494	hotspot14
rs8050176	47	16	30326571	hotspot14
rs11644392	44	16	30328317	hotspot14
rs201162263	44	16	30328839	hotspot14
rs12922786	39	16	30330888	hotspot14
rs8048666	39	16	30331730	hotspot14
rs201004580	43	16	30332585	hotspot14
rs7186541	43	16	30334923	hotspot14
rs7195216	43	16	30336030	hotspot14
rs28464379	39	16	30337186	hotspot14
rs10626707	41	16	30338626	hotspot14
rs77948921	40	16	30339753	hotspot14
rs4788408	41	16	30340674	hotspot14
rs7404371	38	16	30340870	hotspot14
rs140935476	39	16	30343236	hotspot14
rs12446863	49	16	30343843	hotspot14
rs200780837	45	16	30373854	hotspot14
rs35084919	45	16	30373856	hotspot14
rs4238961	44	16	30380486	hotspot14
rs12921999	35	16	34197985	hotspot15
rs66873518	35	16	34208117	hotspot15
rs8047974	35	16	34221699	hotspot15
rs7191585	35	16	34224420	hotspot15
rs12931636	36	16	34259805	hotspot15
rs17782957	36	16	34274796	hotspot15
rs10083785	36	16	34279993	hotspot15
rs8054095	36	16	34309883	hotspot15
rs4581708	30	16	34321463	hotspot15
rs11640596	36	16	34347277	hotspot15
rs61747984	35	16	34353091	hotspot15
rs11648801	35	16	34360980	hotspot15
rs12933921	37	16	34400371	hotspot15
rs56403495	35	16	34450108	hotspot15
rs140754489	35	16	34461167	hotspot15
rs34584967	35	16	34475725	hotspot15
rs12599106	35	16	34498025	hotspot15
rs3853177	35	16	34498532	hotspot15
rs12445410	35	16	34520436	hotspot15
rs7204085	35	16	34522955	hotspot15
rs71378663	35	16	34532030	hotspot15
rs35925518	35	16	34534674	hotspot15
rs1391904	35	16	34548934	hotspot15
rs76039834	35	16	34598453	hotspot15
rs17723574	35	16	34602945	hotspot15
rs10438601	36	16	34625895	hotspot15
rs2004779	36	16	34631340	hotspot15
rs12597352	36	16	34638507	hotspot15
rs34769185	37	16	34654349	hotspot15
rs237997	37	16	34686820	hotspot15
rs8056602	37	16	34693165	hotspot15
rs1843609	37	16	34703051	hotspot15
rs35721740	37	16	34708670	hotspot15
rs11644352	37	16	34724788	hotspot15
rs34362439	40	16	34806860	hotspot15
rs17725554	40	16	34809907	hotspot15
rs12926980	40	16	34816462	hotspot15
rs75969020	40	16	34831070	hotspot15
rs1973278	40	16	34856488	hotspot15
rs34006830	40	16	34878550	hotspot15
rs1433753	40	16	34879951	hotspot15
rs2163975	40	16	34884821	hotspot15
rs12923277	40	16	34896261	hotspot15
rs34728702	40	16	34896584	hotspot15
rs12929704	40	16	34898258	hotspot15
rs2163977	40	16	34916134	hotspot15
rs4494547	31	16	34924184	hotspot15
rs12447240	40	16	34928236	hotspot15
rs7403849	32	16	34934021	hotspot15
rs141166846	40	16	34934339	hotspot15
rs8047667	33	16	34940271	hotspot15
rs62059095	31	16	34959704	hotspot15
rs1501462	40	16	34964515	hotspot15
rs12445057	40	16	34970274	hotspot15
rs2405199	32	16	34981746	hotspot15
rs34151874	40	16	34989694	hotspot15
rs12919333	40	16	34991336	hotspot15
rs2173885	40	16	34992749	hotspot15
rs4306518	33	16	34996063	hotspot15
rs12444611	39	16	35032947	hotspot15
rs11645488	42	16	35061015	hotspot15
rs76846224	40	16	35065215	hotspot15
rs11646602	41	16	35069526	hotspot15
rs11646005	41	16	35076563	hotspot15
rs17788654	42	16	35077080	hotspot15
rs12933929	42	16	35111585	hotspot15
rs12600198	42	16	35112074	hotspot15
rs11149549	42	16	35116314	hotspot15
rs35691226	42	16	35132928	hotspot15
rs12596272	43	16	35142792	hotspot15
rs35808007	43	16	35156375	hotspot15
rs72818807	30	16	46787594	hotspot16
rs72810496	30	16	46797523	hotspot16
rs111629141	30	16	46865349	hotspot16
rs7197033	30	16	46868802	hotspot16
rs11862073	30	16	46877453	hotspot16
rs61023332	101	16	67178973	hotspot17
rs7200971	36	16	67301107	hotspot17
rs7186310	140	16	67305513	hotspot17
rs74850442	48	16	67307231	hotspot17
rs112758960	30	16	67308279	hotspot17
rs78985162	30	16	67309499	hotspot17
rs8050745	47	16	67311767	hotspot17
rs200291502	35	16	67315127	hotspot17
rs11860295	47	16	67316234	hotspot17
rs8044843	153	16	67318242	hotspot17
rs3868142	47	16	67320223	hotspot17
rs8053912	48	16	67324827	hotspot17
rs60723963	31	16	67324907	hotspot17
rs16957289	31	16	67325711	hotspot17
rs16957291	153	16	67326102	hotspot17
rs3868143	48	16	67328453	hotspot17
rs9924145	48	16	67329762	hotspot17
rs7195326	48	16	67329937	hotspot17
rs13334364	49	16	67332365	hotspot17
rs16957304	32	16	67334969	hotspot17
rs8062484	49	16	67343932	hotspot17
rs16957316	61	16	67344399	hotspot17
rs112330407	31	16	67348793	hotspot17
rs113059310	38	16	67348800	hotspot17
rs139260482	32	16	67351696	hotspot17
rs11862222	50	16	67352965	hotspot17
rs113574233	50	16	67356179	hotspot17
rs7203074	50	16	67356232	hotspot17
rs9930425	49	16	67356447	hotspot17
rs141889270	31	16	67356853	hotspot17
rs146673408	31	16	67357938	hotspot17
rs9931359	83	16	67359308	hotspot17
rs9933409	50	16	67359447	hotspot17
rs9927304	33	16	67361234	hotspot17
rs9939328	35	16	67361507	hotspot17
rs9939523	35	16	67361737	hotspot17
rs112237121	31	16	67362892	hotspot17
rs9935601	65	16	67363779	hotspot17
rs139114795	31	16	67363939	hotspot17
rs9930454	35	16	67365469	hotspot17
rs28526086	36	16	67366809	hotspot17
rs138145260	31	16	67367652	hotspot17
rs149543891	31	16	67367735	hotspot17
rs57747411	32	16	67367738	hotspot17
rs7200755	46	16	67369722	hotspot17
rs111427513	32	16	67371823	hotspot17
rs78094270	32	16	67374179	hotspot17
rs150013688	30	16	67375113	hotspot17
rs16957327	32	16	67376231	hotspot17
rs10700392	160	16	67379247	hotspot17
rs7184253	35	16	67380550	hotspot17
rs1966913	32	16	67384226	hotspot17
rs13334882	51	16	67385358	hotspot17
rs142359784	32	16	67386135	hotspot17
rs1471143	51	16	67386349	hotspot17
rs16942883	32	16	67387817	hotspot17
rs11859352	160	16	67390448	hotspot17
rs8055190	35	16	67391618	hotspot17
rs9928183	101	16	67392891	hotspot17
rs146069001	32	16	67392972	hotspot17
rs9921926	100	16	67394411	hotspot17
rs16957349	33	16	67394439	hotspot17
rs16957358	33	16	67394541	hotspot17
rs8052852	100	16	67394890	hotspot17
rs8064110	35	16	67396875	hotspot17
rs9922085	35	16	67397580	hotspot17
rs142890524	31	16	67398770	hotspot17
rs111580206	33	16	67401726	hotspot17
rs8047080	49	16	67402588	hotspot17
rs8045160	108	16	67406269	hotspot17
rs8052655	35	16	67409180	hotspot17
rs16957378	94	16	67409770	hotspot17
rs7205526	94	16	67410583	hotspot17
rs9922119	35	16	67411530	hotspot17
rs9931704	35	16	67411728	hotspot17
rs9934827	49	16	67413003	hotspot17
rs8056770	159	16	67416730	hotspot17
rs6499127	34	16	67417003	hotspot17
rs16957407	30	16	67418598	hotspot17
rs1862689	157	16	67419152	hotspot17
rs145600544	31	16	67420141	hotspot17
rs60666087	31	16	67420374	hotspot17
rs1053612	52	16	67423939	hotspot17
rs11552319	32	16	67424122	hotspot17
rs11552322	31	16	67424412	hotspot17
rs8053264	34	16	67424693	hotspot17
rs897901	53	16	67425198	hotspot17
rs117132786	32	16	67428307	hotspot17
rs7191318	34	16	67429595	hotspot17
rs150874973	32	16	67432255	hotspot17
rs2059237	34	16	67436858	hotspot17
rs6499128	35	16	67439539	hotspot17
rs8059722	113	16	67440389	hotspot17
rs9929258	35	16	67441248	hotspot17
rs874469	35	16	67441762	hotspot17
rs60924880	36	16	67442276	hotspot17
rs74453343	32	16	67444539	hotspot17
rs8052687	202	16	67446037	hotspot17
rs113002109	35	16	67446371	hotspot17
rs149025632	33	16	67446553	hotspot17
rs1559323	35	16	67447255	hotspot17
rs144021975	34	16	67447667	hotspot17
rs8063846	203	16	67447735	hotspot17
rs9937212	36	16	67449231	hotspot17
rs8060596	36	16	67452506	hotspot17
rs28765128	200	16	67452679	hotspot17
rs8047159	206	16	67453634	hotspot17
rs9936153	210	16	67455516	hotspot17
rs9936306	36	16	67455559	hotspot17
rs9936320	36	16	67455604	hotspot17
rs140713650	33	16	67456702	hotspot17
rs6499129	211	16	67458251	hotspot17
rs117577992	33	16	67458716	hotspot17
rs55639853	36	16	67459078	hotspot17
rs28473376	43	16	67459309	hotspot17
rs921982	37	16	67461429	hotspot17
rs8061901	36	16	67461683	hotspot17
rs12935253	215	16	67466430	hotspot17
rs55966046	146	16	67466726	hotspot17
rs5479	38	16	67469733	hotspot17
rs45483293	33	16	67469915	hotspot17
rs45574737	141	16	67470327	hotspot17
rs4360931	141	16	67471926	hotspot17
rs1053293	38	16	67471956	hotspot17
rs56294631	39	16	67472255	hotspot17
rs55877766	216	16	67473389	hotspot17
rs8056260	40	16	67476572	hotspot17
rs9922476	40	16	67478924	hotspot17
rs9922624	146	16	67478976	hotspot17
rs11860837	40	16	67480263	hotspot17
rs145718943	34	16	67481936	hotspot17
rs112291748	38	16	67483822	hotspot17
rs117696061	34	16	67484841	hotspot17
rs6499130	134	16	67488470	hotspot17
rs16957447	36	16	67489857	hotspot17
rs889414	36	16	67490826	hotspot17
rs112945557	36	16	67499155	hotspot17
rs3892816	36	16	67499714	hotspot17
rs8055527	36	16	67501244	hotspot17
rs117713176	36	16	67503354	hotspot17
rs8063771	225	16	67506115	hotspot17
rs114322795	37	16	67510558	hotspot17
rs13338993	135	16	67515312	hotspot17
rs5030980	36	16	67516945	hotspot17
rs34123523	39	16	67517179	hotspot17
rs80048591	36	16	67519453	hotspot17
rs141663493	37	16	67519606	hotspot17
rs13338499	180	16	67520123	hotspot17
rs76226513	36	16	67520633	hotspot17
rs7195790	139	16	67522289	hotspot17
rs74964263	36	16	67526938	hotspot17
rs7185709	146	16	67529349	hotspot17
rs7190645	140	16	67529633	hotspot17
rs188598804	36	16	67532592	hotspot17
rs9940617	212	16	67532695	hotspot17
rs3893749	41	16	67533298	hotspot17
rs8048503	36	16	67536996	hotspot17
rs4380048	41	16	67538193	hotspot17
rs9933102	39	16	67538910	hotspot17
rs9933206	133	16	67539022	hotspot17
rs148859461	37	16	67539991	hotspot17
rs8055865	39	16	67540018	hotspot17
rs8056855	40	16	67540417	hotspot17
rs58614575	39	16	67541767	hotspot17
rs60697456	42	16	67543522	hotspot17
rs8058638	41	16	67544009	hotspot17
rs61628213	56	16	67547704	hotspot17
rs56246364	149	16	67547705	hotspot17
rs116933910	37	16	67548289	hotspot17
rs113868265	154	16	67549157	hotspot17
rs13332450	120	16	67549170	hotspot17
rs13333582	44	16	67549547	hotspot17
rs2089401	232	16	67549653	hotspot17
rs2089402	44	16	67549746	hotspot17
rs11867039	66	16	67554340	hotspot17
rs7196853	244	16	67560613	hotspot17
rs74689917	51	16	67566570	hotspot17
rs75648422	51	16	67567158	hotspot17
rs75707638	41	16	67568317	hotspot17
rs113664189	51	16	67568890	hotspot17
rs113729483	53	16	67572233	hotspot17
rs9924509	148	16	67573296	hotspot17
rs9934328	335	16	67573367	hotspot17
rs75204333	48	16	67574408	hotspot17
rs79437914	48	16	67578143	hotspot17
rs77463232	54	16	67578168	hotspot17
rs61744916	61	16	67578257	hotspot17
rs78111165	41	16	67580782	hotspot17
rs145297495	48	16	67581660	hotspot17
rs13334205	339	16	67581883	hotspot17
rs143027079	48	16	67582104	hotspot17
rs139301947	48	16	67584362	hotspot17
rs28491096	146	16	67585745	hotspot17
rs8046907	313	16	67591389	hotspot17
rs56402515	56	16	67595033	hotspot17
rs149012671	37	16	67596482	hotspot17
rs111926533	56	16	67598967	hotspot17
rs201385093	53	16	67600349	hotspot17
rs6499132	139	16	67601905	hotspot17
rs79261677	57	16	67604830	hotspot17
rs7203742	343	16	67605794	hotspot17
rs143875179	53	16	67606308	hotspot17
rs113282006	58	16	67606882	hotspot17
rs111893345	142	16	67607848	hotspot17
rs113775720	64	16	67608839	hotspot17
rs200743381	53	16	67610055	hotspot17
rs6499134	341	16	67611443	hotspot17
rs28711261	333	16	67617186	hotspot17
rs79868332	56	16	67619516	hotspot17
rs112726101	56	16	67619785	hotspot17
rs200158447	52	16	67622602	hotspot17
rs60626639	315	16	67625797	hotspot17
rs200002625	139	16	67626929	hotspot17
rs77375566	56	16	67627054	hotspot17
rs17686899	56	16	67627635	hotspot17
rs144196392	52	16	67633110	hotspot17
rs7185433	150	16	67633263	hotspot17
rs138612390	55	16	67634474	hotspot17
rs28421035	149	16	67635751	hotspot17
rs113577933	139	16	67636573	hotspot17
rs186273975	37	16	67636761	hotspot17
rs73595580	132	16	67636767	hotspot17
rs55760576	55	16	67643686	hotspot17
rs75760574	51	16	67644173	hotspot17
rs117017165	51	16	67646311	hotspot17
rs146598431	54	16	67646396	hotspot17
rs111518411	55	16	67648798	hotspot17
rs56298067	55	16	67651040	hotspot17
rs16957489	342	16	67651879	hotspot17
rs7191281	332	16	67655133	hotspot17
rs79628246	55	16	67655860	hotspot17
rs80190634	50	16	67660902	hotspot17
rs118116213	65	16	67661345	hotspot17
rs140837060	48	16	67662815	hotspot17
rs76616230	144	16	67663639	hotspot17
rs143016310	40	16	67665080	hotspot17
rs200827597	38	16	67666028	hotspot17
rs75962241	53	16	67667853	hotspot17
rs111294469	45	16	67668523	hotspot17
rs117447021	36	16	67669455	hotspot17
rs6499137	144	16	67671804	hotspot17
rs34012739	38	16	67675969	hotspot17
rs73597575	45	16	67677001	hotspot17
rs73597578	48	16	67679348	hotspot17
rs60990105	48	16	67680956	hotspot17
rs59376497	65	16	67681170	hotspot17
rs139104491	44	16	67682497	hotspot17
rs9972635	112	16	67682580	hotspot17
rs7195415	66	16	67689057	hotspot17
rs7200950	66	16	67689752	hotspot17
rs74026418	40	16	67690633	hotspot17
rs74026419	40	16	67690634	hotspot17
rs117444844	42	16	67691258	hotspot17
rs72547496	42	16	67694606	hotspot17
rs35356834	42	16	67696365	hotspot17
rs7187476	221	16	67699948	hotspot17
rs145929427	42	16	67701447	hotspot17
rs113234622	41	16	67704841	hotspot17
rs61421564	201	16	67708130	hotspot17
rs12449157	205	16	67708897	hotspot17
rs145225968	45	16	67711199	hotspot17
rs148381136	40	16	67711265	hotspot17
rs56071820	202	16	67712018	hotspot17
rs73599506	206	16	67712366	hotspot17
rs117705890	41	16	67714211	hotspot17
rs8061500	200	16	67715437	hotspot17
rs144026838	40	16	67716147	hotspot17
rs79407301	40	16	67717264	hotspot17
rs139963708	34	16	67718284	hotspot17
rs28587148	196	16	67718563	hotspot17
rs111934528	30	16	67718584	hotspot17
rs118008021	39	16	67722328	hotspot17
rs112173307	55	16	67722869	hotspot17
rs112002856	193	16	67722884	hotspot17
rs9938862	54	16	67723801	hotspot17
rs2003099	192	16	67724857	hotspot17
rs9931366	192	16	67725347	hotspot17
rs79631436	48	16	67728369	hotspot17
rs78563448	38	16	67731204	hotspot17
rs148256187	37	16	67731820	hotspot17
rs9938929	50	16	67733020	hotspot17
rs9929423	52	16	67733113	hotspot17
rs9939085	52	16	67733237	hotspot17
rs140928401	40	16	67734875	hotspot17
rs7184978	43	16	67736840	hotspot17
rs74645730	35	16	67749378	hotspot17
rs117436074	34	16	67752282	hotspot17
rs7193537	166	16	67755808	hotspot17
rs201086128	40	16	67759876	hotspot17
rs73591936	45	16	67761825	hotspot17
rs112526325	41	16	67761917	hotspot17
rs114376569	40	16	67764626	hotspot17
rs7185308	168	16	67767060	hotspot17
rs75843134	33	16	67767553	hotspot17
rs8051632	40	16	67767901	hotspot17
rs9888951	40	16	67772310	hotspot17
rs8054034	39	16	67773652	hotspot17
rs140361280	31	16	67779996	hotspot17
rs9923003	161	16	67780121	hotspot17
rs9925393	38	16	67780829	hotspot17
rs28563117	161	16	67782130	hotspot17
rs117648818	31	16	67791428	hotspot17
rs10775302	37	16	67792439	hotspot17
rs146346319	37	16	67792739	hotspot17
rs80265588	36	16	67792746	hotspot17
rs117024179	30	16	67795150	hotspot17
rs8051587	150	16	67796315	hotspot17
rs6499141	35	16	67797134	hotspot17
rs186039084	146	16	67797575	hotspot17
rs16957524	34	16	67798005	hotspot17
rs8049622	38	16	67800927	hotspot17
rs7191129	147	16	67801391	hotspot17
rs7196166	35	16	67801649	hotspot17
rs7197726	128	16	67801720	hotspot17
rs116908316	30	16	67804955	hotspot17
rs28580313	35	16	67806351	hotspot17
rs7206671	143	16	67807146	hotspot17
rs13339239	35	16	67809401	hotspot17
rs11860715	39	16	67810873	hotspot17
rs113833495	40	16	67811030	hotspot17
rs9928374	37	16	67811930	hotspot17
rs13336189	138	16	67814152	hotspot17
rs8058835	41	16	67814865	hotspot17
rs56219053	107	16	67818253	hotspot17
rs56377113	104	16	67818254	hotspot17
rs76160073	30	16	67820246	hotspot17
rs117546864	30	16	67820252	hotspot17
rs7204679	38	16	67820530	hotspot17
rs11861657	36	16	67824395	hotspot17
rs28885472	37	16	67829314	hotspot17
rs9940402	33	16	67830338	hotspot17
rs9934636	43	16	67831454	hotspot17
rs9928531	119	16	67833171	hotspot17
rs199787030	40	16	67837731	hotspot17
rs7199443	101	16	67841129	hotspot17
rs113066419	99	16	67842470	hotspot17
rs8047631	39	16	67843046	hotspot17
rs28847731	39	16	67843310	hotspot17
rs118108102	30	16	67844471	hotspot17
rs201353635	31	16	67845096	hotspot17
rs72329142	31	16	67845101	hotspot17
rs201383167	31	16	67845104	hotspot17
rs199675464	35	16	67845106	hotspot17
rs8051653	43	16	67848515	hotspot17
rs59343240	43	16	67850529	hotspot17
rs145580476	75	16	67851675	hotspot17
rs139290028	30	16	67853289	hotspot17
rs12325430	56	16	67853425	hotspot17
rs8059990	42	16	67853923	hotspot17
rs28367503	43	16	67854534	hotspot17
rs62636658	30	16	67855107	hotspot17
rs2008173	96	16	67856240	hotspot17
rs11865098	37	16	67857436	hotspot17
rs62620177	30	16	67860637	hotspot17
rs3743733	53	16	67863451	hotspot17
rs8052287	42	16	67865073	hotspot17
rs8052191	39	16	67865287	hotspot17
rs11558534	30	16	67867739	hotspot17
rs77335546	30	16	67868394	hotspot17
rs78575122	30	16	67869541	hotspot17
rs13333317	39	16	67872251	hotspot17
rs143399800	31	16	67872340	hotspot17
rs13336148	38	16	67874078	hotspot17
rs6499143	97	16	67874264	hotspot17
rs145627935	38	16	67875026	hotspot17
rs1113232	30	16	67879827	hotspot17
rs11553288	37	16	67880834	hotspot17
rs28679372	38	16	67882932	hotspot17
rs7198357	94	16	67884619	hotspot17
rs13333801	39	16	67885810	hotspot17
rs13331205	44	16	67887532	hotspot17
rs6499144	36	16	67890388	hotspot17
rs150378217	30	16	67892140	hotspot17
rs8058310	44	16	67893839	hotspot17
rs8057986	96	16	67893879	hotspot17
rs1123072	40	16	67898797	hotspot17
rs13334918	96	16	67901343	hotspot17
rs2271294	96	16	67902326	hotspot17
rs11553287	96	16	67905407	hotspot17
rs8060686	96	16	67911517	hotspot17
rs8061384	45	16	67911874	hotspot17
rs117539386	30	16	67916047	hotspot17
rs145920378	30	16	67916271	hotspot17
rs10468274	97	16	67922342	hotspot17
rs140117641	30	16	67922487	hotspot17
rs9936745	39	16	67923500	hotspot17
rs7196789	97	16	67927124	hotspot17
rs6499145	97	16	67929601	hotspot17
rs116906584	31	16	67931034	hotspot17
rs118106500	31	16	67931383	hotspot17
rs78033175	31	16	67931431	hotspot17
rs140677469	31	16	67931787	hotspot17
rs16957590	43	16	67934725	hotspot17
rs28542199	43	16	67936975	hotspot17
rs141039314	31	16	67938165	hotspot17
rs150221824	31	16	67938403	hotspot17
rs148666324	31	16	67940264	hotspot17
rs141231719	31	16	67940267	hotspot17
rs139165311	31	16	67940490	hotspot17
rs76944074	31	16	67951827	hotspot17
rs114884917	31	16	67951830	hotspot17
rs140151066	31	16	67956008	hotspot17
rs79327462	31	16	67958058	hotspot17
rs79576279	31	16	67958239	hotspot17
rs1134760	93	16	67964203	hotspot17
rs7187289	92	16	67967878	hotspot17
rs14178	42	16	67969531	hotspot17
rs20549	90	16	67969930	hotspot17
rs59600980	93	16	67972257	hotspot17
rs1476306	95	16	67973171	hotspot17
rs1109166	93	16	67977382	hotspot17
rs11860125	42	16	67980969	hotspot17
rs7200210	42	16	67981896	hotspot17
rs11542821	42	16	67984589	hotspot17
rs7195605	81	16	67989523	hotspot17
rs9934405	79	16	67989976	hotspot17
rs7185536	36	16	67992164	hotspot17
rs3785098	85	16	67993643	hotspot17
rs73596542	35	16	68004558	hotspot17
rs255049	62	16	68013471	hotspot17
rs255053	58	16	68020492	hotspot17
rs73596365	48	16	68026126	hotspot17
rs56303487	67	16	68029739	hotspot17
rs60342335	32	16	68029996	hotspot17
rs8046975	58	16	68061171	hotspot17
rs7204208	60	16	68069416	hotspot17
rs9889207	66	16	68069612	hotspot17
rs1985437	66	16	68074857	hotspot17
rs58388686	59	16	68075439	hotspot17
rs28428518	59	16	68080680	hotspot17
rs7201591	59	16	68086105	hotspot17
rs8182201	69	16	68091150	hotspot17
rs2418739	60	16	68092850	hotspot17
rs2301814	60	16	68105171	hotspot17
rs6499157	72	16	68105474	hotspot17
rs59308483	57	16	68124244	hotspot17
rs12599178	72	16	68128104	hotspot17
rs11864819	72	16	68133263	hotspot17
rs9928783	61	16	68134296	hotspot17
rs8047978	59	16	68143598	hotspot17
rs8047343	71	16	68143745	hotspot17
rs145994590	68	16	68146535	hotspot17
rs7188350	59	16	68149316	hotspot17
rs7205935	59	16	68152157	hotspot17
rs74024145	59	16	68153382	hotspot17
rs28700885	60	16	68154544	hotspot17
rs2418736	71	16	68154862	hotspot17
rs6499160	70	16	68160968	hotspot17
rs4640173	70	16	68163602	hotspot17
rs4567701	70	16	68163662	hotspot17
rs9939821	69	16	68167787	hotspot17
rs7206792	70	16	68168200	hotspot17
rs7193701	70	16	68185160	hotspot17
rs8044995	70	16	68189340	hotspot17
rs201283593	70	16	68189590	hotspot17
rs7194694	61	16	68193585	hotspot17
rs56138523	62	16	68198595	hotspot17
rs8046355	60	16	68205214	hotspot17
rs8048034	61	16	68210604	hotspot17
rs9932414	71	16	68219969	hotspot17
rs141991634	54	16	68233150	hotspot17
rs9746872	57	16	68235052	hotspot17
rs6499161	65	16	68238197	hotspot17
rs6499162	65	16	68239460	hotspot17
rs60249778	62	16	68241829	hotspot17
rs6499163	69	16	68243486	hotspot17
rs113610474	63	16	68243884	hotspot17
rs199784642	63	16	68243886	hotspot17
rs200901328	65	16	68243888	hotspot17
rs9938020	69	16	68251784	hotspot17
rs9928653	82	16	68252079	hotspot17
rs111402974	75	16	68252516	hotspot17
rs13339471	41	16	68253008	hotspot17
rs8048364	62	16	68253324	hotspot17
rs8048365	62	16	68253326	hotspot17
rs9922934	74	16	68258981	hotspot17
rs141865143	32	16	68269479	hotspot17
rs7184821	83	16	68270229	hotspot17
rs117571960	32	16	68271261	hotspot17
rs8059575	66	16	68272635	hotspot17
rs7187202	66	16	68273895	hotspot17
rs7197756	84	16	68275516	hotspot17
rs7189794	67	16	68277727	hotspot17
rs7189381	67	16	68278014	hotspot17
rs1971546	67	16	68280893	hotspot17
rs73612297	65	16	68284754	hotspot17
rs1975802	72	16	68285847	hotspot17
rs10852439	80	16	68288331	hotspot17
rs11075670	43	16	68288393	hotspot17
rs2290700	63	16	68288983	hotspot17
rs2290699	65	16	68289059	hotspot17
rs8062085	63	16	68289313	hotspot17
rs3743739	63	16	68293320	hotspot17
rs60286236	34	17	53080006	hotspot18
rs12051894	34	17	53084650	hotspot18
rs12051573	34	17	53084790	hotspot18
rs11650605	34	17	53085186	hotspot18
rs11079148	34	17	53094801	hotspot18
rs113592246	33	17	53096179	hotspot18
rs17817448	33	17	53100483	hotspot18
rs113217571	34	17	53102357	hotspot18
rs78781855	35	17	53102367	hotspot18
rs7211469	35	17	53103598	hotspot18
rs62078811	35	17	53109176	hotspot18
rs57785146	34	17	53112192	hotspot18
rs17210015	34	17	53115476	hotspot18
rs17818142	35	17	53121020	hotspot18
rs9675081	34	17	53121999	hotspot18
rs17818160	35	17	53122816	hotspot18
rs17818190	35	17	53133162	hotspot18
rs11651927	35	17	53139148	hotspot18
rs4411559	35	17	53140507	hotspot18
rs12452981	34	17	53143206	hotspot18
rs1484772	34	17	53144187	hotspot18
rs17818238	35	17	53145604	hotspot18
rs60940178	35	17	53147725	hotspot18
rs8069999	35	17	53158492	hotspot18
rs62078831	35	17	53160108	hotspot18
rs137922381	36	17	53162382	hotspot18
rs1548908	35	17	53167452	hotspot18
rs12453184	33	17	53171685	hotspot18
rs17745654	33	17	53172390	hotspot18
rs11653535	33	17	53175533	hotspot18
rs8076086	31	17	53175702	hotspot18
rs7224432	31	17	53176480	hotspot18
rs8080157	30	17	53208450	hotspot18
rs60657151	31	17	53211178	hotspot18
rs11658245	30	17	53214201	hotspot18
rs2109655	36	19	9365997	hotspot19
rs10414250	36	19	9377716	hotspot19
rs9305057	37	19	9380475	hotspot19
rs2335501	37	19	9382109	hotspot19
rs10408485	38	19	9393110	hotspot19
rs8104518	38	19	9393697	hotspot19
rs7258616	38	19	9395270	hotspot19
rs7250041	38	19	9395353	hotspot19
rs10410572	37	19	9395909	hotspot19
rs17204992	37	19	9399996	hotspot19
rs7247108	37	19	9401704	hotspot19
rs10422910	38	19	9402877	hotspot19
rs10412061	38	19	9405068	hotspot19
rs12460279	35	19	9411354	hotspot19
rs7252865	35	19	9412535	hotspot19
rs10854142	38	19	9413456	hotspot19
rs2033482	38	19	9418184	hotspot19
rs1808654	38	19	9418572	hotspot19
rs11670243	38	19	9419127	hotspot19
rs10418910	38	19	9420836	hotspot19
rs8112682	38	19	9421296	hotspot19
rs2082427	38	19	9425878	hotspot19
rs7251343	38	19	9427028	hotspot19
rs2082426	38	19	9431907	hotspot19
rs10416297	34	19	9432880	hotspot19
rs10411624	38	19	9434930	hotspot19
rs10408098	39	19	9436126	hotspot19
rs8109209	38	19	9436335	hotspot19
rs8112702	39	19	9436386	hotspot19
rs60945563	39	19	9437917	hotspot19
rs8108141	38	19	9438314	hotspot19
rs10423605	38	19	9439227	hotspot19
rs8112663	39	19	9440475	hotspot19
rs8102270	39	19	9440629	hotspot19
rs7256609	38	19	9442513	hotspot19
rs7250167	38	19	9442741	hotspot19
rs10420933	39	19	9442827	hotspot19
rs10401135	39	19	9443332	hotspot19
rs10402185	39	19	9444484	hotspot19
rs113354211	38	19	9444660	hotspot19
rs10424800	39	19	9447033	hotspot19
rs10425029	38	19	9447128	hotspot19
rs8113427	38	19	9448917	hotspot19
rs8110197	38	19	9449149	hotspot19
rs8110584	38	19	9449337	hotspot19
rs4442926	38	19	9450185	hotspot19
rs13535	38	19	9454173	hotspot19
rs8100139	38	19	9454909	hotspot19
rs8103043	38	19	9454976	hotspot19
rs10418104	38	19	9455390	hotspot19
rs10418267	38	19	9455411	hotspot19
rs10408489	39	19	9455696	hotspot19
rs7253373	38	19	9456230	hotspot19
rs1865041	38	19	9456855	hotspot19
rs6512063	38	19	9457875	hotspot19
rs10412980	38	19	9461316	hotspot19
rs62104841	39	19	9461418	hotspot19
rs201496029	38	19	9461419	hotspot19
rs62104842	39	19	9461966	hotspot19
rs62104843	38	19	9462135	hotspot19
rs7247274	38	19	9466846	hotspot19
rs7259471	38	19	9468071	hotspot19
rs7247196	38	19	9468103	hotspot19
rs11883244	39	19	9468222	hotspot19
rs56173576	39	19	9469676	hotspot19
rs17205697	38	19	9469748	hotspot19
rs2278407	38	19	9473201	hotspot19
rs7254821	38	19	9474043	hotspot19
rs10423552	39	19	9474537	hotspot19
rs7249948	39	19	9474688	hotspot19
rs10404549	39	19	9475416	hotspot19
rs10423538	39	19	9476553	hotspot19
rs1835986	38	19	9477868	hotspot19
rs7255853	38	19	9478628	hotspot19
rs59869436	40	19	9479025	hotspot19
rs10426170	39	19	9479577	hotspot19
rs2878451	38	19	9480797	hotspot19
rs1835985	38	19	9481266	hotspot19
rs8104700	38	19	9481630	hotspot19
rs10416984	39	19	9482310	hotspot19
rs10403714	39	19	9483067	hotspot19
rs10418573	38	19	9483073	hotspot19
rs10425635	38	19	9483908	hotspot19
rs2195947	38	19	9484426	hotspot19
rs8100020	38	19	9484935	hotspot19
rs8103099	38	19	9485229	hotspot19
rs1347167	38	19	9487463	hotspot19
rs1347166	38	19	9487808	hotspot19
rs1142463	38	19	9488111	hotspot19
rs10416662	39	19	9488178	hotspot19
rs201814083	38	19	9488372	hotspot19
rs2304110	38	19	9489132	hotspot19
rs12461520	38	19	9490358	hotspot19
rs10411115	38	19	9490428	hotspot19
rs2217652	38	19	9490814	hotspot19
rs1347165	38	19	9491210	hotspot19
rs3826783	38	19	9492141	hotspot19
rs2230752	38	19	9492370	hotspot19
rs6512089	38	19	9493197	hotspot19
rs2116844	38	19	9494587	hotspot19
rs8104647	38	19	9494993	hotspot19
rs2163809	38	19	9496994	hotspot19
rs2082431	38	19	9497313	hotspot19
rs8112842	38	19	9498315	hotspot19
rs35915221	38	19	9498618	hotspot19
rs7248506	38	19	9499154	hotspot19
rs2082429	38	19	9500801	hotspot19
rs2116843	38	19	9501799	hotspot19
rs2116842	38	19	9501892	hotspot19
rs11086027	38	19	9502441	hotspot19
rs11672602	38	19	9502587	hotspot19
rs6512094	38	19	9503979	hotspot19
rs7246082	38	19	9504006	hotspot19
rs7257650	38	19	9504101	hotspot19
rs2878452	38	19	9504510	hotspot19
rs2335532	38	19	9504598	hotspot19
rs1966644	38	19	9504770	hotspot19
rs8107899	38	19	9505578	hotspot19
rs8104611	38	19	9505805	hotspot19
rs8104641	38	19	9505895	hotspot19
rs2335938	38	19	9506269	hotspot19
rs8102904	38	19	9506738	hotspot19
rs1583295	38	19	9508228	hotspot19
rs1583294	38	19	9508306	hotspot19
rs4804434	38	19	9508670	hotspot19
rs4804435	38	19	9509134	hotspot19
rs74342016	38	19	9509445	hotspot19
rs200436282	38	19	9509486	hotspot19
rs78107575	39	19	9509489	hotspot19
rs76643557	39	19	9509490	hotspot19
rs145309880	38	19	9509631	hotspot19
rs144092292	38	19	9509666	hotspot19
rs150019323	38	19	9510415	hotspot19
rs140325639	38	19	9510962	hotspot19
rs150115170	38	19	9511427	hotspot19
rs9676822	39	19	9513804	hotspot19
rs10405193	38	19	9514277	hotspot19
rs4804436	38	19	9515200	hotspot19
rs8112321	38	19	9515420	hotspot19
rs10406075	38	19	9516653	hotspot19
rs11878970	38	19	9517537	hotspot19
rs8108167	38	19	9518331	hotspot19
rs6512108	38	19	9518670	hotspot19
rs6512109	38	19	9519453	hotspot19
rs7253847	38	19	9519894	hotspot19
rs7259584	38	19	9520062	hotspot19
rs11883001	38	19	9520793	hotspot19
rs11883017	38	19	9520832	hotspot19
rs10423720	38	19	9521727	hotspot19
rs8109962	38	19	9522388	hotspot19
rs8105020	38	19	9522477	hotspot19
rs6512110	38	19	9522724	hotspot19
rs7251490	38	19	9522802	hotspot19
rs10515	38	19	9523724	hotspot19
rs2241356	38	19	9524185	hotspot19
rs7254687	38	19	9525866	hotspot19
rs7258023	38	19	9525913	hotspot19
rs7249365	38	19	9525949	hotspot19
rs7245716	38	19	9526001	hotspot19
rs7258150	38	19	9526017	hotspot19
rs7249517	38	19	9527250	hotspot19
rs11667878	38	19	9528265	hotspot19
rs11673364	38	19	9528277	hotspot19
rs1978713	38	19	9529783	hotspot19
rs1978712	38	19	9530070	hotspot19
rs1978711	38	19	9530081	hotspot19
rs8109853	37	19	9530597	hotspot19
rs1978435	38	19	9531116	hotspot19
rs1978436	38	19	9531245	hotspot19
rs1978437	38	19	9531342	hotspot19
rs1978438	38	19	9531393	hotspot19
rs28711703	38	19	9531425	hotspot19
rs58900528	38	19	9531541	hotspot19
rs11880207	38	19	9531693	hotspot19
rs2112528	38	19	9532083	hotspot19
rs2112529	38	19	9532156	hotspot19
rs8100415	38	19	9532258	hotspot19
rs112590677	38	19	9532524	hotspot19
rs9783951	38	19	9532567	hotspot19
rs9783952	38	19	9532813	hotspot19
rs77147764	38	19	9533456	hotspot19
rs6512121	38	19	9533805	hotspot19
rs7254750	38	19	9534301	hotspot19
rs7258361	38	19	9534602	hotspot19
rs2335939	38	19	9534790	hotspot19
rs2878569	38	19	9534804	hotspot19
rs7258744	38	19	9534967	hotspot19
rs7246415	38	19	9534981	hotspot19
rs7258874	38	19	9535016	hotspot19
rs56046222	38	19	9535127	hotspot19
rs56221935	38	19	9535130	hotspot19
rs55697133	38	19	9535242	hotspot19
rs10411141	38	19	9536203	hotspot19
rs10406056	38	19	9536418	hotspot19
rs151086461	38	19	9537165	hotspot19
rs56233004	38	19	9537167	hotspot19
rs7252370	38	19	9537191	hotspot19
rs6512122	38	19	9537465	hotspot19
rs6512123	38	19	9537800	hotspot19
rs7245932	38	19	9538177	hotspot19
rs12461912	38	19	9539300	hotspot19
rs8107606	38	19	9539522	hotspot19
rs8102060	38	19	9539669	hotspot19
rs9305082	38	19	9540524	hotspot19
rs10418233	38	19	9540622	hotspot19
rs60618235	38	19	9541012	hotspot19
rs199885732	38	19	9541045	hotspot19
rs59642234	38	19	9541047	hotspot19
rs58185583	38	19	9541161	hotspot19
rs58359623	38	19	9541406	hotspot19
rs10404268	38	19	9541640	hotspot19
rs10404721	38	19	9541833	hotspot19
rs9676745	38	19	9542342	hotspot19
rs10412150	37	19	9542824	hotspot19
rs10401760	38	19	9542851	hotspot19
rs58183109	38	19	9543468	hotspot19
rs10409256	38	19	9543830	hotspot19
rs10420709	38	19	9544276	hotspot19
rs28653095	38	19	9544652	hotspot19
rs8108483	37	19	9545030	hotspot19
rs8100444	39	19	9545374	hotspot19
rs4804105	39	19	9545414	hotspot19
rs55661628	32	19	9548698	hotspot19
rs10406839	30	19	9548788	hotspot19
rs111680529	30	2	85736386	hotspot2
rs7579665	30	2	85742616	hotspot2
rs28404046	30	2	85747965	hotspot2
rs115669754	30	2	85788738	hotspot2
rs142825030	30	2	85796407	hotspot2
rs4522529	33	19	14795091	hotspot20
rs2032903	33	19	14795549	hotspot20
rs2113126	33	19	14798553	hotspot20
rs7246000	33	19	14799104	hotspot20
rs8100336	33	19	14799644	hotspot20
rs4808304	31	19	14800922	hotspot20
rs3861313	33	19	14802959	hotspot20
rs1808415	33	19	14803191	hotspot20
rs10411315	33	19	14804637	hotspot20
rs7253032	33	19	14804961	hotspot20
rs3915403	31	19	14805467	hotspot20
rs3850140	31	19	14805604	hotspot20
rs3850141	33	19	14805719	hotspot20
rs3813144	33	19	14806017	hotspot20
rs10401494	33	19	14808583	hotspot20
rs11879164	33	19	14809682	hotspot20
rs6511958	32	19	14810261	hotspot20
rs3850142	33	19	14810827	hotspot20
rs2398597	32	19	14811377	hotspot20
rs6511960	32	19	14813060	hotspot20
rs4809215	32	19	14817145	hotspot20
rs6511961	32	19	14817548	hotspot20
rs10403628	32	19	14817988	hotspot20
rs4807959	32	19	14818905	hotspot20
rs201817222	32	19	14819308	hotspot20
rs9305047	32	19	14820112	hotspot20
rs11667826	32	19	14822026	hotspot20
rs4078586	32	19	14826849	hotspot20
rs7245462	32	19	14828832	hotspot20
rs10409953	31	19	14830913	hotspot20
rs8106309	33	19	14834842	hotspot20
rs4807988	33	19	14835078	hotspot20
rs1634466	35	19	22103726	hotspot21
rs369128	30	19	22107866	hotspot21
rs10404322	34	19	22110669	hotspot21
rs1848994	30	19	22111366	hotspot21
rs17769372	30	19	22114704	hotspot21
rs10416248	34	19	22115865	hotspot21
rs8108027	34	19	22115901	hotspot21
rs1969193	35	19	22120269	hotspot21
rs1912576	36	19	22121293	hotspot21
rs2017521	35	19	22126138	hotspot21
rs2175366	35	19	22128279	hotspot21
rs765527	35	19	22129555	hotspot21
rs2666447	35	19	22132868	hotspot21
rs2262909	35	19	22135270	hotspot21
rs2522104	31	19	22140849	hotspot21
rs1018912	34	19	22156585	hotspot21
rs4290587	35	19	22164646	hotspot21
rs6511309	35	19	22174292	hotspot21
rs7249976	35	19	22183920	hotspot21
rs2106869	35	19	22184693	hotspot21
rs10420483	34	19	22190378	hotspot21
rs2188970	35	19	22200382	hotspot21
rs2188969	35	19	22202783	hotspot21
rs4244912	35	19	22203237	hotspot21
rs11085509	35	19	22204573	hotspot21
rs1989120	34	19	22205528	hotspot21
rs1988568	34	19	22205566	hotspot21
rs60543281	37	19	22208094	hotspot21
rs2359821	35	19	22208314	hotspot21
rs2017962	35	19	22208751	hotspot21
rs2078089	35	19	22209753	hotspot21
rs7255049	33	19	22213111	hotspot21
rs429184	35	19	22214352	hotspot21
rs436039	35	19	22214873	hotspot21
rs8105767	37	19	22215441	hotspot21
rs404822	35	19	22215967	hotspot21
rs431328	33	19	22222236	hotspot21
rs410794	34	19	22226159	hotspot21
rs409439	35	19	22227432	hotspot21
rs425781	35	19	22229306	hotspot21
rs409835	35	19	22230671	hotspot21
rs422344	35	19	22230956	hotspot21
rs411020	35	19	22231102	hotspot21
rs408687	35	19	22231123	hotspot21
rs401424	32	19	22232023	hotspot21
rs439574	32	19	22232024	hotspot21
rs436662	35	19	22232107	hotspot21
rs390730	35	19	22233509	hotspot21
rs4932949	35	19	22238666	hotspot21
rs55735642	35	19	22241176	hotspot21
rs4932950	35	19	22243488	hotspot21
rs12461632	36	19	22245089	hotspot21
rs7248898	37	19	22245354	hotspot21
rs4932952	35	19	22246788	hotspot21
rs73019838	35	19	22247732	hotspot21
rs149619063	35	19	22248189	hotspot21
rs10415826	31	19	22248317	hotspot21
rs73019842	35	19	22249909	hotspot21
rs73019844	35	19	22249925	hotspot21
rs59448173	36	19	22251554	hotspot21
rs11667209	35	19	22259467	hotspot21
rs11667274	35	19	22259666	hotspot21
rs113023530	35	19	22261617	hotspot21
rs112205850	35	19	22261876	hotspot21
rs55728714	35	19	22262899	hotspot21
rs12609368	35	19	22263996	hotspot21
rs1978719	35	19	22266101	hotspot21
rs56369285	35	19	22267185	hotspot21
rs56073035	35	19	22276298	hotspot21
rs55886600	35	19	22276437	hotspot21
rs73019889	35	19	22277826	hotspot21
rs17459246	35	19	22278121	hotspot21
rs62111035	33	19	22286450	hotspot21
rs73019900	34	19	22286680	hotspot21
rs149975047	32	19	22287938	hotspot21
rs6511330	38	19	22287970	hotspot21
rs191067451	34	19	22288201	hotspot21
rs193152926	35	19	22289796	hotspot21
rs183543741	30	19	22289845	hotspot21
rs7260164	37	19	22291537	hotspot21
rs56207853	35	19	22292357	hotspot21
rs7253490	36	19	22293706	hotspot21
rs11669110	35	19	22296485	hotspot21
rs72481609	35	19	22296819	hotspot21
rs1526884	36	19	22303651	hotspot21
rs4932957	35	19	22304745	hotspot21
rs61268244	34	19	22310130	hotspot21
rs11673195	34	19	22313814	hotspot21
rs62112369	30	19	22313901	hotspot21
rs12610034	34	19	22314528	hotspot21
rs111352604	34	19	22314567	hotspot21
rs73021832	34	19	22316144	hotspot21
rs17554694	32	19	22317148	hotspot21
rs17554725	53	19	22317759	hotspot21
rs12460025	53	19	22318230	hotspot21
rs7257051	53	19	22319292	hotspot21
rs8113700	53	19	22319421	hotspot21
rs62112373	33	19	22319825	hotspot21
rs12610367	34	19	22320848	hotspot21
rs3813592	34	19	22321245	hotspot21
rs3813591	55	19	22321256	hotspot21
rs3813590	34	19	22321273	hotspot21
rs1852418	62	19	22324418	hotspot21
rs1852417	63	19	22324637	hotspot21
rs2204581	64	19	22325017	hotspot21
rs77218039	63	19	22326363	hotspot21
rs11671580	37	19	22326439	hotspot21
rs456246	63	19	22327192	hotspot21
rs463200	62	19	22327489	hotspot21
rs461661	63	19	22327559	hotspot21
rs4372816	37	19	22328376	hotspot21
rs461804	63	19	22328560	hotspot21
rs462671	64	19	22328850	hotspot21
rs62112374	38	19	22329197	hotspot21
rs458172	64	19	22329400	hotspot21
rs11671130	38	19	22329455	hotspot21
rs76490109	38	19	22330225	hotspot21
rs459017	64	19	22330531	hotspot21
rs459539	64	19	22330699	hotspot21
rs457504	65	19	22331109	hotspot21
rs387604	64	19	22332265	hotspot21
rs4932750	38	19	22333226	hotspot21
rs461312	65	19	22333288	hotspot21
rs411557	65	19	22333324	hotspot21
rs143444308	66	19	22333975	hotspot21
rs150527834	65	19	22334192	hotspot21
rs142745046	65	19	22334261	hotspot21
rs144465284	65	19	22334370	hotspot21
rs138435205	65	19	22334418	hotspot21
rs60866819	39	19	22334909	hotspot21
rs465380	65	19	22335068	hotspot21
rs462577	66	19	22335500	hotspot21
rs421180	65	19	22335719	hotspot21
rs420977	66	19	22335762	hotspot21
rs143279570	66	19	22336307	hotspot21
rs414385	66	19	22338577	hotspot21
rs76969320	31	19	22338581	hotspot21
rs4381717	38	19	22338981	hotspot21
rs4616412	38	19	22339005	hotspot21
rs4602157	38	19	22339036	hotspot21
rs546256	68	19	22339777	hotspot21
rs79196382	66	19	22339817	hotspot21
rs78408635	66	19	22339824	hotspot21
rs149070103	38	19	22340413	hotspot21
rs148339788	66	19	22340959	hotspot21
rs146375295	68	19	22341032	hotspot21
rs149205151	66	19	22341110	hotspot21
rs379619	66	19	22341905	hotspot21
rs144888531	34	19	22342002	hotspot21
rs465978	66	19	22342421	hotspot21
rs465150	66	19	22342486	hotspot21
rs74416263	38	19	22342767	hotspot21
rs386720	68	19	22342796	hotspot21
rs382357	68	19	22343507	hotspot21
rs143265159	39	19	22343674	hotspot21
rs371540	66	19	22344391	hotspot21
rs1830174	38	19	22344502	hotspot21
rs400661	66	19	22345337	hotspot21
rs416928	66	19	22345369	hotspot21
rs447533	66	19	22345393	hotspot21
rs400419	66	19	22345405	hotspot21
rs112883193	64	19	22345452	hotspot21
rs56284384	66	19	22345461	hotspot21
rs451905	66	19	22345649	hotspot21
rs399307	66	19	22345794	hotspot21
rs427343	66	19	22346138	hotspot21
rs408240	66	19	22346403	hotspot21
rs121382	66	19	22348657	hotspot21
rs2522318	67	19	22350385	hotspot21
rs138163531	39	19	22350620	hotspot21
rs2214352	67	19	22350938	hotspot21
rs62112420	39	19	22351653	hotspot21
rs449891	69	19	22352161	hotspot21
rs366501	67	19	22352375	hotspot21
rs557388	67	19	22353206	hotspot21
rs430560	69	19	22353560	hotspot21
rs420218	66	19	22353589	hotspot21
rs445788	67	19	22354323	hotspot21
rs453104	67	19	22354405	hotspot21
rs200642116	59	19	22355159	hotspot21
rs142801110	52	19	22355160	hotspot21
rs436744	69	19	22355575	hotspot21
rs2522319	67	19	22356056	hotspot21
rs427945	67	19	22356325	hotspot21
rs427500	67	19	22356757	hotspot21
rs1988038	67	19	22356993	hotspot21
rs428455	67	19	22357247	hotspot21
rs5827521	69	19	22357547	hotspot21
rs414983	67	19	22357747	hotspot21
rs409627	67	19	22357936	hotspot21
rs2522321	65	19	22358014	hotspot21
rs2522322	65	19	22358015	hotspot21
rs149122451	67	19	22358917	hotspot21
rs440539	67	19	22359330	hotspot21
rs412658	67	19	22359440	hotspot21
rs682866	67	19	22360309	hotspot21
rs436431	67	19	22360919	hotspot21
rs451793	66	19	22361286	hotspot21
rs381995	67	19	22361666	hotspot21
rs383678	69	19	22361741	hotspot21
rs446754	67	19	22361761	hotspot21
rs111737501	67	19	22361826	hotspot21
rs76957515	39	19	22361829	hotspot21
rs1852420	39	19	22361902	hotspot21
rs1378915	67	19	22362527	hotspot21
rs10419666	67	19	22364492	hotspot21
rs10419926	67	19	22364620	hotspot21
rs12459032	67	19	22365552	hotspot21
rs28760999	67	19	22365862	hotspot21
rs10421426	69	19	22366423	hotspot21
rs1526883	67	19	22366973	hotspot21
rs7343076	67	19	22367903	hotspot21
rs7343077	67	19	22367925	hotspot21
rs62112446	66	19	22368828	hotspot21
rs4584959	67	19	22368977	hotspot21
rs4578792	39	19	22368982	hotspot21
rs4390714	39	19	22369043	hotspot21
rs7343144	66	19	22369824	hotspot21
rs7343146	67	19	22369930	hotspot21
rs10425845	67	19	22370672	hotspot21
rs145324188	67	19	22370897	hotspot21
rs4932962	39	19	22372000	hotspot21
rs10417143	69	19	22373303	hotspot21
rs2021560	69	19	22373470	hotspot21
rs4371283	67	19	22373810	hotspot21
rs4614861	69	19	22373841	hotspot21
rs1918162	67	19	22373949	hotspot21
rs1918161	67	19	22374023	hotspot21
rs1852427	67	19	22375002	hotspot21
rs8104929	65	19	22375868	hotspot21
rs8105545	67	19	22376246	hotspot21
rs8106346	67	19	22376315	hotspot21
rs11666326	39	19	22377109	hotspot21
rs10411854	67	19	22377604	hotspot21
rs28790613	67	19	22378639	hotspot21
rs2360001	68	19	22379587	hotspot21
rs62112447	39	19	22379833	hotspot21
rs1852428	67	19	22380017	hotspot21
rs1609037	39	19	22380261	hotspot21
rs2884867	67	19	22380662	hotspot21
rs7253425	66	19	22381476	hotspot21
rs2360002	67	19	22383362	hotspot21
rs3855858	67	19	22385901	hotspot21
rs10412921	67	19	22386545	hotspot21
rs1830173	66	19	22388037	hotspot21
rs1830172	67	19	22388211	hotspot21
rs4932963	68	19	22388931	hotspot21
rs10403375	67	19	22389248	hotspot21
rs12609320	40	19	22390462	hotspot21
rs10419384	67	19	22391239	hotspot21
rs10418058	67	19	22391275	hotspot21
rs3934143	67	19	22392238	hotspot21
rs281174	69	19	22392420	hotspot21
rs11667657	39	19	22393601	hotspot21
rs281176	67	19	22394319	hotspot21
rs281177	67	19	22394727	hotspot21
rs11672659	39	19	22394767	hotspot21
rs11672740	39	19	22394859	hotspot21
rs281178	67	19	22395581	hotspot21
rs281179	67	19	22396158	hotspot21
rs281180	67	19	22396190	hotspot21
rs62118346	39	19	22396430	hotspot21
rs281181	67	19	22396809	hotspot21
rs281182	67	19	22396907	hotspot21
rs281183	67	19	22397080	hotspot21
rs281184	68	19	22397099	hotspot21
rs281185	67	19	22398525	hotspot21
rs281186	67	19	22398960	hotspot21
rs281187	67	19	22399362	hotspot21
rs281188	67	19	22399389	hotspot21
rs281189	67	19	22399448	hotspot21
rs281190	67	19	22399788	hotspot21
rs281191	67	19	22400166	hotspot21
rs281193	67	19	22400609	hotspot21
rs281194	67	19	22400802	hotspot21
rs111684505	35	19	22401097	hotspot21
rs281195	68	19	22402480	hotspot21
rs2113132	67	19	22403270	hotspot21
rs2694449	68	19	22404047	hotspot21
rs281197	67	19	22404604	hotspot21
rs62119969	39	19	22405446	hotspot21
rs281199	68	19	22405501	hotspot21
rs281200	67	19	22405888	hotspot21
rs281201	63	19	22406201	hotspot21
rs281204	64	19	22407056	hotspot21
rs281205	64	19	22407824	hotspot21
rs2694445	63	19	22408997	hotspot21
rs2606266	63	19	22409041	hotspot21
rs2606267	63	19	22409260	hotspot21
rs2548936	62	19	22410178	hotspot21
rs138515264	62	19	22410364	hotspot21
rs150844285	62	19	22411568	hotspot21
rs4932965	62	19	22412224	hotspot21
rs4932966	62	19	22412232	hotspot21
rs3867185	39	19	22413097	hotspot21
rs2548937	62	19	22413188	hotspot21
rs2548938	62	19	22413189	hotspot21
rs75137336	62	19	22413310	hotspot21
rs2606275	62	19	22413622	hotspot21
rs2606274	62	19	22413650	hotspot21
rs2606273	62	19	22413654	hotspot21
rs7260626	62	19	22414594	hotspot21
rs10426970	62	19	22414691	hotspot21
rs8103297	62	19	22415509	hotspot21
rs281158	63	19	22416013	hotspot21
rs112963142	62	19	22416132	hotspot21
rs281159	62	19	22416987	hotspot21
rs149494048	63	19	22417827	hotspot21
rs281160	61	19	22418046	hotspot21
rs4123729	33	19	22418142	hotspot21
rs281161	62	19	22418243	hotspot21
rs281162	62	19	22418472	hotspot21
rs281163	62	19	22419302	hotspot21
rs4123726	33	19	22419677	hotspot21
rs55758909	33	19	22420558	hotspot21
rs56144642	33	19	22421516	hotspot21
rs281170	62	19	22423336	hotspot21
rs17470104	33	19	22424418	hotspot21
rs11668081	34	19	22425615	hotspot21
rs62119972	31	19	22425682	hotspot21
rs1961316	61	19	22426154	hotspot21
rs10411905	34	19	22427035	hotspot21
rs11671416	61	19	22427254	hotspot21
rs57346017	61	19	22427336	hotspot21
rs60604817	34	19	22427565	hotspot21
rs1840718	61	19	22427586	hotspot21
rs59020942	33	19	22427750	hotspot21
rs59574273	33	19	22427752	hotspot21
rs62120010	61	19	22428480	hotspot21
rs10426665	34	19	22428809	hotspot21
rs111575233	33	19	22430482	hotspot21
rs808246	62	19	22430516	hotspot21
rs55784860	33	19	22431132	hotspot21
rs11085516	33	19	22431751	hotspot21
rs58950778	39	19	22432275	hotspot21
rs1091172	33	19	22432373	hotspot21
rs11561612	31	19	22432845	hotspot21
rs283147	44	19	22438069	hotspot21
rs111790701	33	19	22438463	hotspot21
rs283144	37	19	22439446	hotspot21
rs2023338	34	19	22443261	hotspot21
rs283142	37	19	22445651	hotspot21
rs283140	37	19	22447450	hotspot21
rs283139	37	19	22448069	hotspot21
rs283163	35	19	22455077	hotspot21
rs10402455	30	19	37728707	hotspot22
rs144113257	30	19	37729230	hotspot22
rs8112011	30	19	37730074	hotspot22
rs113541003	32	19	37736404	hotspot22
rs10418461	33	19	37736901	hotspot22
rs10418729	34	19	37737065	hotspot22
rs1529957	33	19	37739801	hotspot22
rs35398388	34	19	37740358	hotspot22
rs320885	33	19	37740851	hotspot22
rs7247672	34	19	37743928	hotspot22
rs10413389	34	19	37745117	hotspot22
rs8110011	34	19	37745813	hotspot22
rs7246657	33	19	37747108	hotspot22
rs6508710	33	19	37749886	hotspot22
rs7259618	34	19	37750719	hotspot22
rs12986220	32	19	37752655	hotspot22
rs55882638	32	19	37753161	hotspot22
rs56103618	34	19	37753167	hotspot22
rs3752726	33	19	37753818	hotspot22
rs117232751	30	19	37757606	hotspot22
rs34603719	33	19	37794528	hotspot22
rs12982333	34	19	37794724	hotspot22
rs12709812	34	19	37794850	hotspot22
rs10426297	34	19	37798373	hotspot22
rs7408446	34	19	37799473	hotspot22
rs1823061	33	19	37800626	hotspot22
rs34544865	34	19	37801242	hotspot22
rs67293224	34	19	37803248	hotspot22
rs10426699	30	19	37803697	hotspot22
rs7408563	30	19	37808585	hotspot22
rs10415358	30	19	37808863	hotspot22
rs7259968	30	19	37811854	hotspot22
rs10415024	30	19	37814724	hotspot22
rs7257354	35	19	37815116	hotspot22
rs6508711	30	19	37815134	hotspot22
rs7408133	30	19	37815911	hotspot22
rs6508713	30	19	37816219	hotspot22
rs6508714	30	19	37816225	hotspot22
rs6508715	30	19	37816230	hotspot22
rs7258692	30	19	37818829	hotspot22
rs10404602	30	19	37825633	hotspot22
rs2289874	30	19	37825839	hotspot22
rs10412043	30	19	37826626	hotspot22
rs12104381	30	19	37827347	hotspot22
rs144190488	30	19	37828066	hotspot22
rs10426666	30	19	37828514	hotspot22
rs10415937	30	19	37830064	hotspot22
rs10414904	30	19	37830088	hotspot22
rs4969487	30	19	37831039	hotspot22
rs28402338	30	19	37833923	hotspot22
rs10424574	30	19	37838393	hotspot22
rs2921561	38	19	37839871	hotspot22
rs11671972	31	19	37863626	hotspot22
rs4803460	30	19	37885228	hotspot22
rs10421436	32	19	37885503	hotspot22
rs1035479	30	19	37893300	hotspot22
rs4803539	30	19	37897522	hotspot22
rs3803895	30	19	37898669	hotspot22
rs7256130	31	19	37933981	hotspot22
rs10425719	32	19	37950798	hotspot22
rs11275084	31	19	37954621	hotspot22
rs35668666	30	19	37954622	hotspot22
rs4801759	30	19	37954985	hotspot22
rs2112920	32	19	37955248	hotspot22
rs13343502	30	19	37962292	hotspot22
rs59224125	30	19	37963205	hotspot22
rs2081096	30	19	37964700	hotspot22
rs4801803	30	19	37966923	hotspot22
rs7253091	30	19	37967214	hotspot22
rs28538699	30	19	37967689	hotspot22
rs10420722	30	19	37973774	hotspot22
rs28605784	30	19	37976591	hotspot22
rs28373708	30	19	37976659	hotspot22
rs1382357	30	19	37977609	hotspot22
rs2045908	30	19	37979768	hotspot22
rs4802766	31	19	37981933	hotspot22
rs7253114	30	19	37988725	hotspot22
rs7255952	30	19	37988797	hotspot22
rs4802889	31	19	37990104	hotspot22
rs2126977	30	19	37995747	hotspot22
rs2291004	31	19	37997952	hotspot22
rs35864326	33	19	37999582	hotspot22
rs6508732	30	19	38000468	hotspot22
rs6508733	30	19	38000548	hotspot22
rs10411574	31	19	38001879	hotspot22
rs35248321	30	19	38003488	hotspot22
rs8107840	30	19	38006271	hotspot22
rs35540940	31	19	38008235	hotspot22
rs8109038	31	19	38015709	hotspot22
rs11083426	32	19	38017173	hotspot22
rs10404945	31	19	38022358	hotspot22
rs4803210	33	19	38022917	hotspot22
rs2279149	35	19	38024367	hotspot22
rs2279148	35	19	38024683	hotspot22
rs4803215	38	19	38031067	hotspot22
rs9797618	38	19	38033251	hotspot22
rs2291002	38	19	38033926	hotspot22
rs10425795	38	19	38035502	hotspot22
rs10404031	38	19	38035954	hotspot22
rs10406379	38	19	38036725	hotspot22
rs10412786	38	19	38037450	hotspot22
rs1564206	38	19	38040076	hotspot22
rs56277404	32	19	38040492	hotspot22
rs1564208	38	19	38041221	hotspot22
rs10410588	38	19	38042410	hotspot22
rs17303902	32	19	38042814	hotspot22
rs55754546	32	19	38043762	hotspot22
rs201906657	31	19	38043983	hotspot22
rs954504	38	19	38045394	hotspot22
rs4803231	38	19	38045751	hotspot22
rs1061756	32	19	38045819	hotspot22
rs1061753	32	19	38045937	hotspot22
rs10420552	38	19	38046967	hotspot22
rs10420268	38	19	38047075	hotspot22
rs8110865	38	19	38047387	hotspot22
rs4803233	38	19	38048474	hotspot22
rs73031330	32	19	38048804	hotspot22
rs17244713	32	19	38050840	hotspot22
rs4802024	38	19	38052193	hotspot22
rs17244769	32	19	38052933	hotspot22
rs1975939	38	19	38053239	hotspot22
rs9304568	38	19	38054508	hotspot22
rs4802029	39	19	38055612	hotspot22
rs28512414	39	19	38056574	hotspot22
rs8111790	32	19	38056763	hotspot22
rs8101610	32	19	38057506	hotspot22
rs8104282	32	19	38061706	hotspot22
rs6508736	39	19	38061757	hotspot22
rs9941475	39	19	38064517	hotspot22
rs4803262	39	19	38066760	hotspot22
rs4803263	39	19	38066782	hotspot22
rs55909413	32	19	38069565	hotspot22
rs55865869	32	19	38069585	hotspot22
rs10408619	39	19	38070474	hotspot22
rs8104994	32	19	38071946	hotspot22
rs4802051	39	19	38072328	hotspot22
rs4803276	39	19	38072330	hotspot22
rs17304703	32	19	38073547	hotspot22
rs17245425	31	19	38074594	hotspot22
rs10412510	39	19	38075944	hotspot22
rs73033122	32	19	38076907	hotspot22
rs3829688	39	19	38077100	hotspot22
rs2306201	32	19	38077474	hotspot22
rs13744	39	19	38077912	hotspot22
rs10403173	39	19	38078680	hotspot22
rs57654288	32	19	38078771	hotspot22
rs4803287	39	19	38079435	hotspot22
rs200094845	39	19	38083185	hotspot22
rs12461113	39	19	38083188	hotspot22
rs12459015	39	19	38083189	hotspot22
rs2291001	32	19	38085332	hotspot22
rs73033134	32	19	38086947	hotspot22
rs1531549	39	19	38088009	hotspot22
rs17305193	32	19	38089665	hotspot22
rs17305228	32	19	38090759	hotspot22
rs1975937	39	19	38091932	hotspot22
rs73033142	32	19	38094820	hotspot22
rs8103647	39	19	38100452	hotspot22
rs55718806	32	19	38106865	hotspot22
rs8100646	39	19	38107943	hotspot22
rs35863684	39	19	38109777	hotspot22
rs8108268	32	19	38110126	hotspot22
rs10402671	39	19	38117086	hotspot22
rs113518039	30	19	38118620	hotspot22
rs10417576	39	19	38119212	hotspot22
rs10407568	39	19	38123009	hotspot22
rs10409605	39	19	38123137	hotspot22
rs16958861	39	19	38124179	hotspot22
rs16958863	39	19	38124235	hotspot22
rs2972447	39	19	38129736	hotspot22
rs2972446	39	19	38129893	hotspot22
rs10445548	32	19	38131633	hotspot22
rs2927742	39	19	38133618	hotspot22
rs2972459	30	19	38134580	hotspot22
rs17305823	32	19	38135046	hotspot22
rs113253023	32	19	38135307	hotspot22
rs2972458	39	19	38135403	hotspot22
rs2972456	30	19	38138339	hotspot22
rs2927740	39	19	38140966	hotspot22
rs2385116	30	19	38142937	hotspot22
rs73035159	30	19	38143541	hotspot22
rs2972453	30	19	38143773	hotspot22
rs73035160	32	19	38146036	hotspot22
rs3101747	39	19	38146386	hotspot22
rs3101746	39	19	38146400	hotspot22
rs1871197	30	19	38146773	hotspot22
rs1871196	32	19	38146923	hotspot22
rs79492344	32	19	38148718	hotspot22
rs2927739	39	19	38149330	hotspot22
rs62108291	38	19	38150358	hotspot22
rs35153242	32	19	38151742	hotspot22
rs9749368	39	19	38152027	hotspot22
rs2972452	38	19	38153660	hotspot22
rs2927746	39	19	38156570	hotspot22
rs2927741	30	19	38157778	hotspot22
rs113445505	32	19	38157969	hotspot22
rs2927747	39	19	38159530	hotspot22
rs77457238	39	19	38162208	hotspot22
rs35421131	39	19	38162209	hotspot22
rs55681348	32	19	38164156	hotspot22
rs2058852	39	19	38164602	hotspot22
rs34351186	30	19	38165455	hotspot22
rs2909102	39	19	38167364	hotspot22
rs34908476	32	19	38167622	hotspot22
rs2909105	39	19	38167906	hotspot22
rs11672077	30	19	38167971	hotspot22
rs2972448	38	19	38168913	hotspot22
rs56077756	37	19	38169339	hotspot22
rs2909109	38	19	38169355	hotspot22
rs113219096	32	19	38170706	hotspot22
rs11667454	30	19	38170960	hotspot22
rs112040032	32	19	38171055	hotspot22
rs11667457	30	19	38171110	hotspot22
rs35273320	30	19	38171508	hotspot22
rs11670655	30	19	38172019	hotspot22
rs3112433	37	19	38172980	hotspot22
rs2909085	38	19	38173298	hotspot22
rs56151076	36	19	38174397	hotspot22
rs2909088	38	19	38176548	hotspot22
rs62108304	31	19	38176556	hotspot22
rs12979640	39	19	38179156	hotspot22
rs2972430	39	19	38182111	hotspot22
rs11083432	39	19	38182633	hotspot22
rs62108306	39	19	38182690	hotspot22
rs7259272	39	19	38183115	hotspot22
rs2160640	31	19	38183390	hotspot22
rs12983298	31	19	38184933	hotspot22
rs62108337	39	19	38185013	hotspot22
rs113757599	32	19	38186853	hotspot22
rs55743020	32	19	38188233	hotspot22
rs2287229	39	19	38188652	hotspot22
rs958305	39	19	38189440	hotspot22
rs2075284	39	19	38189616	hotspot22
rs62108339	31	19	38191688	hotspot22
rs968073	39	19	38192021	hotspot22
rs34782935	31	19	38192798	hotspot22
rs2385005	32	19	38192892	hotspot22
rs56317671	39	19	38194905	hotspot22
rs199653095	34	19	38195736	hotspot22
rs7246461	39	19	38196581	hotspot22
rs34197204	39	19	38197579	hotspot22
rs35415221	31	19	38197599	hotspot22
rs2972434	39	19	38197678	hotspot22
rs3112434	39	19	38198148	hotspot22
rs7255313	38	19	38198610	hotspot22
rs2909093	39	19	38199462	hotspot22
rs2909098	39	19	38204248	hotspot22
rs12151156	32	19	38205063	hotspot22
rs118097513	31	19	38205309	hotspot22
rs34607899	31	19	38205722	hotspot22
rs1974714	39	19	38206461	hotspot22
rs11668434	31	19	38207632	hotspot22
rs3095724	39	19	38208092	hotspot22
rs112936061	31	19	38208355	hotspot22
rs17306508	32	19	38210451	hotspot22
rs2972437	39	19	38210511	hotspot22
rs2972438	39	19	38210847	hotspot22
rs35214625	31	19	38211567	hotspot22
rs35015599	31	19	38212070	hotspot22
rs2972439	39	19	38212581	hotspot22
rs2909100	39	19	38212680	hotspot22
rs57943942	31	19	38214600	hotspot22
rs2972445	39	19	38217413	hotspot22
rs12982288	31	19	38218700	hotspot22
rs12972712	31	19	38219241	hotspot22
rs1048505	32	19	38219553	hotspot22
rs4482404	31	19	38223167	hotspot22
rs8103633	39	19	38223623	hotspot22
rs3112435	31	19	38223994	hotspot22
rs11668558	31	19	38225009	hotspot22
rs73039029	32	19	38226066	hotspot22
rs62108355	31	19	38228211	hotspot22
rs138032212	32	19	38228502	hotspot22
rs1291	39	19	38229378	hotspot22
rs3095726	39	19	38229824	hotspot22
rs3752365	31	19	38230720	hotspot22
rs147183847	31	19	38233500	hotspot22
rs2909106	30	19	38235850	hotspot22
rs57308437	31	19	38236974	hotspot22
rs34028688	34	19	38239516	hotspot22
[truncated: 1,079 more rows]
