# Supplementary material for: Genome-wide identification of DNA methylation QTLs in whole blood highlights pathways for cardiovascular disease
Source: Nat Commun. 2019 Sep 19;10:4267. doi: 10.1038/s41467-019-12228-z (PMC6753136; doi:10.1038/s41467-019-12228-z)
Supplement: Supplementary file 8 — Dataset 7 [file 41467_2019_12228_MOESM8_ESM.xlsx]

## Sheet: Sheet1
Supplementary Data 7: Linking GWAS p values with peak cis-meQTLs for each CVD causal CpG
CpG	Peak meQTL	Trait	nsnp.IVW	beta.IVW	se.IVW	pval.IVW	Bonferroni.pval.IVW	pval.Heterogenity	pval.Pleiotropy	CHR.CpG	UCSC_RefGene_Name.CpG	OtherCpGs at r2>0.5	beta.meQTL	se.meQTL	pval.meQTL	effect_allele.meQTL	beta.GWAS	se.GWAS	pval.GWAS	effect_allele.GWAS	other_allele.GWAS	effect allele frequency.GWAS
cg11023668	rs13388020	BMI	7	-0.309695	0.0356309	3.56819e-18	3.54e-14	0.8514	0.449737	2	ADCY3	cg01884057;cg04586622	0.0669082	0.00201591	9.49432e-213	G	0.027	0.0046	4.369e-09	C	G	0.2583
cg10872209	rs10883759	BMI	3	0.392167	0.0782456	5.38688e-07	0.00534433	0.891196	0.771657	10	SFXN2;ARL3		0.0392187	0.00094959	1e-300	G	-0.015	0.0032	3.464e-06	A	G	0.3083
cg22138327	rs9507886	BMI	3	0.454932	0.0843378	6.88408e-08	0.00068297	0.995871	0.924796	13	GTF3A		-0.0585724	0.00116134	1e-300	G	0.0269	0.0054	6.31e-07	A	G	0.2
cg16684691	rs12877270	BMI	5	-0.271021	0.0572872	2.23509e-06	0.0221743	0.940157	0.691944	13	HS6ST3		-0.0574711	0.00139695	1e-300	A	-0.0148	0.0037	6.334e-05	G	A	0.6
cg09803321	rs79780963	CHD	3	-1.27935	0.162705	4.81556e-15	7.18e-11	0.980403	0.832137	10	NT5C2;NT5C2		-0.0619201	0.00137602	1e-300	C	0.07707	0.0143313	7.54e-08	C	T	0.875152
cg18534077	rs79780963	CHD	8	-1.93521	0.295756	7.71294e-11	1.15e-06	0.256687	0.495677	10	AS3MT		-0.0294604	0.00140091	4.78766e-93	C	0.07707	0.0143313	7.54e-08	C	T	0.875152
cg02493740	rs6738009	CHD	7	-1.11108	0.185005	2.44802e-09	3.65e-05	0.530393	0.812466	2	VAMP5		-0.047225	0.000922198	1e-300	A	0.057174	0.0098189	5.78e-09	A	C	0.447688
cg21433558	rs62075803	CHD	5	0.992567	0.19975	8.63971e-07	0.0128818	0.696915	0.35797	17	CNTNAP1		0.0438652	0.000855096	1e-300	C	0.040544	0.0097146	3e-05	C	T	0.614133
cg00908766	rs4970834	CHD	5	0.780704	0.142561	5.57748e-08	0.000831603	0.122621	0.550368	1	CELSR2		0.0946109	0.00231084	1e-300	C	0.09655	0.012414	7.33e-15	C	T	0.82132
cg12555086	rs1412445	CHD	4	-0.868061	0.128473	1.81087e-11	2.7e-07	0.61841	0.371786	10	LIPA;LIPA		0.0715724	0.000828897	1e-300	C	-0.066624	0.0097124	6.9e-12	C	T	0.631036
cg00540400	rs35934157	CHD	3	1.09826	0.202667	7.69376e-08	0.00114714	0.376274	0.565011	15			0.0747694	0.00184052	1e-300	G	-0.07925	0.0120946	5.66e-11	A	G	0.322724
cg14037218	rs7364686	CHD	3	-1.94408	0.400395	1.54262e-06	0.0230005	0.813471	0.530693	1	ADAMTSL4;ADAMTSL4		-0.0186151	0.00114656	2.15553e-57	G	0.042687	0.0105706	5.38e-05	G	A	0.640328
cg16513277	rs2641436	CHD	3	-2.86092	0.550144	2.55475e-07	0.00380914	0.624893	0.426386	17	SMG6;SMG6		0.0167663	0.000399893	1e-300	C	-0.042545	0.0101361	2.7e-05	C	T	0.700821
cg24267699	rs687621	CHD	4	1.0555	0.218382	1.72453e-06	0.0257127	0.613861	0.470353	9	ABO		-0.0394496	0.000534306	1e-300	A	-0.042374	0.0094387	7.14e-06	A	G	0.623257
cg16306978	rs563290	CHD	3	0.897077	0.149748	2.68276e-09	4e-05	0.732278	0.481722	2	APOB	cg03350299;cg16723488	0.0715073	0.0024731	1.38577e-166	A	0.068387	0.0125519	5.08e-08	A	G	0.812215
cg04625862	rs13084616	DBP	3	-11.9928	2.55967	3.03586e-06	0.0452647	0.51951	0.402615	3	NME6		-0.0151523	0.000629281	1.76e-119	C	-0.224718	0.0435936	2.54e-07	T	C	0.282973
cg24468199	rs2306363	DBP	3	14.4032	2.28638	3.23944e-10	4.83e-06	0.972286	0.875854	11	SIPA1;SIPA1		0.0173786	0.000698726	8.63e-127	G	-0.244686	0.0502866	1.14e-06	T	G	0.198937
cg13276631	rs116751098	DBP	3	26.9016	5.53096	1.25041e-06	0.0186436	0.716276	0.828736	3	PRSS42		-0.0109959	0.00145056	4.29e-14	G	0.393511	0.113415	0.00052111	A	G	0.0333155
cg17394978	rs13164856	DBP	3	6.04789	1.23438	1.04313e-06	0.015553	0.854658	0.623202	5	IRF1	cg21138405;cg00255919	-0.0330202	0.000788081	1e-300	T	0.187703	0.0452988	3.42e-05	C	T	0.279524
cg00894378	rs79780963	DBP	3	-16.7597	1.83096	5.98256e-20	8.92e-16	0.890076	0.63357	10	CNNM2;CNNM2;CNNM2		-0.0255773	0.00118317	6.25e-98	C	-0.446494	0.0696411	1.44e-10	T	C	0.090462
cg01465596	rs783629	DBP	4	-6.20094	1.32344	3.03326e-06	0.0452259	0.520319	0.222053	1	HIVEP3;HIVEP3		0.0291485	0.00063893	1e-300	T	-0.15544	0.039123	7.09e-05	T	C	0.551934
cg01559770	rs2072411	DBP	3	-11.0069	2.31458	2.15016e-06	0.0320589	0.902038	0.637107	7	KCNH2;KCNH2		-0.016275	0.000840625	8.91e-80	G	-0.192913	0.0457999	2.53e-05	C	G	0.345006
cg03267442	rs1870146	DBP	7	3.96659	0.843486	2.78933e-06	0.0415889	0.89902	0.467633	10			0.0350356	0.00179277	3.5e-81	C	-0.157467	0.0627091	0.0120365	T	C	0.113472
cg05704183	rs2950790	DBP	3	-8.79674	1.75224	5.60297e-07	0.00835403	0.890314	0.894389	2			0.0245308	0.000556159	1e-300	A	-0.22268	0.0450035	7.5e-07	A	G	0.747727
cg06656958	rs71477930	DBP	3	9.80481	1.71732	1.23153e-08	0.000183621	0.784772	NA	11	OR4B1		-0.0294367	0.00158473	7.67e-74	G	0.259437	0.0586013	9.55e-06	A	G	0.174943
cg06882058	rs12065580	DBP	5	10.3954	1.98171	1.69102e-07	0.00252131	0.28804	0.708484	1	SDCCAG8		-0.0210493	0.000657362	9.39e-200	G	0.247678	0.0432336	1.01e-08	A	G	0.303252
cg09918394	rs836179	DBP	3	2.51328	0.53757	3.18841e-06	0.0475391	0.568612	0.723167	12	LASS5		-0.0698891	0.00172034	1e-300	A	0.178927	0.0405592	1.03e-05	G	A	0.37953
cg10253484	rs67411922	DBP	4	20.4049	4.30225	2.28848e-06	0.0341212	0.153029	0.244283	15	SCAMP2		-0.0127428	0.000470105	2.76e-148	G	-0.331606	0.0427543	8.76e-15	G	A	0.688597
cg10751070	rs35606681	DBP	8	-2.91594	0.544832	9.44626e-08	0.00140844	0.711869	0.846664	10			-0.0692409	0.00165529	1e-300	G	-0.197526	0.0473171	2.99e-05	A	G	0.220482
cg10833066	rs10744770	DBP	4	-2.63015	0.400252	5.41918e-11	8.08e-07	0.412464	0.592266	12	FAM109A		-0.120385	0.00278721	1e-300	G	-0.261586	0.0486932	7.78e-08	A	G	0.213765
cg16794390	rs28880370	DBP	3	-13.4134	2.83915	2.50594e-06	0.0373636	0.686622	0.435619	17	FLII		0.0127664	0.000403243	8.65e-196	A	0.189638	0.0400855	2.24e-06	G	A	0.419125
cg20449619	rs11250064	DBP	6	6.78913	1.06743	2.18645e-10	3.26e-06	0.66977	0.769317	8	SOX7		-0.0297213	0.000874969	1.52e-221	C	-0.202061	0.0431736	2.87e-06	C	A	0.662137
cg20473420	rs775634	DBP	5	-5.42856	1.15323	2.72654e-06	0.0406528	0.731394	0.207786	12			0.0334706	0.000726097	1e-300	G	-0.178566	0.0478476	0.00018999	G	A	0.773414
cg22118147	rs115726336	DBP	3	16.2779	3.20244	4.03566e-07	0.00601717	0.860354	0.732843	5			0.0306306	0.00132646	1.25e-110	A	-0.451565	0.115429	9.15e-05	G	A	0.0316937
cg23833896	rs71499040	DBP	3	-16.1286	3.22198	6.04148e-07	0.00900785	0.891928	0.651982	8	CLN8		-0.0118265	0.000411972	1.89e-164	C	0.182718	0.045614	6.18e-05	C	G	0.695116
cg24306962	rs1805152	DBP	3	14.7039	2.7585	1.06425e-07	0.0015868	0.815713	0.908358	1	HSPB7		0.0127035	0.000536424	6.93e-116	A	0.199651	0.0406167	8.86e-07	A	G	0.55249
cg25401612	rs12311091	DBP	4	-4.77859	0.900473	1.2119e-07	0.00180694	0.593992	0.313759	12			-0.050897	0.0011429	1e-300	C	-0.255694	0.0505508	4.23e-07	T	C	0.187956
cg26162295	rs2941522	HDL	3	0.800324	0.150054	9.62918e-08	0.000955311	0.755232	0.482976	17	GSDMA		-0.0291904	0.000698359	1e-300	T	0.0213	0.0052	0.0001419	C	T	0.5317
cg21832537	rs35911561	HDL	3	-0.501322	0.0992888	4.43824e-07	0.00440318	0.957488	0.749138	3	STAB1		0.0662237	0.00254808	2.21322e-137	T	0.0313	0.008	0.0002711	C	T	0.1003
cg18187658	rs4846913	HDL	3	-0.722901	0.0624618	5.61435e-31	5.57e-27	0.730614	0.500176	1	GALNT2		0.0746101	0.00111449	1e-300	C	0.0547	0.0048	1.984e-26	A	C	0.5844
cg11250194	rs174528	HDL	4	1.09082	0.119637	7.6706e-20	7.61e-16	0.465639	0.294636	11	FADS2		0.0319118	0.000752288	1e-300	T	0.0364	0.0035	2.087e-24	T	C	0.6055
cg27127091	rs2240921	HDL	3	-0.504717	0.10748	2.6544e-06	0.0263343	0.864011	0.820219	3	SFMBT1;SFMBT1;SFMBT1		0.061871	0.00136211	1e-300	C	0.0306	0.0077	0.0002664	T	C	0.1069
cg19132726	rs12765320	HDL	3	-0.573029	0.100087	1.03241e-08	0.000102425	0.997256	0.93398	10			0.0574386	0.00179423	1.14703e-199	T	0.0332	0.0064	3.576e-07	C	T	0.2216
cg10487067	rs3754353	HDL	3	1.59588	0.318761	5.54288e-07	0.00549909	0.574681	0.802925	1			-0.0170879	0.000730478	2.6864e-113	C	0.024	0.006	0.0005652	G	C	0.09499
cg15800907	rs3752125	HDL	3	0.914649	0.146521	4.304e-10	4.27e-06	0.608967	0.414103	19	FPR3		0.0244375	0.000770211	1.52103e-196	C	0.0236	0.0037	3.087e-10	C	T	0.7309
cg00908766	rs4970834	HDL	3	-0.292812	0.0398521	2.01593e-13	2e-09	0.700814	0.54139	1	CELSR2		0.0946109	0.00231084	1e-300	C	0.0254	0.0044	1.765e-08	T	C	0.1873
cg21033440	rs12801636	HDL	3	-0.314003	0.0542737	7.22709e-09	7.17e-05	0.916794	0.661332	11	SIPA1;SIPA1	cg24147428	0.0761402	0.00167531	1e-300	G	0.0235	0.0042	3.147e-08	A	G	0.2243
cg09251291	rs2729835	HDL	3	0.768821	0.137243	2.12025e-08	0.00021035	0.949148	0.810808	15	RAB8B		0.0272369	0.000571267	1e-300	A	0.0208	0.0038	1.239e-07	A	G	0.6478
cg17986701	rs3746506	HDL	3	1.20261	0.199618	1.69338e-09	1.68e-05	0.628466	0.415134	20	PCIF1	cg00125455	0.0237614	0.000648058	7.79053e-253	A	0.0305	0.005	7.717e-11	A	G	0.5976
cg08999081	rs6060001	HDL	3	-1.07797	0.231673	3.27206e-06	0.0324621	0.546927	0.923697	20	PIGU		0.0156616	0.000415996	1.57984e-264	G	0.0175	0.0034	6.206e-07	A	G	0.5422
cg19610905	rs174528	LDL	3	4.50516	0.651766	4.76766e-12	4.73e-08	0.179888	0.693281	11	FADS2		0.0105469	0.000237893	1e-300	T	0.0482	0.0038	1.377e-35	T	C	0.6055
cg03649429	rs5744544	LDL	5	-0.367451	0.0577084	1.92521e-10	1.91e-06	0.116447	0.0895791	5	COL4A3BP;COL4A3BP;COL4A3BP		0.181103	0.00192457	1e-300	G	0.0651	0.0078	2.516e-15	A	G	0.1227
cg22655196	rs13116176	LDL	5	0.500709	0.105724	2.1799e-06	0.0216268	0.745241	0.656763	4	RGS12;RGS12;RGS12	cg02754929;cg14583973;cg00810483	0.0433391	0.00145354	5.31619e-176	G	0.0228	0.0063	6.585e-05	G	A	0.5752
cg16306978	rs563290	LDL	3	1.08476	0.10674	2.91301e-24	2.89e-20	0.855158	0.625415	2	APOB	cg16723488;cg05337441;cg25071744;cg25035485;cg03350299;cg24309555	0.0715073	0.0024731	1.38577e-166	A	0.1493	0.0068	4.24e-104	A	G	0.785
cg09584711	rs2000999	LDL	4	3.08795	0.352638	2.00585e-18	1.99e-14	0.0984838	0.39708	16	HPR		-0.019768	0.00078738	5.55165e-129	G	0.065	0.0046	4.219e-41	A	G	0.1847
cg06511276	rs12753981	LDL	3	-0.375678	0.0669217	1.98055e-08	0.00019649	0.502422	0.385749	1	ZDHHC18		0.132223	0.00303853	1e-300	G	0.0539	0.008	2.211e-09	A	G	0.07652
cg24254488	rs12154905	LDL	5	0.469733	0.0974235	1.42437e-06	0.0141312	0.910276	0.744809	7			0.0387143	0.000873274	1e-300	G	0.0194	0.0042	4.36e-06	G	A	0.7441
cg08085267	rs4968255	LDL	3	-0.536337	0.093957	1.14091e-08	0.00011319	0.779436	0.739017	17	C17orf57		0.0494465	0.00266195	7.65495e-74	C	0.0267	0.005	1.363e-07	T	C	0.285
cg07466983	rs2735075	LDL	3	-3.1289	0.682543	4.55768e-06	0.0452168	0.628516	0.713695	6	HCG9		0.00512413	0.000387132	3.81545e-39	T	0.0204	0.0054	0.0003103	G	T	0.3879
cg04584872	rs3741782	LDL	3	-0.533565	0.0979374	5.09319e-08	0.000505295	0.72906	0.519634	12	CORO1C		0.0382985	0.000856347	1e-300	A	0.0196	0.0039	6.331e-07	G	A	0.3074
cg09803321	rs11191434	MI	3	-1.32931	0.181676	3.24614e-13	4.84e-09	0.931555	0.688777	10	NT5C2;NT5C2	NA	-0.0603284	0.00148476	1e-300	T	-0.0810606	0.0163751	7.4125e-07	C	T	0.106697
cg21692620	rs4792992	MI	4	-1.34258	0.278297	1.79878e-06	0.0268198	0.574838	0.565868	17	CNTNAP1	NA	-0.0328713	0.00100013	3.9135e-209	G	-0.0433097	0.0105663	4.1522e-05	A	G	0.387749
cg00908766	rs4970834	MI	5	0.699845	0.148129	2.95224e-06	0.0440179	0.172298	0.705172	1	CELSR2	NA	0.0946109	0.00231084	1e-300	C	-0.0897368	0.0137185	6.09867e-11	T	C	0.169244
cg12555086	rs1412445	MI	4	-1.02085	0.148415	7.78001e-12	1.16e-07	0.54499	0.378154	10	LIPA;LIPA	NA	0.0715724	0.000828897	1e-300	C	0.0791665	0.0108679	3.23069e-13	T	C	0.354635
cg00540400	rs35934157	MI	3	0.838629	0.17713	2.8107e-06	0.0419075	0.534525	0.360898	15		NA	0.0747694	0.00184052	1e-300	G	-0.0549981	0.0131281	2.79759e-05	A	G	0.318841
cg16513277	rs2641436	MI	3	-2.93403	0.607698	1.76453e-06	0.0263091	0.798628	0.519348	17	SMG6;SMG6	NA	0.0167663	0.000399893	1e-300	C	0.0456073	0.0112125	4.7509e-05	T	C	0.288736
cg03493300	rs11191521	SBP	3	-13.8729	1.00971	6.39168e-43	9.53e-39	0.820631	0.543189	10	CNNM2;CNNM2		-0.078261	0.00192621	1e-300	T	-1.08558	0.113271	9.34251e-22	G	T	0.0893185
cg24468199	rs2306363	SBP	3	26.9337	3.72736	5.40577e-13	8.06e-09	0.743785	0.853099	11	SIPA1;SIPA1		0.0173786	0.000698726	8.63395e-127	G	-0.414016	0.0818926	4.29042e-07	T	G	0.198951
cg00894378	rs7475853	SBP	3	-39.3575	3.86167	2.34071e-24	3.49e-20	0.432873	0.318877	10	CNNM2;CNNM2;CNNM2		-0.0259397	0.00117283	3.67996e-102	G	-1.04875	0.110863	3.08479e-21	A	G	0.0921539
cg17694851	rs13251071	SBP	3	11.6476	2.43524	1.87619e-06	0.027974	0.883396	0.660524	8			0.0262751	0.000574156	1e-300	C	0.322197	0.0769677	2.83754e-05	C	G	0.744113
cg14842237	rs7950543	SBP	6	-8.83752	1.79065	8.6874e-07	0.0129529	0.763121	0.406693	11	MACROD1		-0.031711	0.000774513	1e-300	T	-0.242231	0.0722751	0.000803707	C	T	0.361157
cg13276631	rs116245339	SBP	3	45.3315	8.99961	5.13415e-07	0.00765501	0.937283	0.843246	3	PRSS42		0.0114022	0.0012905	1.48505e-18	G	-0.56489	0.176236	0.00134921	A	G	0.0365375
cg20734569	rs7374376	SBP	6	3.22091	0.677028	2.12938e-06	0.031749	0.431259	0.385164	3	SPINK8		0.0919079	0.00203711	1e-300	C	0.361701	0.0695844	2.01422e-07	C	T	0.680614
cg01465596	rs783629	SBP	5	-11.8207	2.0512	8.98256e-09	0.00013393	0.521359	0.309575	1	HIVEP3;HIVEP3		0.0291485	0.00063893	1e-300	T	-0.326234	0.0635745	2.87401e-07	T	C	0.551937
cg23478547	rs11263432	SBP	6	-5.29462	1.11393	2.17538e-06	0.032435	0.435291	0.640614	11			0.0546284	0.00127753	1e-300	C	-0.253705	0.067583	0.000174047	C	T	0.37742
cg23833896	rs71499040	SBP	3	-29.3121	5.25029	2.56815e-08	0.000382911	0.759788	0.716556	8	CLN8		-0.0118265	0.000411972	1.88569e-164	C	0.383503	0.0741196	2.29e-07	C	G	0.695151
cg21033440	rs4930295	SBP	6	5.77636	0.852822	1.36821e-11	2.04e-07	0.509106	0.751954	11	SIPA1;SIPA1		0.0789099	0.00174252	1e-300	C	-0.394583	0.0792172	6.32475e-07	G	C	0.215577
cg10833066	rs10744770	SBP	4	-3.77795	0.542178	3.48759e-12	5.2e-08	0.705797	0.304928	12	FAM109A		-0.120385	0.00278721	1e-300	G	-0.410131	0.0790071	2.09097e-07	A	G	0.213742
cg04451570	rs2573367	SBP	5	-8.25859	1.75846	2.87423e-06	0.0428548	0.925427	0.486968	10	PLAC9		0.0363001	0.000837059	1e-300	T	-0.279367	0.0751339	0.000200605	T	A	0.680958
cg25401612	rs12311091	SBP	4	-7.99594	1.46438	5.16275e-08	0.000769766	0.8433	0.521471	12			-0.050897	0.0011429	1e-300	C	-0.43121	0.0822342	1.57408e-07	T	C	0.187963
cg07782112	rs7592488	SBP	11	-2.52736	0.506611	6.59917e-07	0.00983936	0.993586	0.308556	2			-0.102105	0.00222923	1e-300	A	-0.30607	0.0699041	1.19537e-05	G	A	0.299393
cg15741354	rs58606954	SBP	8	-7.19808	1.49419	1.57957e-06	0.0235513	0.405094	0.396449	8			0.0312003	0.0032666	2.20199e-21	G	0.538519	0.167607	0.00131363	A	G	0.0437742
cg20449619	rs13257887	SBP	6	12.6209	2.04461	7.31053e-10	1.09e-05	0.349783	0.350822	8	SOX7		0.0173007	0.000927306	1.89001e-74	T	-0.351469	0.0685846	2.98167e-07	C	T	0.521169
cg10751070	rs35606681	SBP	8	-4.29555	0.88784	1.42285e-06	0.0212146	0.565062	0.588744	10			-0.0692409	0.00165529	1e-300	G	-0.301448	0.0770621	9.16272e-05	A	G	0.220472
cg20040747	rs11852686	SBP	3	-21.4409	4.54378	2.57726e-06	0.0384269	0.76933	0.646585	15	SEMA7A;SEMA7A;SEMA7A		-0.0129061	0.000315951	1e-300	T	-0.302772	0.0639534	2.19859e-06	C	T	0.486082
cg06882058	rs12065580	SBP	5	13.4625	2.49913	7.78577e-08	0.00116086	0.673909	0.861215	1	SDCCAG8		-0.0210493	0.000657362	9.38838e-200	G	0.270085	0.0701902	0.000119132	A	G	0.303253
cg03951877	rs13208248	SBP	4	-7.35755	1.41795	2.29764e-07	0.00342578	0.753366	0.629505	6	PHACTR1		0.0392013	0.000852363	1e-300	C	0.250587	0.0692255	0.000294747	A	C	0.313502
cg09918394	rs836179	SBP	3	5.47255	0.86555	2.79007e-10	4.16e-06	0.573344	0.717153	12	LASS5		-0.0698891	0.00172034	1e-300	A	0.387259	0.0658364	4.04989e-09	G	A	0.379571
cg08549806	rs34050011	SBP	3	-14.4569	2.95996	1.12802e-06	0.0168188	0.894807	0.861796	16			-0.0190295	0.000674935	3.29763e-159	C	-0.293545	0.0663283	9.61567e-06	A	C	0.413269
cg01401641	rs4805681	SBP	3	19.1078	3.8159	5.99052e-07	0.00893186	0.531978	0.386087	19	TSHZ3		-0.0161197	0.000801872	1.44207e-85	C	0.302831	0.0664069	5.10972e-06	T	C	0.398674
cg06769954	rs6752567	SBP	3	-5.46737	1.14101	1.79596e-06	0.0267778	0.849414	0.970061	2			0.0489366	0.000939458	1e-300	A	0.271972	0.0706118	0.000117324	G	A	0.298534
cg24306962	rs1805152	SBP	3	21.7843	4.48998	1.32901e-06	0.0198156	0.951814	0.77792	1	HSPB7		0.0127035	0.000536424	6.92501e-116	A	0.277128	0.0660616	2.72872e-05	A	G	0.552506
cg05704183	rs2950790	SBP	4	-13.0881	2.71536	1.55874e-06	0.0232408	0.765617	0.588137	2			0.0245308	0.000556159	1e-300	A	-0.345571	0.0732276	2.36842e-06	A	G	0.747753
cg26048923	rs4440615	SBP	4	8.10515	1.67072	1.33206e-06	0.019861	0.710576	0.629334	8	TRAPPC9;TRAPPC9		-0.0364912	0.000889556	1e-300	A	-0.302464	0.066027	4.62961e-06	A	G	0.636106
cg06656958	rs71477930	SBP	3	17.122	2.79765	1.01274e-09	1.51e-05	0.644551	NA	11	OR4B1		-0.0294367	0.00158473	7.6724e-74	G	0.440173	0.0954055	3.95555e-06	A	G	0.174941
cg13212435	rs1015880	T2D	5	-1.28618	0.259418	7.12395e-07	0.0106218	0.607042	0.293036	13			0.0437779	0.000643309	1e-300	T	0.05	0.012	4.1e-05	A	T	0.38885
cg22809683	rs9425569	T2D	6	0.947323	0.178583	1.12888e-07	0.00168316	0.956667	0.466084	1	LAMC1		0.0427349	0.00102955	1e-300	A	0.045	0.013	0.00041	A	G	0.59226
cg00456672	rs1346035	T2D	3	1.56136	0.331362	2.45347e-06	0.0365812	0.874481	0.683018	15	C2CD4A		0.0333462	0.000805899	1e-300	T	0.049	0.012	6.7e-05	T	C	0.55701
cg01678292	rs508419	T2D	4	-3.55366	0.748476	2.05582e-06	0.0306522	0.421002	0.790992	8	ANK1;ANK1;ANK1;ANK1;ANK1;ANK1;ANK1;ANK1		-0.0207041	0.000586723	1.06958e-236	G	-0.071	0.015	1.2e-06	A	G	0.25356
cg14637411	rs234864	T2D	4	-3.31976	0.515141	1.1603e-10	1.73e-06	0.405065	0.848253	11	KCNQ1;KCNQ1		0.0231766	0.00120938	2.84651e-78	A	-0.086	0.013	9.4e-11	A	G	0.56292
cg09029085	rs9909861	T2D	5	-1.28159	0.249225	2.71385e-07	0.00404635	0.680546	0.24314	17	IGF2BP1;IGF2BP1	cg14634687;cg19057899	-0.0456736	0.000933439	1e-300	C	-0.063	0.013	1.1e-06	A	C	0.34754
cg18257541	rs35352848	T2D	3	-5.5813	0.994647	2.00771e-08	0.00029935	0.724939	0.461993	3	UBE2E2		-0.0135387	0.00054117	3.75179e-128	T	0.083	0.015	1.5e-08	T	C	0.80561
cg23956648	rs58983732	T2D	4	-1.14359	0.230592	7.07268e-07	0.0105454	0.965406	0.81509	3	IGF2BP2;IGF2BP2		0.0512821	0.00124944	1e-300	G	0.056	0.013	7.2e-06	C	G	0.40429
cg26624021	rs12708967	TC	3	2.08122	0.393698	1.24791e-07	0.00123806	0.190823	0.539495	16	CETP		0.0176616	0.00194922	2.01061e-19	T	0.0442	0.0049	9.369e-17	T	C	0.8034
cg02254551	rs820299	TC	3	0.636379	0.127707	6.25623e-07	0.0062068	0.666121	0.606018	16	CETP		0.0282242	0.000690932	1e-300	A	0.0166	0.0038	8.601e-05	A	G	0.6398
cg24267699	rs687621	TC	3	1.01856	0.0929134	5.78571e-28	5.74e-24	0.936076	0.701383	9	ABO	cg21160290;cg22535403;cg11879188	-0.0394496	0.000534306	1e-300	A	0.0406	0.0038	1.776e-25	G	A	0.3734
cg19610905	rs174528	TC	3	4.21993	0.814969	2.24245e-07	0.00222474	0.0588593	0.758766	11	FADS2		0.0105469	0.000237893	1e-300	T	0.0451	0.0037	1.18e-33	T	C	0.6055
cg16306978	rs563290	TC	3	0.984737	0.101623	3.3162e-22	3.29e-18	0.988711	0.9005	2	APOB	cg25071744;cg16723488;cg25035485;cg24309555;cg03350299;cg05337441	0.0715073	0.0024731	1.38577e-166	A	0.1363	0.0066	9.58e-90	A	G	0.785
cg09584711	rs2000999	TC	4	2.9814	0.319016	9.13214e-21	9.06e-17	0.132694	0.334013	16	HPR		-0.019768	0.00078738	5.55165e-129	G	0.0617	0.0044	6.804e-41	A	G	0.1847
cg23851026	rs12466487	TC	4	0.517989	0.102824	4.71317e-07	0.00467594	0.66795	0.348968	2	LCT		-0.0690198	0.00168661	1e-300	T	0.0341	0.0073	1.447e-06	C	T	0.1966
cg06511276	rs12753981	TC	3	-0.288583	0.05785	6.08567e-07	0.00603759	0.582594	0.447945	1	ZDHHC18		0.132223	0.00303853	1e-300	G	0.0419	0.0078	1.547e-06	A	G	0.07652
cg08085267	rs4968255	TC	3	-0.554642	0.0904165	8.55761e-10	8.49e-06	0.947019	0.872011	17	C17orf57		0.0494465	0.00266195	7.65495e-74	C	0.0275	0.0048	2.061e-08	T	C	0.285
cg23032129	rs600806	TC	3	-0.452895	0.0742673	1.06844e-09	1.06e-05	0.59595	0.676754	1	SORT1		-0.0544355	0.00100567	1e-300	A	0.0261	0.0041	3.55e-10	A	G	0.7137
cg23903787	rs2073505	TC	3	-0.41872	0.0845808	7.40104e-07	0.00734257	0.813429	0.532678	4	LRPAP1		0.0820571	0.00499788	1.30723e-58	G	0.0361	0.0072	5.583e-07	A	G	0.0686
cg03032677	rs2395655	TG	3	-1.10498	0.205521	7.59575e-08	0.000753574	0.976188	0.911674	6	CDKN1A;CDKN1A		0.0165855	0.000484854	2.90461e-224	G	0.0183	0.0035	2.028e-06	A	G	0.6319
cg20608306	rs499910	TG	3	-2.29414	0.197658	3.8101e-31	3.78e-27	0.946381	0.728263	11	SIK3		-0.0218042	0.000561946	2.00667e-278	G	0.0517	0.0056	1.175e-19	G	A	0.2454
cg11861562	rs499910	TG	3	-0.677063	0.0630001	6.11833e-27	6.07e-23	0.861155	0.595496	11	TAGLN;TAGLN	cg26566898;cg15534755;cg10130564;cg03276022;cg16524733	-0.0729083	0.00163771	1e-300	G	0.0517	0.0056	1.175e-19	G	A	0.2454
cg16306978	rs6756743	TG	4	0.31249	0.0664907	2.60481e-06	0.0258423	0.547837	0.369661	2	APOB		-0.0546448	0.00523752	3.75867e-25	C	0.0268	0.0083	0.002111	T	C	0.04222
cg18693985	rs72810906	TG	6	-0.175712	0.0385021	5.02585e-06	0.0498615	0.367642	0.454641	5	CPEB4		0.136666	0.00176921	1e-300	A	0.0194	0.0053	0.0007967	G	A	0.2573
cg09584711	rs2000999	TG	4	0.880307	0.181436	1.22286e-06	0.012132	0.839888	0.768242	16	HPR		-0.019768	0.00078738	5.55165e-129	G	0.0185	0.0042	7.488e-07	A	G	0.1847
cg14494313	rs11784251	TG	3	3.05103	0.41528	2.02601e-13	2.01e-09	0.47583	0.447496	8	NAT2		-0.00899344	0.000575216	1.77523e-53	G	0.0299	0.0036	8.466e-15	A	G	0.2863
cg24254488	rs12154905	TG	5	-0.626634	0.122583	3.18878e-07	0.00316359	0.212446	0.967974	7		cg10085138	0.0387143	0.000873274	1e-300	G	0.0233	0.0038	4.564e-09	A	G	0.2559
cg26624021	rs12708967	TG	3	-1.35239	0.250605	6.79637e-08	0.000674268	0.467505	0.374324	16	CETP		0.0176616	0.00194922	2.01061e-19	T	0.0289	0.0046	1.697e-10	C	T	0.1966
cg21033440	rs12801636	TG	3	0.236097	0.0517025	4.96043e-06	0.0492124	0.903612	0.919079	11	SIPA1;SIPA1		0.0761402	0.00167531	1e-300	G	0.0177	0.004	1.349e-05	G	A	0.7757
cg09251291	rs2729835	TG	4	-0.703766	0.131966	9.66377e-08	0.000958743	0.592499	0.669946	15	RAB8B		0.0272369	0.000571267	1e-300	A	0.0186	0.0037	5.023e-07	G	A	0.3522
cg18187658	rs4846913	TG	3	0.583452	0.0598832	1.97561e-22	1.96e-18	0.660606	0.452246	1	GALNT2		0.0746101	0.00111449	1e-300	C	0.0444	0.0046	5.539e-20	C	A	0.4156
cg10409680	rs2074488	TG	4	0.548879	0.0971573	1.61019e-08	0.000159747	0.143857	0.221976	6	HLA-C		-0.0561231	0.00302074	7.15497e-74	G	0.0396	0.0046	2.045e-14	T	G	0.1398
